# Supplementary material for: A human respiratory tract-associated bacterium with an extremely small genome
Source: Commun Biol. 2021 May 26;4:628. doi: 10.1038/s42003-021-02162-6 (PMC8155191; doi:10.1038/s42003-021-02162-6)
Supplement: Supplementary file 4 — Supplementary Data 1 [file 42003_2021_2162_MOESM4_ESM.xlsx]

## Sheet: S-data1
Supplementary Data1. List of the CDSs identified in the IOLA genome.
Feature	/locus_tag=	Start	End	Strand	/gene=	/inference=	/product=	/note=	/note=	/COG-classification=	SOSUI results	/translation=
CDS	IOLA_001	43	3483	+		protein motif:Pfam:PF00271.31	DEAD/DEAH box helicase	Pfam:PF00271.31	COG0513 Superfamily II DNA and RNA helicases	L	solble	MSQLKLRDSNSINVEIYNNYIEIINNNPIDMSNSFISIANLDNIDQNKTISKKLILYLKKYESLQVNLITNLNCVLFLIIACEIKNINNYNMFEDLIFYDTESKVYKFKYSINQIYNLIDFKISKKSIRFNFITSDEGISLIFNGILFSLNNLYKEYNSANYLKFVLVPAINAISYLMHSNNKKYKKEIIKTILDVDEYVISEIKKHRVQIQKESQNILSEIVIDNILDIKKTNIKNKNKISVREKYIFENIEIDEVWNLIYKNINVYNINPIFIILYFIINNKYSKLKNFIQEFYFNKNFISKSLNKISKQEIYEIIYLQFKGCVDIKKIIGHDLYNTYLETIKSNLINIKKIYSYFPNLFYKFKIADLELETIQNIIINNTNKYICQNEENLDINIM…
CDS	IOLA_002	3514	4764	+		similar to AA sequence:RefSeq:WP_011315977	signal recognition particle GTPase	Pfam:PF02978.18;TIGRfam:TIGR00959	COG0541 Signal recognition particle protein	U	solble	MFIKTRMSINFFSRFKDIIIDNLKGLLRVDKKISYSKSFVDLLSEQRVNANVISLLRSEFDKSISFLNDNNNLDSVSNLIWLILVTNLEKCLLHINSISDIEGKDFIICGLPGSGKTTFICKFISYLGLTSINYSGNDSSHALLKIHFNGSTCDMSSVYSLKECDDVSKLGSMLSSSYNSKVILVLDCNTSYSTASDLLNSLCYIDYIVLSKVDCMRYGNLLVELSTMTKSKLFFCTNSEISNTKSNLVSASFCINLLSLKFLKKKLDKKDLNSLLDLQYTVVDMNSYRMYLQFINNIDREKILNLSSMYEKAAPYLSQDDINKYKSYLDQIKSPDAFAKVSKNAMLQIYVIDSMNREERRSPLIIDYNRRKEIIYGAGVNSEIFDMTISSFLKYKDAL…
CDS	IOLA_003	4778	7279	+			hypothetical protein	Function unknown		No hit	solble	MNLFLLNIIFFYFIRNRFRNICLIIYYDIGFCYLYIFHSNTNLNKITLYHCSLILKICQSNKLFKVYTYDPCGSVTLLFNIANLYKINYNNICIKKLSDLKIFDNLIYVIDVKSIYNFCYDYLAKIINKYEILNNFCCSICSSRILLCLFKINTVLVFCNVFKNAINYFILKFQDIFQSFKLYNYHYLLFINNQIINYINIPVKNIYILIFKLFFNKNILNNFFSISYLIENFIIKLINKFIGINKLSLMISKKLFNLKNEIIFELDNIYSLNYGVRMKKNSNKYTYHNVLKIDFISFYSSIYLCQYYNIFQQSLSSILFFEYILTIYNKKFVTNEKIYKNLLNFFYGYLWSNDSFGEIICYIGEVIMTSFIHFLHNNNVKIIDCNIDHIVISCINKNI…
CDS	IOLA_004	7280	8005	-		similar to AA sequence:RefSeq:WP_113461937	nucleoside 2-deoxyribosyltransferase	Pfam:PF05014.15	COG3613 Nucleoside 2-deoxyribosyltransferase [Nucleotide transport and metabolism]	F	solble	MLNKKTIKLFLSGPDLFYPNSVSIINNKNNILKSIIENKYNFEFMAPGNNKFNMPSGCIRYWQYLLGNKDINLVPQDFKDVETIINEITQADCNMINKLVEDKSSLGICLCNLDPFPSILAYNADPGTVFEYGYANGMIKYHNNLFALAYYENKNLELLDNKMANLYGGFKECYLTEYGIKDKNDNYIICWNLRENAMLEYTDTSRILDKNNIKTVYDSIEEAAYNIVKIADLYFQNLIVR
CDS	IOLA_005	8424	8609	-			hypothetical protein	Function unknown		No hit	MEMBRANE PROTEIN which have 1 transmembrane helix	MYSVLNIQTFNKKDKKNNSRINNIIFLLKNDLLLSLSIVYLLCLITLAIIQILIYKKIKCK
CDS	IOLA_006	8652	9296	-			hypothetical protein	Function unknown		No hit	MEMBRANE PROTEIN which have 2 transmembrane helix	MLYKIERNIKKLYIILKKIMSSNITSNRNVAKVKAQKIMGYNINKQLMLLIAGVAITSSLLTVVFCSLLRSEQLFGAPVCTMFETSAKLKLVSMTKLEQLNDDQLVNIAKFCLLNKRLQALYGNTESVIKLSETLKELLDSQDKSEAMKIIEQHKDSACNNTFTIQNPYCSVESPREIKSIRTAYTKSLRNCIFNPAIMRIISCTNKALDKALR
CDS	IOLA_007	9368	10372	-	prfA	similar to AA sequence:RefSeq:WP_002658436	peptide chain release factor 1	Pfam:PF00472.19;TIGRfam:TIGR00019	COG0216 Protein chain release factor A	J	solble	MKNNFFKISNTSNQNIISTNIELILENIKNKDDYEYNQFILDNKIDHNFIKDKLIKFFNNRNNKIPINKNSVELINILQQVFGKNDKCSKFIYTFNIQHGIGGDESIYFINDFIEMHNYSIKTIFMLNKSIIKNKIIPGQDYYIEINLNDIDFNLLTSIIMLMQEGPTIRVQRQPVNSTQMHTSTIIFNTNFINLNKSKNEIKNSLLQDKFFIWETFKASGAGGQHVNKTSSAVRLKHKILKDVNIVSQQERNQIQNKKIALKKLEEEIEFYIIKLINDVLNYKSCNTNRNYKNTTYNYRRNQITHEDGYQFSLDIIKDSYRLIAFKRAIGLKK
CDS	IOLA_008	10436	11182	+	rpsB	similar to AA sequence:RefSeq:WP_100330938	30S ribosomal protein S2	Pfam:PF00318.20	COG0052 Ribosomal protein S2	J	solble	MRKVHLYDSSFEIVIEKSCDLLTKIIGGDIKINSNDFNESISELSILAQEYGLQYGFNYKLRRCNSQYILKTENGINIINLEISFKNLFRGLVEIQKSISEFRKFIICGSINIDTQLSSILHTNTWVPGTLTNSTFTLNKYNFGDRLNTKNLIKNSIPISLVLSLSASSYKVISREVLNTLTHEIIFDISKGKRKTKNLQLIGLVDTNVNTIEHTNIINVCFNSSSRYLKKLMGRLLNTLFNCVQKKQ
CDS	IOLA_009	11214	11819	+			hypothetical protein	Function unknown		No hit	solble	MSTSRINLIFEYKDNNKFLIVFINNITDFAYRSFEFLEICKNIKSKFEASVNIVEDEICKLLQKELISTTKEKNIKVTYAVYVSINKLIHYRHRLPHGKSNNFIFEKAMFAEISFEESNKIDCNKTLELASACLSSNFKIDRSSKHSDCILISNDDSLFYKDDFINSEQYKQILLEKEEFINFAKKELGISILNIFCINNV
CDS	IOLA_010	11812	12291	+			hypothetical protein	Function unknown		No hit	MEMBRANE PROTEIN which have 2 transmembrane helix	MYKNKLNDFEKAFELKVSNISKSVFQEILFVLSIFYADYKQYVSIDVIDNIKTIIISNINYYNNINKLGLYNLSLIKKNIYIRQSDIKTNIDNLNKRYKFLSSNLINEVNQNKILKLDRINKNMSDIEISEIKKFNKIKESIILKLHNKIKSMKISTCI
CDS	IOLA_011	12298	14799	+			hypothetical protein	Function unknown		No hit	solble	MLYLNSYYKLISFLYDKSCNLASPFLSMISNGIYMQNYCDIEIIILKSNFNNKKDKNTQKLIHTIENNLNKIKSLLLSKFQFGSPRIIGMFYQNQLNFINNKLKIYIRNKSDLYNLFQIWFLLEHENNLDKFIDRIDIFSEIDKNILNNELLHDINNDIDEYINSLIKKDNVLVLCKTDALKLFEINTNNLLKILSKHNVILLHLENLKALNILDNNANKIVGKIKYLVCLDKNIVDNYSHLLNDLKYEINKIDISLIHIYCMFLDKNLNVNLKRIYSDNISCLLDKNFKLNLDVSNIFTSSLKENRYFVSDLIMDNNFSYDLSDQTFLSNQKALNYGLDVYGISGRNNIYLNTNKFSINLGLELCLNRDISISNMICEIQSENISSWFCKNNKSLLNV…
CDS	IOLA_012	14789	14992	+			hypothetical protein	Function unknown		No hit	solble	MSIDVCILDEINSISYNDKLVICKYIMEIMEINYNTDKLKIYTNEQLNLFLCKNISLLVDLIDEYDN
CDS	IOLA_013	14976	16619	+			hypothetical protein	Function unknown		No hit	MEMBRANE PROTEIN which have 1 transmembrane helix	MNMITNKLNIKNIYTPKLNYGIQAKYNENVTNGNRLLCLINITCWILSIISIICIILTFIPIILILNDIQYTNIYSILNNTTINTTSILVGSKQLKENKNLIRNLIFNFSNQLLNINKDSFIKSFGGDILSSFANSYGEFYRAGTYSYFYLIQTIHFYQNSDFFDKQNKLNNVFVDHANKFFLELSEKYVFLNNKCLKFIFSLGENCVNIEYIINQLLVLINIFNKYLSRYQANIWNSELNNFYRELNDYELKETLLLFNNLFSPSDLYDKNINKINNLYNSGYQFNKEILSDIIITMIEKSNSQDNKFLKLIKIQNQDIILNRMLYLVRLLINHKNNISKYKYELRSMEFRRAMCIALSDLNILNNINNEMTLSIKNTQNRMYMYNEIMNTIQFPYQI…
CDS	IOLA_014	16612	17535	-	hisS	similar to AA sequence:RefSeq:WP_013729456	histidyl-tRNA synthetase	Pfam:PF13393.6;TIGRfam:TIGR00442	COG0124 Histidyl-tRNA synthetase	J	MEMBRANE PROTEIN which have 1 transmembrane helix	MLIMSKKFFWNNDLNIISNLVKTYFGVISNKYQLEYKDCPIFIKLDSQDEYKQIIGDCYKQILHLSTNNRYLGIMRPEFTYMISKTVNLNTKNLYYIGECYRNETTQFLRFQNFTQLGCEFFANSLNKSLINTIILMIYLAEFIKLISINSEVNYKLYVNSDDSFITKAIQTIFNKTDIVYNGIKRIGGNEHTYTNFCFEIHLFKNNKSNVEHEVVGGGNYNINYKNNQILACGFSIGLERLIYYLTYSENNNFIYSSCIQTLLSKINQYNFNNQKDMYIYIKNTNIINKINDILNYNGEINFKYIR
CDS	IOLA_015	17588	18274	+	grpE	protein motif:Pfam:PF01025.18;TIGRfam:TIGR02168	molecular chaperone GrpE	Pfam:PF01025.18;TIGRfam:TIGR02168	COG0576 Molecular chaperone GrpE	O	solble	MLNKDTLDNNSDSKNNENKNLKGNSDEIKKQLNDNVDQIDQNMHVNTEDNNTKSLDDLQKELDELNNKYELLMSEYNSIKNSYDLVHQKLKNLLSHYGKLEKNYDELKQNLKEHKNIQTNSSRVKLVEQIFSLHEKLLLILDNNQDSNDENILLLKMINHEIESIYLDWGVEKYSQNVGDIYDVNLSKIVSTISHDSEDMKNKISRIIYIGYKMNNKIIKMSEVEVLV
CDS	IOLA_016	18395	20332	+	dnaK	similar to AA sequence:RefSeq:WP_014857078	molecular chaperone DnaK	Pfam:PF00012.19;TIGRfam:TIGR02350	COG0443 Molecular chaperone	O	solble	MESTKKKKAVGIDLGTTNSCVAVFEGDEYVVLQNSEDKFITPSCIYFALDPKTGNLTTTIGENAQKQAYLYPKDTIYVFKRFIGKKFDEVKDLAKTVPYEVVRDNNGDAAVKVHGKVLSFTYITALYLQALIKDIKTRVNYEIEDVVITTPAGFDTTQKDATKNAAQIAKLNVLRIINEPTASVMAYGSKRKDITGNVLVYDFGGGTFDVSLVNISKSVDDEEENIIYDVSNTEGDMFLGGEDIDNAITEYVINEFEKTNKVKLDPSNRYRVQVESKKAKELLSKAMSAQINVLYIHHEHKHINTTITRSWFDDKITPLINRTMEITKRIYDTASDKVECILLIGGSSRIPLVRTRLEAMFPCPVNSDISPDVAVAIGAACQASILSGDQSGILLIDIT…
CDS	IOLA_017	20347	21471	+	dnaJ	similar to AA sequence:RefSeq:WP_027123913	molecular chaperone DnaJ	Pfam:PF00226.30,PF01556.17;TIGRfam:TIGR02349	COG0484 DnaJ-class molecular chaperone with C-terminal Zn finger domain	O	solble	MNSKRSYYDILGVSKNASKNELDSAFRKLAMKYHPDKYKGADAQDKMKEINKAYKVLSDPNQRKQYDAFLMSGHNTKDFDYQDSTHGFQQEEFGGRDFFSKFSFNFGGNSSYGTDFDFKDIFSSFFGGDSQDNSSDNFMDSEINNKNVSIVIDLTLSEWYNGVTKTISYELNEKCNNCVKQKISCGSCNSKGYIHVAMYGKVVCNNCRGAGYRETLRLCGKCNSGSVKKRITNSFKIPRFMNQKYVIKNSGHFDPKTQSNGNLIINLNILKHSIFKIAENNIIMHLTIGLEEFIYGTRIKFKYIDNNILNLDIYPLSNLELIVPKKGIITNNSNIQGNLIIKINIKNNYSNNINKQDFIKIFNIHPISDSFISR
CDS	IOLA_018	21503	21778	+		similar to AA sequence:RefSeq:WP_126627322	ABC transporter ATP-binding protein	Function unknown	COG5219 Uncharacterized conserved protein, contains RING Zn-finger	R	MEMBRANE PROTEIN which have 2 transmembrane helices	MNDRNNKNNINSFIFLIVKMILIYIRMLISIWTIYVYNFLQSFIYYKIRNKLISHIIAFLTLSSIGCIALFLLMYKYDIDIFNSPYLFMYF
CDS	IOLA_019	21765	22556	-			hypothetical protein	Function unknown		No hit	solble	MNNNIPVVYSASSDSINIGYVQNVSGIKVYVTQNFSNIASNVSQMSSIQSSAEEMCDHILTKANKISIIDVERSDTQIMKSNCQDICNNILKTVFNTQCIFQNNQRFDILNIKNKDLSKYNTRDLLSLIKLLDQKFNEELNNSVISNIITTQPTSLTYNDEIENFSLVLNQNNSTAKFIIHDNENRPKVSKMAKLYLEKFDSSDPYLELNFNTLIENIDLSNPSTMVNLNQNVCFLQFANEDPIVWSNSIGKTSINQFLFRNT
CDS	IOLA_020	22629	23291	+	ParA	similar to AA sequence:RefSeq:WP_029483225	chromosome partitioning protein ParA	Pfam:PF10609.9;TIGRfam:TIGR03371	COG0489 ATPases involved in chromosome partitioning	D	solble	MREERKINQKSIAVYSEKGGVGKTSILVSLAHKITDIESSVFLDSDMSAQSILVVLKRFSINPKILYKDTISVLPFIMTIHNKTEYFFIDLAGREASVNEITYLKLMNLIIVPIPPIHTNYNTPVHTIEKLLKHGIDADKILVLINYMWPNENLDQNLINEFIECLNIMTKKYSINNFTTGLSFCSNMNTNQNCLNSNSKYIRDIVSLSEFIKPIINKNN
CDS	IOLA_021	23293	23733	+			hypothetical protein	Function unknown		No hit	solble	MDNFIGSTYNKESVEEFIQNNKNLYKIELKDIYDLLIKVFACSLSSRRIKLKIKTTDYVSSIFRKNGHNFNAAFITIILNLYNDGIINDINPVIKDSHNREINTIINKYISLDVLKIINNFLPLNSRNIIIDNIGILFDYYYVIKR
CDS	IOLA_022	23740	24363	+	rpsD	similar to AA sequence:RefSeq:WP_027288169	30S ribosomal protein S4	Pfam:PF00163.18,PF01479.24;TIGRfam:TIGR01017	COG0522 Ribosomal protein S4 and related proteins	J	solble	MNRRKYKYKVDRSLLTNIFNSPKSSFNKRPTRPGMHGKKMISNTMHGEMLNEKRKLATYYQIKDYQLKSIVKKSIMNTNFHKNIIRTLESRILTILYRSGCFKTIREARQQINHKKISFEPSDKSNIKLLNSPSVQIKKHGYITFDKSIIELVKNNLSNNTKQIPKHIIFMSEELKLEIIPEYIPEDIKNIELSNIKLENIVSYYKF
CDS	IOLA_023	24367	25821	+	argS	similar to AA sequence:RefSeq:WP_072865292	arginyl-tRNA synthetase	Pfam:PF00750.18;TIGRfam:TIGR00456	COG0018 Arginyl-tRNA synthetase	J	solble	MFYLSKILNKSLTEERCFLSTHEITCYEFINCNFEINNKYFIVEKINIYTNLKINFDYFGDLIDMIHEINNKNLEINNNKKVLIDHFGVNFGKIVHFGHLRTLIYGNLIKKLYKYIGIDVKSDTHFGDGNIHIYKYIKYFKNNNYDLNILNKFNINDLNDVYIKVRNSEKNNYNCEDVINISKNINKIGTYEFNIRQKIKDTSLDYINNILKKFHISFDFMYTESKYYSLCNFLINFGIENNLFKYDNYNRLITNNNIVLTNSIGEFLYAFIDIATIIERKLMNISKIIYIVDKRQSLHFKLIFDFIENLFKIDLVHIKYGYIYNSKNQIISSRNEVNVDILNLIQHYESLGYKINHIIFAIYLYEIKHRMQSDYLFLENIFYEILNEAKILYEKISHI…
CDS	IOLA_024	25856	27073	+			hypothetical protein	Function unknown		No hit	MEMBRANE PROTEIN which have 10 transmembrane helices	MNLENLLDKIGIIISTISAFIFFVKLLYIIISDKIKFYEFNFYKNFLLAINPKNIKIFIFNTPILFYTITICSTSVLLAFTPMILRCREIHILTFYISIFIFFSFAAMVRYITLNLISNNKINNHCISQNIKQKNISDTLKYYLYLLAISPVIFDATCFRRSALIIFSILPSLQSLYLSDIVLYSSVYILIIMLIVLLLKHRIQYISRMIMIMFMIIVIASVLNFDIKSLTGLFLIPNNKFTIYGFCMAMFYANLLSIYVCDLFCICIEYIYIRYVESELIKKNIIPYEKKYAFYMFSSILISILALLWVLIFINIGTTNMLQNSKSIPMIIIQKSLNTVFIIQSMTNIYFLYDFFKLNKNKFVYISIPLIFVFNYFWFPNISVISVIVYLLGQLISCI…
CDS	IOLA_025	27022	27789	-		protein motif:Pfam:PF01018.21;TIGRfam:TIGR02729	GTPase	Pfam:PF01018.21;TIGRfam:TIGR02729	COG0536 Predicted GTPase	DL	solble	MFNLLYANFYVKPGDGGNGSNAFNISLFNKKIYHGGSGGNGGNIIFKYSNNILINNNFNSNKISAENGQNGKHGKKNGKNGADTIIHTSQICQINLINENMNYKIHEKNQFFIIKGGVGGVGSRYAKNIYSDFKGEKSKIYKISMKVILPNGSCYIFSKYNINTINSIQQLFGYKCNIKQDILCLNYNNNNIYIFFIDVYKSIEILKENIYSINTIKFYSDNLYDPYNLTSFIIQNNKPYSFLTNSIHDINCPNR
CDS	IOLA_026	27816	28064	-	rpmA	similar to AA sequence:RefSeq:WP_111347163	50S ribosomal protein L27	Pfam:PF01016.18;TIGRfam:TIGR00062	COG0211 Ribosomal protein L27	J	solble	MAKKKVGGSSKNGRDSIGRRLGIKINNLQSIKPGQIILRQRGQRYKCGDNVYMGIDHTIHSFINGFVFFYKKQNKSFVSVIK
CDS	IOLA_027	28079	28381	-			hypothetical protein	Function unknown		No hit	solble	MLLIRLFSRTFVTIKTNESKYKTIVIKEIPKHLKENDIIELDSSKYLDINNSINSDIKNIKIKLVKLIKKKIDIIRFKRRKRLTRRVGYNQHIGYFHIIN
CDS	IOLA_028	28415	29905	+			hypothetical protein	Function unknown		No hit	solble	MKAEIAYVGNKKLIDINSVVDVYSKDNNEFRYMLGSLLRKKIIDYGFFNSIVQILEDQNHNITNILVDNCIPIKINNLKVININLNSQIIIDNLERDLNYEYKSKIINLQLINNILDDLYNKATKLCLLVKDIKIIVDLNKNNKEYANIICILDLIDASTNYVLDVKLNTDFFAKNTKEDIMNIYDKFIFDTDSLSLYNLNDVLLKYINQHSYIKKIIIYCSEKEDKQIMDFMIYISLLSNLTIKSINFFDIKSNNIIDTHSMCVIDGNLVNKLYFRFFMQPFGYYNGLYLRFKKQMGYKRLFYLGLNYYLNDLNAMSDINFILKLKQQINEKSSIIGRLSLRYFFKLHNINIGCILGHKTTNLDLRILFLELYFIKLLRTGINIDYNINSNILKNINL…
CDS	IOLA_029	30033	31091	-			hypothetical protein	Function unknown		No hit	solble	MSNELVLVSNYEKTLEILDSQILNKEKQLLKTKPKDLNIIKLNKIFHITEFEKYNDYNNLNKIDNKQEKSKNINNDLNGNNIVNNQSLYKKDQSKIQNIDSLNNNINNNLDQNNEINNCENKNNILENKCNSHNKYTFTKKLPIQISLLSHPNIESYKNRNPSTLWKNNILFKIYSIIKKIYHHKQHEYTQKDPIYFKNLILISLKEIGINNLSIEAIDAKVINFFEENGELDSSQVVSERVLRKNLNRYKLNKNDINDVTYNMLLFLFIYFVKKLEDDMKIANLYPSGFKKKQHLITIINKFNNWNKNEFLISKKINTNSINQFINNLKKQNPREIETIINLCLCRFTKLN
CDS	IOLA_030	31109	31999	-			hypothetical protein	Function unknown		No hit	MEMBRANE PROTEIN which have 1 transmembrane helix	MIFQSYLFSKNCRKIAIDIGAILKINISNIPDKILNDKFQLCKFLSSYNIVFSKKKNSEALSEIFEIQYDKIMDFIENHDYDISIINERLQDNIKNNDKCLNLFNLNCNNTKFEMCDFFYKYNGVKSVFLKQIYTKFEKIHCKIRLKSLFYDTLLMYIESYIRALKILNQKSSEVFNKNTNKIKKLSYLLKTLDNVFEYEKKQIMQACNTTNSIYENIHISGFKYTSDIYNGHKYSITNIIKYTVSMLVIIILIFIMFIISAIMSCFALFNIKNNFLNSKLIQTSIKIKQALMNMS
CDS	IOLA_031	33791	34423	-			hypothetical protein	Function unknown		No hit	MEMBRANE PROTEIN which have 3 transmembrane helices	MFFTYLYLMKLIYSKIKLIQMYNSIKPDVLYNSDMEQNIIFRYNKWQIDSMNNMYSAIGYINIDPINLIYFSPPIIIIGLNFFKYFSVNIKYNNKQELYLYISRLLFIRFIEGIQGYFKIVAYSAGLSVGTGVCMPESKSDVLKHPFFFNIYSDILISLPIRKISNINNLINFVLLLRFELCNSKKQFFSTSLGIQAIKNNNLVESIGKK
CDS	IOLA_032	34446	36224	-	lepA	similar to AA sequence:RefSeq:XP_019893862	elongation factor 4	Pfam:PF00009.26,PF06421.11;TIGRfam:TIGR01393	COG0481 Translation elongation factor EF-4, membrane-bound GTPase	J	solble	MNLTMKIANIAIIAHIDHGKSTFCDALISICENIVQTTKSPSIDSHDIEKNRGVTIRNHYKELIFNGFIINLIDTPGHYDFKQYVNIGINISENVIVLIDISKGIQAQTIKYLDLANQLNKNITILLNKIDLDLDNKYKENIKSSIYNRWKIKDIFEISAKTQENVKEIINKILNYSVYHKYEFKSTELINKYDIEFIILDAFVNKYQYTTLSIYMLNGIIFKNQTILIQNTYYRIFKIFNMKHIEQEIESINKYQIGNIMIMGNISNKFKNISGYKYKNKSLIPFIKKFELCLYCQIKPRKSDKSELLISQINKVILTEQNVEYNIIPHPIHIQVLQLVFYGLFHKEIFFDKLHLNKIDFQEIEFNHEFMYIDTQQKFYIIDFDLVNTNYKKYLNNIL…
CDS	IOLA_033	36284	36637	+	rplT	similar to AA sequence:RefSeq:WP_054964691	50S ribosomal protein L20	Pfam:PF00453.17;TIGRfam:TIGR01032	COG0292 Ribosomal protein L20	J	solble	MTRVKYSVKKRQRHKKVLKLCKGYFGRSKSCFKIANRLLKRSYNYQFYDRKKNKSNKRREFISIINAFCRSIGFKYSEFICKLNLSKYKNILDRKSFAILIQNDIKSAHNLFKLIMI
CDS	IOLA_034	36649	37311	+	pheS	similar to AA sequence:RefSeq:WP_130616858	phenylalanyl-tRNA synthetase subunit alpha	Pfam:PF01409.19;TIGRfam:TIGR00468	COG0016 Phenylalanyl-tRNA synthetase alpha subunit	J	solble	MRQHPVYRTIDSFLNFFSKYNFIHHLSNIITTYEDNFYFLECDDNHIALSNKDTFLLKDNYILRTHTTSFQKSVLNKYKLSINNNVNLNALNYGVVFRKDDSSKHSYFFHQIDGIMCNYSDNINDYIIFLITSIKYVLFNHKNIQVRIRSSYFPFTYPSFEIDIIINNEIIEILGCGFIKQSILNKCSINKKNIFAFGLGIERIASINFNIPNIKKLRLS
CDS	IOLA_035	37308	38459	+			hypothetical protein	Function unknown		No hit	solble	MNIKVKRKIKILYSLYEYYSPNLCINSFLNIIEIYGYEFDKKNNIIHGIFDNGKSINSILLLATQIICNYRSKISPKIYKLSLIELKTVFKFLNDIYLNNIDELNEIIYDDYIIVNDFIMNNINIVSNIFNTCMPSNITNIINNMHKLNNIINSCNDINFKVNNQNSQDYRKNLLSLSAKEILTHPIINLNLDNDNKLKDSYLSHNYLRTSIFESFIYDYEEYKKYDFVFEISDCFNLKELRTYKTIFISIYNKSSINIDYIIKTSKISGRFIIYNDFIISIYSACRLIGKYYEYKNHKCLEISIKDILFFDYGYLIQKVYDFNVRDFNKIDIVIIYIKCIKISDIRIIDTFNNKYTIRIFTCLNYNRIVDVLKKVLYNRLML
CDS	IOLA_036	38509	39531	+			hypothetical protein	Function unknown		No hit	solble	MQISPYISNLSTNSNIYIQKENNFELTKEQYLNLQDVLKLLEKYISEFNGLNNKFSNLHKDVNCVFKNCQVERDFILQQKKELLDDLNDMYQSKIGQILLHGSNKLLGNIGASLHGLIEEIKYLNNECLNYELEIKSNFLYMENLKKDLSNKCSELEILKIKNSAINFVQNNDIIKSKDLDVKNKELVDLKLISAISATENMNLEIKKLNEMIHEQSDQFKKIKIGYENENLNLNKIILELRINLALQEKQIVDLQDKVSKYKLKIDNLKTKIEETKNLTKGFMLYMNMLPVFGGSILGSILINGKILGTFIGGLCGMIYNAYYIDRFKIIIDVLNKFIK
CDS	IOLA_037	39594	40382	+			hypothetical protein	Function unknown		No hit	MEMBRANE PROTEIN which have 2 transmembrane helices	MSSYHVINIQQQQLYDIIKSISDVTIDLRDNISVFTFINIIQLQIYILSIPKNKICDIDFSPLVNCLIIMNNDKEEIKKSYSIINIYSVHNILTVQNFYSIVDSIKLTSINFNDLCLKNNQLQEKCNSLLSILENTSIKHKKSLDKISNDYNDKINELQINEQLNSKLMSHLKQQIEDYRNEFRNKEDKYNNLIKSLQMDKDNITYKNYDLKNKVKLLQANNDNMKIVIFILSFSIILNILYRLIIQKRSNRKYKNKNIKNK
CDS	IOLA_038	40477	41379	-		protein motif:Pfam:PF00004.28;TIGRfam:TIGR02397	DNA polymerase III subunit gamma	Pfam:PF00004.28;TIGRfam:TIGR02397	COG0470 ATPase involved in DNA replication	L	solble	MNINYTNFRIKNLELYKTFNPNNADLIFQLCSSNIFPSGIVITGQIGVGKSTFAEVLTNYFYKDESNYNKFVLIVDTPVENSAQLCRDILQKAIRIKNIYNKRIFIILDEAHMLSFAAQQVFLSSLERENNITIIFITNDIDKICDALQNRCLTIEILPFNNKDQINKFAKFIIDRIPNPDKQIINNYNQILRSLVFKISGRDIINAIIYSNFEAFDEIDNNIQIHQLELYIDNKSKKNSKINIENILEILSNILLSQSCLCKNIKYECKTCIMLNTFIKLHSFVTNIRSLKMLIRLLSA
CDS	IOLA_039	41694	42227	+		protein motif:Pfam:PF09335.11	membrane-associated protein	Pfam:PF09335.11	COG1238 Uncharacterized membrane protein YqaA, SNARE-associated domain	S	MEMBRANE PROTEIN which have 4 transmembrane helices	MNIGVVFLISALDALAVIPFNSELSFLNFINSKKYKFKKYVLISTLLYVIPSIFGTLIAYKIGYLFGNEILIYINYITQNIFTYNFEITNNDLLKTLILKIFIPVIPISLINILCGIYKANIVKFLIISFLLRYIRVLLLYNAILFKSIYNYIRILLYSGLWTLIVRISNIIFYKFM
CDS	IOLA_040	42228	43610	-	lysS	similar to AA sequence:RefSeq:WP_014453768	lysyl-tRNA synthetase	Pfam:PF00152.19;TIGRfam:TIGR00499	COG1190 Lysyl-tRNA synthetase (class II)	J	solble	MNTTISDLNESYIKAKLIFQDLENNIIQNGLEIDFILNNFDVLIRKNINTHGRIISHRNSKMFLVIRHKFYDIQCLFPNEEKNKAIKKILYIGDYIGINGYLEYSNTKEKTIFIKNLIILSKCIRNIPDQYFIQNKQEKYQLENRTMFLTFNKEAFRTIAIRFAVIQEIRSFLYACNFIEADTPTLCKIAGGAMAKPFKTDYLVNKETFSLRIAPELYLKRFIISGFPRVFEICHNFRNEGISAMHNPEFTMLEVYEVNIHLEDVIKRSIQLIKNIVLFLNKNYDCKINIDFQNQESKKFYDIINEINPNIYKFNIDELKCFANSLGINPYSNNKYDIYDDIVSKYYIPKHYQDKLFILTHHPQELSPLSKIHEQVALRFEIYIFGLEIVDGYEENNNA…
CDS	IOLA_041	43692	44195	-		similar to AA sequence:RefSeq:WP_045800809	methyltransferase	Pfam:PF13847.5;TIGRfam:TIGR00095	COG0742 N6-adenine-specific methylase	J	solble	MYIQYRPTSNKVLLLIKSIILNDYKYLKDQNISMLDLFCGAGNVSLTIKKYLPISYIVGVDTNVHILRKFNRKLISLNIKHKLFCLDAFRFKFNKKFNIIFIDPPFKFNMCENILKTIYYRDLIHENGLIIVQNYIKNKIKITNFNIDKDIQLGKNQIIFLTLKNGI
CDS	IOLA_042	44229	44423	-	rpsU	similar to AA sequence:RefSeq:WP_026318895	30S ribosomal protein S21		COG0828 Ribosomal protein S21	J	solble	MKVHLPDNYRSNIDQFIKILKKKFSFEGCLDTIKRKQRHMSKKKIKEHKRVKKHLFRKHLKDQK
CDS	IOLA_043	44465	45439	-			hypothetical protein	Function unknown		No hit	solble	MLIYKKNNQDIYFIKLMVANNYNEEIISNKDKNKDNIVDKNNCFSPEEKAIKMIQDFLGFKINLDKNKFTEEELKEIVEFIKNNKLLKFFPFLAPLNILVKISESNKHKLSNKNVQQIVNDSINNDVLPGYIITFLQCFIYNKAMKSIKPKDVLNLLSKTKDINGTDLDEEKQENNDIASTKRFICLAANIPINDEGKINLIKKSIDSKDDQEVEKILNGELYPLITDSLFARVNSYYANIYQKAKALNKLNEFCYTEVEFSGLKALCVFKIQSIEDIKHSNKFDKCKFMQEAMVELEIIKINESELKEILKKYIPGAASEQLG
CDS	IOLA_044	45560	48064	+	gyrA	similar to AA sequence:RefSeq:WP_012548447	DNA gyrase subunit A	Pfam:PF00521.19,PF03989.12;TIGRfam:TIGR01063	COG0188 Type IIA topoisomerase (DNA gyrase/topo II, topoisomerase IV), A subunit	L	solble	MLNSKIIDKNGSTNMEHIQAKQIIVEDFCNILTESYMSYTKFVILSRALPNIDGLKIVQARILYSMYISDNTYYNRFRKGSRIIGDVSGKYHPHGESSIYDCLARLTQDFSYYIPMIEGQGNFGSADGDSPAASRYTEARLSKIGTYLISDLSYNNILVMRKNYDASLEEPTRLPIRAPMMLINGVYGIAVGCTSLIPSHFPRDIISIVKYFVNNMDNRFDITYNEIKHMISGPDFKIYCIVDTTHLDFIYENGYGPLLTSSKIEYDEKLNVINIYGMPFNVKKMRLIESIADAIKEKVLNNIVDLIDYTKDNCYHLQLILDKNANSDILIKRLKKYTLCSNTVGCSFRFVINNKIKVLNLVQIINAFLDDRIDIIKKRLLEDIRNKLSHVEKILALYI…
CDS	IOLA_045	48067	48402	+			hypothetical protein	Function unknown		No hit	MEMBRANE PROTEIN which have 3 transmembrane helices	MHILYLFSSFIITLISIILYFLYLKYLDLIIYYKYFPFIFKYFYYNQNIFFIIFDIFNRYEDIMLILKINDDSIINIINNKQLSELVSYFIDNSFNKVFVTLIKILNICVS
CDS	IOLA_046	48458	49570	+			hypothetical protein	Function unknown		No hit	solble	MLSSNGMYDENINNKLYSKYKINLQSKNGLISSTDLISRDLSKIYKNNKYFNEIYETDDQITHDNHTSVSERLKTSLLSAATVLVNRNKYKFIKNDKDKIMEFPGIIQAIISQMNAGITKNTLLSNRIFNRLFKHIGNKLGFFGSKTKLELRIRTVILLCDLAEKLHYHIAHTGSHEQLMAYENSLFFRIFITPKVSSIFLGSDEDVIKSNICNALDTDLCACLLSMLDKSNFHNYLKGIQLELRSYLSNVCSISYDDKISMFLNEQHKYFNHNIDANNKFSDFEKLCAGFGLVLWMVISGLSESVISSSNFKPMSLELTRKLASNLLYERNKYIFDTVSTKNHILSDMRINKNNLKAISNTNVNKIENK
CDS	IOLA_047	49592	52501	-		similar to AA sequence:RefSeq:WP_024161403	acriflavine resistance protein B	Pfam:PF00873.18;TIGRfam:TIGR00915	COG0841 Cation/multidrug efflux pump	V	MEMBRANE PROTEIN which have 11 transmembrane helices	MEKQFLSIPGLDLLKSDVTNNNIQFTLVFSQNSDINNNLIRVQSAIADAKSEIPENAIVTIPPAKEENTKIMSITFNSDHKTIDEINNFITKFKSLFETTDGVSSVIIGNDESNDIFNILINPAEMYSRNLAFHDIVENLKSFYIQGGSSDITVGNNSIALEIGYDNTDNLTKHPILTNTNSSIYLHEIANVNKYLSDDHTSSYRLNNKNVVTLIVFKKQDANMISVCRTIRNKFNKIKDICNKNNINADIVQDNSIFIQNGINSIYHTIIESIILVSIVISLFLRSFRLSIIPIIAIPLSIMPTFILMRFFSISINIYSLFGISIGIGLVVDDAIVVVETIYTEAKNGKSKINAILYGLKNIMISILAMTIVLVVVYLPILTSRDPYIKPFFDFAFVI…
CDS	IOLA_048	52698	53843	-		similar to AA sequence:RefSeq:WP_124411223	membrane-fusion protein	Pfam:PF16576.4;TIGRfam:TIGR01730	COG0845 Membrane-fusion protein	MV	MEMBRANE PROTEIN which have 1 transmembrane helix	MQFQSRKCKFIIAFLIIVSIIQSTIIAILTVDKWGLNSTQYENKYEHIEPVNVCIIEKKSFTGIKYTYGQIKSSKFINFKVPYLNGYQPIITNINFEAGKYVNSGDILMELKCPELEYKLESLKKDSEQKKIYYEKIVSLKGATSTYETNKALLDFQRSIIEVKITQESLKNLKFIAPFSGITSKSEASIGDKPDPNKLLFSLYDNERLNVEFYIDNNDIDYIKQSGKVVLTSIDSNNEVDYIIAEANIIGINPFIDEQTGKVKIIASIDRESLLYENNDTLKHNAHVYVYYDKEPINDVFILNRSAILDYFSKNNYSYVRLVKTINGQDIISMVRVEIIDHQHDTYAIKSDQLKNGDRIVIEGGSKRDGQQVLVKKIIEI
CDS	IOLA_049	53941	54795	-			hypothetical protein	Function unknown		No hit	solble	MVLNFIKNQNCIYLNEFQKYIKDLLQSAQKSRDNHYTKILHLANLSPISLPQEKDEYIISQYKNLNNVLSEIQASNKLHFDNLFQIMHEHLDNINKKLELISCVEMPKNSNISPAIIQEICNDYNNYCNQKFKEAEIEIIKSIQIFVDKVNNLNQDIDDLSRQRYSSQNHELLGNESRFILKDLKIKINNIITCLKNEIDKLSNESEIILEAKQKEQKYANHIHLIQFMDNILHKIANIENECMVFQEILINSSKILKNNMADMVSEITKIRTAVIEAEEIYIG
CDS	IOLA_050	54829	55947	-	proS	similar to AA sequence:RefSeq:WP_130617003	prolyl-tRNA synthetase	Pfam:PF00587.24;TIGRfam:TIGR00409	COG0442 Prolyl-tRNA synthetase	J	solble	MKKLTQLLSIRSTNLISRFIKDTNTLNYIDLITYKSTSGVYGFSNLGILIIEKLINIIKKSQDSFGHQISISCIANSNIYIKSGRTNKFQKEIFNISNKLCLQPTCEESAISLLMYNGISYKDFPYYFYQISKKFRNEIRPRNKIIRCLEFDMKDGYSFHISQDCANEFYLKIKNSYINIFKYLDIEVEILNSDTESMLATNSEEFIYKSNDIIETKENKFYGIEIAHIFKLGCNYSNKLNIFCTSKFNNLKPIFMNSYGIGIYRLLYIYINKLININIKQHLLIFNICLIGKKIIHEYQKLNINNNVIEFDMDNLSVEEKIFFSKYLPIRKIMLYESKTILVIVRDIANFIYYVFEESNNLINLINLKLDL
CDS	IOLA_051	55966	57780	-		similar to AA sequence:RefSeq:WP_027154627	inorganic H+ pyrophosphatase	Pfam:PF03030.16	COG3808 Na+ or H+-translocating membrane pyrophosphatase	C	MEMBRANE PROTEIN which have 16 transmembrane helices	MLKIKMLKIFQSDKFYLIFMSLRFIISVLLMMPYIKNIISNTHIIKIFKTTIYDYFIMTLLVTLGSISMGNKFSIFGYIFGLLFLSIIIISSICLSFVCANEISQLKINKINEYKNKIKNTILESTSVLSILTILLTSIIINNIISLKDNRIFITMIFVFLSTKILGHYYTKMGDIISDFKNKILSHNKEDNSLDDYSKIDNIGDIFGDCYGEIISFIILACFIFKFTFMGSNMTDTYGSYLDKSYIITIIMYILYHINDKIKNLGLIFLLINIIFNIIEPFIKYFAYYGYNITDVLRYSIVNFGSQLFILLPVLLILFLFNNIIIYITNYLYKRCVQIPICGIIENISISTLLAFIIPTISIVSVRIANQYLSISYYSLFELFTICGSICLYNTIFSV…
CDS	IOLA_052	57792	58226	-			hypothetical protein	Function unknown		No hit	MEMBRANE PROTEIN which have 2 transmembrane helices	MTCKLYSKDISIILRYILFINAYMYLYEKDIKIHDIIDYIIDDSLYDHMGHISDNLNIIQCLFESYKINENLINNKINLNLKNNTIDNIGIIGIILKLIINELLIDNTNIHLVMNDYFIICNIYNIPSSYIKMINKIVKSINGV
CDS	IOLA_053	58226	58759	-	infC	similar to AA sequence:RefSeq:WP_094049519	translation initiation factor IF-3	Pfam:PF05198.15;TIGRfam:TIGR00168	COG0290 Translation initiation factor 3 (IF-3)	J	solble	MIQKSKNLKNNKNKIVYDYDILSKNIILIDNNKKLVANLNLDEAIKLAEGQKSNLIQINCNINTNTSTCIICDLNKYKYELNKKQKSNNIQKIKEIRISSKSDLSDLVRNLNNMDEFLNKHISVILTLKCGKKGFDGKDEFIKSYLNSKNNISFTIQKSPRPNILKLYITRKNSSSK
CDS	IOLA_054	58743	59903	-	thrS	similar to AA sequence:RefSeq:WP_013087761	threonyl-tRNA synthetase	Pfam:PF00587.24;TIGRfam:PF00587.24	COG0441 Threonyl-tRNA synthetase	J	solble	MNFDKFYNILYTIDSQFPGQHILLPKGLVIIEKLKYIMRCLYKQYNCVEISTASFGTCNIWDKTKHTEKYLENMFKISDKYYLKPMNCPMHIELMKSIYAKKCSLPICVFEFNYCFRKEKSGSTNHLFRLLRFTQDDSHIICNKLDIENYILNFIDMVNYIYCNLGIKNIKFRFSNVTDQYIGTQEEKEICEKIILEILNKKNIDFEISNDGAFYAPKIDILIQDNLNREWQTGTIQLDFCILKNLGFKMHNNEKIENYLVIHRAILGTFERILGILLSNDCIPKVLNPYKIAIIFFSNIKNNEVYKKIIYEINHHIFDDVDIYYTNFYDLKSIIKIIYQSKYNYCCIIGEKEIKSNHIVLQDLNNKINKIIKIEQLIHIIHDTKI
CDS	IOLA_055	60027	60515	-			hypothetical protein	Function unknown		No hit	solble	MIFILPVVNESINPSINSIDVLNFRKNEIIKLNTNNFKLKRRDQKYKKKINKLTNNKISSNHKNIFIQKSKKHINYINKQDIDYHKLDKFIKKKVIFKNKKPTKNLIYIEEIIKKIRESKNLIWVDISYNYNILSFFYQIISKIIETINLNINSFLNFFISY
CDS	IOLA_056	60687	60977	-			hypothetical protein	Function unknown		No hit	MEMBRANE PROTEIN which have 1 transmembrane helix	MKTQNIILSNKYISLQKILNILLLILIIVIMITFFSIKRYKVVFFNFKDLFFHSNIIRAQINRNILNSCLGIEDINNRPIIQAINNTILLFNENED
CDS	IOLA_057	60974	61705	-			hypothetical protein	Function unknown		No hit	MEMBRANE PROTEIN which have 2 transmembrane helices	MEKLQQLEENIIQNFLLSLDISYTCFIIFLLIISFVLLLLDIKFLFIKIFPTLASIIDSNDFINMSINYKYCYNNVYQISSLHKLRIALSCIVNEIQNYQTFIIQSDLNNIERKLNADQIRQLNECKISKFYDPITNKNIYLYSETRLDNTYDNYKFDHTINYISIFYNRFGKLDNKINLAIVDRINMKFYENNLNLDISKRIYLFWNICNINKDCLYLLSEKKLINKEINILYKFIKDNIIL
CDS	IOLA_058	61717	62316	-		similar to AA sequence:RefSeq:WP_026801665	peptidyl-tRNA hydrolase	Pfam:PF01195.18;TIGRfam:TIGR00447	COG0193 Peptidyl-tRNA hydrolase	J	solble	MYLLGLRNYGDQFKHTVHNLGEEFILYIDHVVSKIFMSCLLNKNVITKEKYTSTEFLFNNNYKITTLLLNTYMNSTGECLSQLKNIVDEINHRDIIIVYDDLLIPTGKIKTSKINFKTKHNGVLSIINQLLKSKIGCIRIGITKDSESITNEFVLSKISNIEIFHKTFYKYIINMINFILENNNADFNVIIKNLNNYIS
CDS	IOLA_059	62358	62741	+			hypothetical protein	Function unknown		No hit	solble	MLNEFILQSAMLNDKEDKNNKNSDQSKDSANNKNKCNCKERNSAAQKSKRKQAVKERQKMENNKKTKSDSDKKSIINNKDSKSLLRKDIKLPPAVPIKIPDLSLIKIAKKISNKAANKVRTTTNTLI
CDS	IOLA_060	62743	63099	-	rplQ	similar to AA sequence:RefSeq:WP_013505005	50S ribosomal protein L17	Pfam:PF01196.18;TIGRfam:TIGR00059	COG0203 Ribosomal protein L17	J	solble	MRHNIRFKKLSRDTKHRISMMKNIAMSLLIYNKIVTTKTKSDAVISRVNKIINKIHKIDNIREKIRIIKMYIANHNIINIKKIINNIDSISNKNNHIIKTKFFKVRSDSANLIKLQII
CDS	IOLA_061	63101	64027	-	rpoA	similar to AA sequence:RefSeq:WP_111853621	DNA-directed RNA polymerase subunit alpha	Pfam:PF01193.23;TIGRfam:TIGR02027	COG0202 DNA-directed RNA polymerase, alpha subunit/40 kD subunit	K	solble	MIIQKRITYEYTIKSYRDEIYYTLKLKNVPLTMGNTIGNTIRRVLITSIKGTSVKGFTISNLRHSFDYNTSLDKDADQISENIRDIIFAYNENVDEVIETDLQGPTEVKVSDIVGNLKVINGDVVLFKIVNNDKISIKLYMHNGIGFMPYYQHNLDDNIIPVTSIFTHIKDVSFDVIPNNVDERYEHIIIKFTTYDIYNDEKQVIYEAIEYIINTFNNIKLSLDNPIEDEENQEENEDKITRITEEILNEAKSELVKYIYDSEIPLKNTSEIIDLLKNIPDKLVINNVKIKKKEIVSIIKQLNKLLKK
CDS	IOLA_062	64034	64441	-	rpsK	similar to AA sequence:RefSeq:YP_009496024	30S ribosomal protein S11	Pfam:PF00411.18;TIGRfam:TIGR03632	COG0100 Ribosomal protein S11	J	solble	MQKKIQKKYNSSDNRKKLPQIPESVILKIQVKFNTTRIDVTNKNGDVLIWKTSKSVGFKHSKKSTPLAAATVIKQACDEAYNRGARVANIEIQGIGAGRSAAIKKALESPIKVEELKQIIKIAHNGTRQKKARRV
CDS	IOLA_063	64468	64827	-	rpsM	similar to AA sequence:RefSeq:WP_021659701	30S ribosomal protein S13	Pfam:PF00416.21;TIGRfam:TIGR03631	COG0099 Ribosomal protein S13	J	solble	MVFRVSGYILDPKKEIFIGLTAIFGIGRKSAKDICKNLGIDYTSRIKDLGTSLSIQLTSYISQNYVTGDDLKREILNNKKKYILMNNYRGKRLRIGLPCRGQKTRSNARTCRMLHKKIS
CDS	IOLA_064	64905	65552	-		similar to AA sequence:RefSeq:WP_121957087	adenylate kinase	Pfam:PF00406.21;TIGRfam:TIGR01351	COG0563 Adenylate kinase and related kinases	F	solble	MKKIVYIIGKPGAGKGTISQYLKQEYNFDQITASKILFEYLYKTYGKDSSEVKKVLEGQVIKYYPIFDNLIIDTLLKSDKSLILLDGYPRIMKQLSSHLILINANEITKTFKKFIVILDIDDKNAWIRISNRNICTNCNLVFTKLETLKCKNCSSNLVNRVDDNLNTFNNRIRSYKETIEVIEKFKTHVDNFITIDTNNKFVKDIADQILKLLNN
CDS	IOLA_065	65578	66822	-			hypothetical protein	Function unknown		No hit	solble	MNSYLAIIESKLIEILNKNNFFNKIDQTNKEYIIVNNESGIFLIFICDDIELKFKISNFNIYEVTNKINFNDLLNNIDVYKSFNTKYIKFKIELKSFLFLLKISSNSKLIILKIEDNFNRISLIYNYRETVLNVETDQIISNLDHILEFNYQETIILRLLSSEFSNIILSHQSICDNQIINDDNQNIQIQIINEKIRFLSTNYIVGLIHQIKIQKISNDNTQLSFNKNIDIIKIYQIFKNSEHVYLVKGNDQNDYFGRIRSKFIKFIDEDNICYIRLYDSNINTFDETVIDDQLDLYNKCIVDKLVFSQIVDIIKTSFDIKKLNFVNISIIDQIANIICDSNDYKFNFDLNIQKYFFSYNGKFKMKISGNTINIIHQILNKIKEISKINIYVSNSGEQG…
CDS	IOLA_066	66815	67324	-		similar to AA sequence:RefSeq:WP_129008214	transcription elongation factor GreA	Pfam:PF01272.18;TIGRfam:TIGR01462	COG0782 Transcription elongation factor	K	solble	MLTLKIKMHKDDLSSDQNYELISRSYYNKLMQEKIELINVILPDIRKKIQIAREMGDLSENAEYQSELAKKIRYDKKLEYIKHILNTAIVFDVTPIDKNKVFIGSTVSIQNLKDNSILVLKIVSSFEINPKESKISYKTSISQSLIGKELNSIIELNNSRYKIIDVKYE
CDS	IOLA_067	67335	67991	-			hypothetical protein	Function unknown		No hit	MEMBRANE PROTEIN which have 5 transmembrane helices	MSNNSENLSSKLKSIFYTTFFISFCILSTTAIYINIRNCMPMFLFSFKYHEILIPKILKPLISILTTYEIKKTISRYSYSNFRLFFILLLNLFNTCLVVKSHEIYNTISSENILIGIINTLIITIIVFTIEIISDNRYMNYFIDGKILTTAYLISNFIPIMILKLVFNILLSLKLICIYNATHFIIKNNIKNNFIYIFLIYMNIINRYIDINAMDVLT
CDS	IOLA_068	67999	70719	-	ileS	similar to AA sequence:RefSeq:WP_115428810	isoleucyl-tRNA synthetase	Pfam:PF00133.21;TIGRfam:TIGR00392	COG0060 Isoleucyl-tRNA synthetase	J	solble	MSNIDLKLNLPKNKISSKLDFKSLDNNYIQLSKSESNQNFIGLEFILLDGPPYVNGELHFGHIINRTIKDHIIRNKLLDGKRISYVIGSDCHGLPIESVAIKQLKIDYNKKKDNEVLIKNKCKEIVDKFIDLQNTQLKYMNFFTYDTTYSTNSIQYMESILRVLWTLVKNNYIRYIKKPNFYSIKEQTNLAFAEITYLEKQDYSLVFKAKIINSNIYILVWTTQPWTILGNKFIGVSNKIKYCIAEENNFQYLVSLDYANINKLKILEIIDISEFINEQYIILDDDKPKNIIFASNIIDNNGTGFLHIAPAHGFEDFQVSIDNLTALDEIENCIDELGFATHKNFCKFSLSDDSLNKEIINYLNNRNLVYFLGKINHRYPFSSRSNTPLYIYSTYQIMI…
CDS	IOLA_069	70889	71875	-			hypothetical protein	Function unknown		No hit	solble	MNLFNNIFKFIDNTKIKTHLMPILFVSDIPNTYLNVIDYNIFCIRLFQHNYNDALLLIMKMYNLSKIVAMSFLIKYTDLINLYILDKNILFDILKRNLEIINLIHNNTVCRYNICSIDLDILSSYIKKEKVFFLNFLKIKEKKQLLSSITHENSSNRVDILYSFLFKNINIHNINSSDINYDDRSELFRLIKYLKFKCGINEIPNFTVNNTKIIDTNISELLIYLLINIHIDIYRSKSQMIICSKSIKNLIIDTFQNSDFNNCIKRACFIEPDNYANFYNILEFICYSHSKFIHIIIDNEIYSEFIENIIDILKSIKKEYILYNLIKI
CDS	IOLA_070	71862	73397	-		similar to AA sequence:RefSeq:WP_096385504	NAD-dependent DNA ligase	Pfam:PF01653.17;TIGRfam:TIGR00575	COG0272 NAD-dependent DNA ligase (contains BRCT domain type II)	L	solble	MNLKIKIIELQKTSKINNKFLPNLNLQKHNFIPQLTYINKITKFNNKNKLMNLIKKININEILVEPKMDGMLISIIYNEKNLLCIISKGNRHSGRDITKYFIETNIIPKNIDVEFLIEIRGEAVISENIFNQYYAKDFVDSRSLVSSKLHKKNIDLFFINNLEIYIHDTGIINKDKFKNQIDIYKFLLRNNFKVINHKLININEISNILDDYQNNLYKCDGIIFKVNNICDQISLLNNSKISKNIIAFKYNQIFQSYVNKISFIISKDGNIIPILHIDPVYCDEKKCSKISLYSYHIFQKDKITIGCKINIKYNTTFIYESINEHSKQYVWNEIINCFSCNYTLEIIGKKLICNNSNCKLKNIAMLFSYIKLKGIKSIGISCIQDLFNQEIIMHPIDIF…
CDS	IOLA_071	73345	74589	-		similar to AA sequence:RefSeq:WP_025251470	GTPase	Pfam:PF01926.22;TIGRfam:TIGR03594	COG1160 Predicted GTPases	R	solble	MFILIGTSSSGKTFFIKKHIQKHNKNNIKTNSTKDIKPYIFRNSYIIDTPDINKYKDISYLINICNKIINNDINIDCYIIYFVHQYEDISIAIKNWIFLKNNYKNFILFDAFKILDIKNLNIEIVNQYDHLIKFITEKTRNNKCSNKKDQSLIILGITNVGKTSILNDLIKYDVFRIDNNKNTTQELTFSIYKFNNQSIKIYDTCGIENNTKSKILGISNLLKYVSRSIIVMDQNTYYQKAYQYIFNFLNKNLINTTFMINKSDLITDEQKELILDFLKSKYKINHKDIFFNKTIGNSNTKSNFDKILNINKIKLNHHNLNKQVKKYFSNILYINENSQENNIYEIDVYMKRKLDIGLNISAMIKKLRNLVYKFINNKNFAIKFNIIRSSNKNKYIESE…
CDS	IOLA_072	74691	76211	-			hypothetical protein	Function unknown		No hit	solble	MVHGQNVLNISSAITSNSSLLTNLIMFIKQKFPEFPSQCNKMHIIDKRYALVYNANIGYIIDYNTFNIMKFPCYGNIMHIEIKPVKRGREFNVYYLNNGCIICDDIDSYDWDRKENQEHGVKINRRSYLYNYRENIIQIDSTDKYQLIKTQKGQLFLADKKDIINTLDNKICKTIGQVINHTDYNTLLSDGVLSNIDYYVNEGILISAKLRENNNGTLSLYTMILVENNDTHVFKLMEHIIDERTFSIINHRFINQVSVHGCNICSSRYRVDLLIDVINFMHNNGYGSVRIINCDLGPEGDVYVSYRKEEENSEDETTTTLYLKFEGQELIKVFETELEDNNFILHGVINCNNDDRILIHAEKRQLFDIDNNCSTDEGIECTLILIDKDLNIRERINTQ…
CDS	IOLA_073	76554	76853	+	rpmB	similar to AA sequence:RefSeq:WP_029008577	50S ribosomal protein L28	Pfam:PF00830.18;TIGRfam:TIGR00009	COG0227 Ribosomal protein L28	J	solble	MSIKLKIKRSAGFGNFRSKSNKRVRRKFSINNQKFSFYSKILNMNIKILCSTSLYRSILVYGGIDRFLLLNKVSKEFIQLKKQVIKAQNKILEKSKMYK
CDS	IOLA_074	76856	77053	+			hypothetical protein	Function unknown		No hit	solble	MININKDKSYQKVKEFNDIKNNIQKLKDHKLRHKKDYKANIKILMLLHRQRSIKKYVLRKYNLIL
CDS	IOLA_075	77598	78764	-			hypothetical protein	Function unknown		No hit	solble	MSLIINNNGEIFIESSTCFSCRNKLAPHEEYILQEDFYQKVKNKNILEKYIRIISDENKKINNKNRNKGVGCKQFIEMCHVIGIICFSWIIDNFQYLEKTIDEFINNENYKLNNIDLSIKTIENEMIYFNKISNIEDANNTKSFISNLKKYWGTENIINDCVNNEDLNKLSSLQEFLRKNNLWRIDILNRFDVGGTYIPNLKSSFYFGTKALNMNIINMVDLGKYRYQLEIDSDYFSWNSKINNNYKEFKYLDISKLLEENISQEDLKNFIVFTYDKSIYNHINEFDKYAKRFDIDFKVYIPYEIKVHGIKFKLKGIISNTGSDGGHDVVFFKVPNQDFWQYIDEFYAIRVYEDKKLNIFNNKNFNHIDLLSDLSVTSNTFLLEKCDE
CDS	IOLA_076	78845	79306	+	rplP	similar to AA sequence:RefSeq:WP_013704501	50S ribosomal protein L16	Pfam:PF00252.17;TIGRfam:TIGR01164	COG0197 Ribosomal protein L16/L10E	J	solble	MNRPFEPNVIKFRKFRRRFPKGIIKNSKLVLYNCGIMAIENGMLKSKHLETIRINIVTYFKRQMKPFMRTMANVSYTSKPFDIRRGRGKGSVEGWYYYAREGKILVEFNANSLEQAKDLARIIRSKLPIKTKLITKLDIYNKNKDLLKTDEEN
CDS	IOLA_077	79293	79628	+			hypothetical protein	Function unknown		No hit	solble	MKKIKNNKILYKLSMPRLSNIMNTNIDNLSNLLKPDIDSEKRNKIEALIKFGRDINLNLKRYAVGDVKYSMSINVKKINNKSLINAIINQVLTFLMSTISIKSMLLQKSSN
CDS	IOLA_078	79621	80967	-			hypothetical protein	Function unknown		No hit	MEMBRANE PROTEIN which have 11 transmembrane helices	MYIISLSCFRYIVFIKTNYEFRNLTENNTKPDIGLIYHRLDKIGDLYRFSVGQFYEYLSINKFYNSREKIININLEFIKDALGKTIYISIIYSIILSSVLFFISLILNYFHILSNQIFLYLMIVILSKTFLTFISTFRIANDSISKYPVNMFVNLLQVCLPILFYYIIYPILNIQFNFTTYIISGLLINIISLVAYYITLCLTINSIILPIKVQINISLLLDMYYLTYTIFRNLVNHIFIDILLLLVGHELSNSSRLEILYLLNAGLRNISGTFETPIDWVNRIYVSRYKNTKDFIINSYIIYAIFLIFFGYVMTFLINNGIYNKLMVIKFKNSSYYHKAFLIGVMSLLNKLWEVIVIANKKDNYPIIALLSGLLLYTALVIISTKYFFISYIDAFFYG…
CDS	IOLA_079	81081	82085	-	tsaD	similar to AA sequence:RefSeq:WP_009355141	tRNA threonylcarbamoyladenosine modification protein TsaD	Pfam:PF00814.24;TIGRfam:TIGR03723	COG0533 tRNA A37 threonylcarbamoyltransferase TsaD	J	MEMBRANE PROTEIN which have 2 transmembrane helices	MPIILAIESSCDNSSLCIIKNNKEIIFYKNFNQDHMIEKYGGYVPRIIVDGHIINFKHIINELGLLNIKQIDYIAICCGPGLIMSLNIGYVVGIALSIYYNAKVIYIDHIEAHMWSHLITDHNTSVDEQFLSIMMSGGHSIIADVNINNVKILAKSIDDSPGEVFDKIAFHLKVHPLNGCGIEKNSVNGIQIDSLVNLNNSRKRNISNFYHMSFSGIKTRILNYINKNHVYKKENICISSQILIYNEIYKAVKYILKYKNPNYISCVGGVMANNFIKNKLIQDFGNNNTIKFVDIRYAGDNAVMIANLAYLLIKKNKFKSSCCYQLIPYDRFIV
CDS	IOLA_080	82168	82977	+	ftsY	similar to AA sequence:RefSeq:WP_125605593	cell division protein FtsY	Pfam:PF00448.21;TIGRfam:TIGR00064	COG0552 Signal recognition particle GTPase	U	solble	MNFFDRRNTVYINKSNYAILKQTNIPIKIINNVGDKTTSSNILKYISFQDPNNFLIKKKIKKSPKIVLLIAGENGSGKTNLIFQLNTYFNDSHNIILATLDNYKRNYLEFSNMARSQKATYFTVANNVKNLKNLFDIYFDDFINTQYSMLIIDTSGRNENNLNLRNELVALINHAKNRCNSNNIDSIFLYNFSNLKTPFIPKNIHLYDYSVISQLSISTFNYEHFIKINKSHRLLFLSLSQNLHDLHLYSNILLADIIFNKIKSIINKK
CDS	IOLA_081	82994	83434	+			hypothetical protein	Function unknown		No hit	solble	MSIEIICKKKYKRLYLKHKILINQIYNTCKSYTNKNIDIYILDTNKFKMIKISKQFYKIIINDRRSGSFYQSLYQMGSPSILSFLFSEQYGEIYCSISNILNNHNLNFKNINLELLLYITHSISNIYCVDNYMYNLIMSCVRRYKL
CDS	IOLA_082	83454	85289	+	nrdA	similar to AA sequence:RefSeq:WP_084473252	ribonucleotide reductase subunit alpha	Pfam:PF02867.14;TIGRfam:TIGR02506	COG0209 Ribonucleotide reductase, alpha subunit	F	solble	MSHTINGPEKNIFDTIRLIPNCKCNKNNRLCKIKIDYSRNNLLTQEAINIIRKSYLYNGDIQDLFSKLALEYSTDCQHAQIMYELFSKLIFIPSTPIIRSINKIDKHPISCFTNKLFQFDINSYLSKFKDMCLQLYGGGGSSINISDIGYIHDNNGGLYSNGINNFIIALEGLHELTRKQIPRKSSIAYYLDVSHPDIFNFVNIRKATFDLNKINISAQTHIAVIISDEFMDCVKQNKNWNLINPEDKSIKQVVNARELWIEIIKSRFETGEPFIYFEGNAEKYKSETYKKLNMPIGVSNLCTEIFIPTGIDIDGFDRNGVCCLGALNLLNFFIFDTESKYEIIKKCMLFLNNVLDSFIENPSDDEISDATVRTVKMGRPIGLGVMGYHSLLQEKNIPF…
CDS	IOLA_083	85286	86212	-	trpS	similar to AA sequence:RefSeq:WP_129725757	tryptophanyl-tRNA synthetase	Pfam:PF00579.24;TIGRfam:TIGR00233	COG0180 Tryptophanyl-tRNA synthetase	J	solble	MKLIFGIKPTRIHIGHILSIFNFIKKEKYKSLKINIKDIYCLIGDIHKFASIESNFNIKQDIETIKTISSKLAINYYQQSKLPSEYFIMYHIISFFCKINDLNKVFKINYKNNTINNFAKFSYPVLMCNDIILLNPCTVLVGSDQIHNVRFIKNILSNIQKLYNLQLDIKFEIIDIKILSLNDNNKMSTSDKSNSGQIFLDMNNDEIYKIIMQAKTQSKMPKTYNELEDSTKNLYLIYSIIKNLEIEYVINIFSEKNFQEFKQHLYFAIVELFNFYKNLNNLNNKYDIHHIINNIIIKNFNLIYSTIF
CDS	IOLA_084	86209	86637	-		similar to AA sequence:RefSeq:WP_022768813	SsrA-binding protein SmpB	Pfam:PF01668.17;TIGRfam:TIGR00086	COG0691 tmRNA-binding protein	O	solble	MHDIIIINKIKMDEYQIYKTYYAGIVLLAQEVKDIIRGSCSLRGSYGYQIENNFCICKMYLPSTEYRNRILLLNKKEITRINTFLSEGKIIIPKLIFKVNNLIKIELIICHKLKKYESKKKKAHNAIDKKEARMYKSIKIII
CDS	IOLA_085	86765	87391	+		protein motif:Pfam:PF02075.17;TIGRfam:TIGR00228	crossover junction endodeoxyribonuclease RuvC	Pfam:PF02075.17;TIGRfam:TIGR00228		S	solble	MNNKYNQNKNSKLLSNIYNFIKFFNKNNIIIAGIDPGTRIGFSIFLIQKKPEEITIKKLLVIQKNFVKEFDFLNNDIRIMKINNFIDEILTKYNVNVVILEQAYYSSGRFSYSENLLARYTGSIYAVIQNLGIHIINMSYKSMQKIILEKSTVIKDKASILEKIFDIYPYEIKKSQYDKLDSIGYVYAFYILFKKYFQFIIDNNIEAK
CDS	IOLA_086	87425	88261	+			hypothetical protein	Function unknown		No hit	solble	MKKDSLNYNFMYKLKLLNKQYTNSITISKDESDQENILKLLDIFFKYKIARTILINNDREFILVWKTCDFVCKDRIAIVNNEHKLINSIKEIGYNIDHNYRTFIVRNYNVCITTYHTLNYIFDYSASLIVLHSKMLGYDGIIFMNRQYINMFFGFEHKDEDFCKLIIENYACVVIANNIKIFHCFKNNLLIKQYVIIDDFIDLNKINIIFNFIQNIIPRSPEKKYCMFEIIYLITSFTQDQIIDIIGIENYNKLKLLCGYKIKSGYSTISTYNIRRYK
CDS	IOLA_087	88502	92185	+			hypothetical protein	Function unknown		No hit	MEMBRANE PROTEIN which have 3 transmembrane helices	MSNPNTIKQVNNFYQNVLDKLCISVNKTPITSYSVHLFATSMLPILLILQVMDNNQHMKRNIISNSYIIATTNFLLKYLGDDGLISQTTNNLFNLVFMFDNPIILNHKCLSEILNHIVINKNIDYYEAIEIIRYLSLHIIMTHLLCGKLIPGFINSDDYIELNYLNPLLRLYQNNSKFNFEDFEKTMMILYLLPKKDLCLIHKYFVNISNKIGFSYNNYFMTLQDFILCIHAFLEEYTGQNIYSLNEMMSITSNNPYKIENFIFNFFSNKRSLPINLINLNKSHKISLNNIIKLIKNKSNIIEHIDNNDINVFTNNIINLASNLIPSYVEYQKMYLNQYNKFLIRNTTLSKFRELSYDLLGEIITLVFNDNRNLDKVANYILPVEEINDGKFKSNTGAN…
CDS	IOLA_088	92225	93577	+	cysS	similar to AA sequence:RefSeq:WP_069096485	cysteinyl-tRNA synthetase	Pfam:PF01406.18;TIGRfam:TIGR00435	COG0215 Cysteinyl-tRNA synthetase	J	solble	MFIIDRRLNIKKSIFDLVENNEINIYACGPTLYRKPHIGNFRSVVFVNFLINLFNFFNIKTNVYSSITDIGHCEDNYGTGNDKVISEAHKLTLSYYDIVNNYFIYYMSIIDMLNINNNINYIAASSIMDEYFIHIDLGIKNSIFYYDNENNIRVKQSFINENINDLIFYGSRLKEFVVWKNDKYGIANYKGNIGNPGWHIECFCIINKYFKNNNKFKVDLHIGGVDLLDIHNNAEIIHSKIENKNYNLSKFWLAIGTIKQNGKKLSKSNNNVIYVDDFVEKYNSSILKIIFFNSNIESEIDINTITIKSAINLYQKIIDKIASIIYNNFDNPNYNFNLIINFIQKNAKHQITNYKDLEDSLNTRSMIKTMLNIKNLKDLYKSFLYDLWLNTSIFDNLIK…
CDS	IOLA_089	93552	94715	+		similar to AA sequence:RefSeq:WP_154439454	tRNA(Ile)-lysidine synthetase	Pfam:PF01171.19;TIGRfam:TIGR02432	COG0037 tRNA(Ile)-lysidine synthase MesJ	J	MEMBRANE PROTEIN which have 1 transmembrane helix	MKKGFLFINTIQNKYKISIGYSGGTDSSYILQSICFKKKAYKYLFIMYIFNDSDYHDQIYKVLNTFHHYNISIFVGFGKENLINTHISQNKYRNLKNNFIFETLKYNLIHKIIICHNYNDNFETMIMKWNINCSIKEFFMPYINKITYFGHDIIIIRPMLNISRYIIEREIKPIILDNDNNNLKYIRSKIRNLNIINFLFKNTNLNIFNQIFKLTNYYSNQLYNLMQFSLEKKFIFFKNKYNSLYNFQLIKQASFLLIHNYTAKFNYKFSINRLNNKVSFCINSCSVKFNKCNIEVRIHRFFNQIIEEIHNNIYMYNIRIYNFMRIEILSYFKLNIIIKNNEEIYIQIDNIIFNISISKLFFLTFICIKNCYIIIILYISNYIKIKT
CDS	IOLA_090	94738	96297	+		similar to AA sequence:RefSeq:WP_024789484	potassium transporter	Pfam:PF00999.20;TIGRfam:TIGR00932	COG0475 Kef-type K+ transport systems, membrane components	P	MEMBRANE PROTEIN which have 11 transmembrane helices	MITINNILLLSAIAGTLVSEILKINIILTGIIIGFLIKSILNIHIPIYDLGILVTMLIMGHHLELKTLNKHKKTALITLFISIALIAINSIIVSGLLKLDQLNSLVISTSLCMSSTLICHKILEDEKASSTNYGRITIISTIVQDIIGICLLVFLHLNIMEIKQTIIQHIFLFLFLLIFVFFKKRFYNLFNLTIFNTIIDAQKEYNVKTSLLTIILFSGYCTLIPLEEWYFLMGLFLKDLISNLKYEINYIQMISMSLMFMFVGCNIDLLVIKKYIFQIFELFVITTVIKLFLLYIGIFAASKNIDASIRSSILLSTCSELTFFIISIIKVNHYVSNIIFATTMLSMILNPLIYNTISKSLDVIQQRNIGIARYAAKMHIMHINKYVLIIGINEITNIL…
CDS	IOLA_091	96302	96991	-	rpsC	similar to AA sequence:RefSeq:WP_099340235	30S ribosomal protein S3	Pfam:PF00189.19;TIGRfam:TIGR01009	COG0092 Ribosomal protein S3	J	solble	MSFSYLNNANIKFNQNSYWYAKTIKEYGNFVLTEILIRDIIFKHLIYHKDFYMFDINIDLRNKQKIFELTINFKYQLSHKKLKNEEVINQINNWIKPVVKSQKIDRVVIKGSINSCEKSAQYFAQVLSREMHGKYISNKKIRLLAKTHLSRAKGYIIKIAGRINGNSIARRDKVQKGIIGRNTLRNDIEHYSFPYIGKSGCIGIKVWVNKGLLPSRDQISKDITNIENN
CDS	IOLA_092	97005	97355	-	rplV	similar to AA sequence:RefSeq:WP_014122159	50S ribosomal protein L22	Pfam:PF00237.18	COG0091 Ribosomal protein L22	J	solble	MKNKNNKRFKSCILNVSRKKILPVIRYIRNFSMEELKNYMLCLNKKYARDLYKFAISVINNLVKNYNLTQEEALNSRIRFIVIEKTNRKIMGLRYAAKGRAFRSITIASRLNMYLN
CDS	IOLA_093	97356	97652	-	rpsS	similar to AA sequence:RefSeq:WP_085052817	30S ribosomal protein S19	Pfam:PF00203.20;TIGRfam:TIGR01025	COG0185 Ribosomal protein S19	J	solble	MRSVNKGPFVEPSLIRKVKKHIASKSKLAIKTKSRNSDIIADFVGLSFDVYNGKRYHLVNITSNMIGCKLGEFSPTRTFIKHSGIKTSTNIKKLKNKK
CDS	IOLA_094	97688	98536	-	rplB	similar to AA sequence:RefSeq:WP_105914445	50S ribosomal protein L2	Pfam:PF03947.17,PF00181.22;TIGRfam:TIGR01171	COG0090 Ribosomal protein L2	J	solble	MIIRKGILTSIRNYKKYKKSILSKQQKRNKLHYNIRRSYGRNNQGVITVRHKASGKKRLYREINFRRDTYDIYGIVKSIEYDPNRNSFISLIEYTLDNNIKKLEYNIHIDGLKINDKVISSRDKVEILPGNATLLKNIPQGSIISCIAIRPNERAKLARSAGTYATIMEQFEKDTLIKMSKSGFLLKLKNTCMATIGAVSNAQFKNKMLYKAGQKIKMGIRPTVRGVAMNPVDHPHGGGEGRGTVKRHPVSYTCKLSKGGKTASSRSLKNKRIIGRRINKKK
CDS	IOLA_095	98600	99742	+	glnS	similar to AA sequence:RefSeq:WP_086033474	glutaminyl-tRNA synthetase	Pfam:PF00749.20;TIGRfam:TIGR00464	COG0008 Glutamyl- and glutaminyl-tRNA synthetases	J	solble	MNLRFAPTLNNKLHLGNIRVLLFNKIISEVTNFDLILRIDFKDGISEDIHLQNELYIKSICEEYLDIKFKRVIYQKNRKDIYHKYLNSIPDVYKIKLNEIIYLDFSHIQNNYKYIKYNDFVFGNMKKLTCLINSIPIYNINDDIFFYNFTSVVDDIEQNIKIIIRGSDHIDNTFLQIMIFMCLNSESKIPKFYHIPLCLTSAGNKISKSNKNTSIYLDDLLNKELILPETLFKYLTGYTIEDKILNLENLNISNKNKLISLCDLIKTNIQIIKNIDTYKLQFYLKKIKNLDIDLQTLKSIQPFIICIDKFLNAINAIINIRQNILNLEKLILNKRNLLNKQFLDYKNFNLIFDTNLGNEIIKNIDSDTYKNIKIYIDQYC
CDS	IOLA_096	99753	99995	+			hypothetical protein	Function unknown		No hit	MEMBRANE PROTEIN which have 1 transmembrane helix	MDKIINSLKEFKKPNHEEIDVLIKKIYIKYKIDNICVNIYIFFIILFLFIAIVFNSQIYKFIKLSKKRCQNILNKNCIPK
CDS	IOLA_097	100087	100689	+	dnaQ	similar to AA sequence:RefSeq:WP_113806112	DNA polymerase III subunit epsilon	Pfam:PF00929.23;TIGRfam:TIGR01407	COG0847 DNA polymerase III, epsilon subunit and related 3'-5' exonucleases	L	solble	MKKLSYLLVDVEATGSNYGIDLIFEIAAILIENNKIIHEFHSYINIPNKRIYQAKQQLYFIINIDVNKIQNAPSFINVFSDFMKIVKQYKIDQIKIVAHNVLYDYNIIYFNAKHSCSEDAKLFFNYFNKNQLDTIQIAKMVFPNASRYSLNYIAEYIIKNENNYELKELLSKRKLHNALIDAQILSRIFLNMKQKNPFLF
CDS	IOLA_098	100690	102105	-			hypothetical protein	Function unknown		No hit	solble	MSSKISIYNLKDQKDNHYVLITNDCRCLTESEGEDNRVDDNINNNITNIIPIISIKSKNKKKHKKNKSNKLNNNNYNNDFGLEDALDNSENLKEDNINRTNSGTKLNIFNKEDLEDKSSAPLSLSDVVSFYDQKDFNKDSSDVIKIIDRDAKLEDTNNLLFRKIITTKYNSYIGWIKNESNCPGDNQDLKIAILVKDFKDLGEIINKSGELISSKKPSGNKYVFDILISDDATRNYCDSELILLKILLINLFTSAAYQLSIENLKEQFSEKNIKPKVEVRGASKLLNQKTSKNKNLNNDNNILSFFYQNESDASKLFLASKKFKGEKNRNSILKTSSFLKKSFFKENNILKLPIKPFVESYAIVRTFDPITNNNKDAEQFNRLVEDIDYIHYSNYLDFS…
CDS	IOLA_099	102204	103361	-	clpX	similar to AA sequence:RefSeq:WP_005985488	ATP-dependent Clp protease ATPase subunit	Pfam:PF07724.13;TIGRfam:TIGR00382	COG1219 ATP-dependent protease Clp, ATPase subunit	O	solble	MSNNKISCILCGINSGKVSHMFYSVKKDFYICNVCNGKLYHYHVPLQKNFSSPQAIYQGLVRYISGQDAVLKEFSVTLFKHLLLTTKQIDEVMAIKIKTNSLIMGATGTGKTYLIEIASKLFKIPYTIVDATKLTASGYVGEDVDNMYSKLIKSAKGVVSDAEIGIICMDEIDKLAKPKESYYKDIGGESIQYELLTDLNGTIKEVSIDGQRKPYSMRNTKISTKKILYVATGCFSGIENYLNNTNASSSLIPFNDNQNDDYSTRMRSALKKYGFIPEFLGRFGSILSLKNLTLNDMINIINHPEGRLFYYKKLMMQYNIQVEISNEAIINMAKYAIRVGIGARGIDEVLEKLFNDLIFKIDKYRDSQICLVESDVEKVLNRKII
CDS	IOLA_100	103384	103986	-	clpP	similar to AA sequence:RefSeq:WP_054451559	ATP-dependent Clp protease proteolytic subunit	Pfam:PF00574.22;TIGRfam:TIGR00493	COG0740 Protease subunit of ATP-dependent Clp proteases	O	MEMBRANE PROTEIN which have 2 transmembrane helices	MIYIPNVFYKKDGFKDQTADLFSRMLNMGCIFINGPIDDNVAALFLAQSQHIVLDLKINNINLFINSPGGELYSGLAITDIIKFGFIDVKYTITCFGLAASAASIILAVGHERKASVNSKIMIHQPLGSIKGQASDIDIYAKNINKARDLIALIYAKHSKKSKEYYKEAIDRDCYLSAHEALEIGLIDRVFGEPYEDIMQ
CDS	IOLA_101	104023	107382	-			hypothetical protein	Function unknown		No hit	MEMBRANE PROTEIN which have 1 transmembrane helix	MLNKIELKDSEQIKKIELKLRKNNRVEIHQKTSWFLFILIMFCILSFIISIILYYLFEDLFPEITMSKLFLDITSENDIAGKTYKINDNTNVMSISHTTWNGLPEFVQNSNIMKLLGQNNSISCFKCNISIPTINKKCIIENDNLFNDGLHNDIWINVRKINKNNFKYKDHNVYSYHCEFRYISQYEVSNFINSIDSQTDIIDISNTVINFERSLHNINNNNFQNFKCNINPNYCGIIFVQNNDVAYTIPYQFLVDELKSKIINILHKSKIPESEKDDLANIIFNRLLGISDFNIRNNSYNQDKNLLNFVITRSQTYTDLYKIKNDDFFAFKNCAIDILNINNKVFTVLNAISNALYQENIFLIIGDQEYGDLNCKNTKNIKYINKKIIIGFKNTIEHF…
CDS	IOLA_102	107482	108813	+		similar to AA sequence:RefSeq:WP_054166691	type VI secretion protein	Pfam:PF05936.11;TIGRfam:TIGR03353	COG3522 Predicted component of the type VI protein secretion system	U	solble	MFEDINWYNGMLIKPQHMQFIKLLNYFKITNIISMYDKYFYGIIELVLDTTKTHEGIIKVIKLVALHKDGSFIEYDANNDNEFQLIVDLSIDNKLAQNIDSIFLHLACLKYNSKTNNNNRYFRSAHGPVIDDAQSDHDDFITCLKPKPFIIFEKDVLPKHVNFPIINLKRNKGIWQIIEYNPPYFFLDKTNYFIQEAQNIFNHISTKLISLSSKIIHNKYYQVLDHKFILDIHNYEIIYPSCLELKFLLDMDSIRPYDLFKSLYKLLIGLEFSLCKPNSIEITYDHNNMHKCFTLVLNKINDVVLSVLKQDIIFINFEIDEKSGIASILIPYEYKTIDDFIYCFCVSNKFNNEEIIKAIESLVIYSESKKSEVNSLRIRGINREIIKQFSNIKDLVGLS…
CDS	IOLA_103	108823	109551	+		similar to AA sequence:RefSeq:WP_084429117	type VI secretion protein	Pfam:PF09850.8;TIGRfam:TIGR03349	COG3455 Type VI protein secretion system component VasF	U	MEMBRANE PROTEIN which have 2 transmembrane helices	MNRAKAIIRVIKNVYYSIKYYMDSVNKKQTCLEVLECIDDAIRNKLNSTDILNGIFLGFIDLLNNISLLLYTELSQDQVKQFIFVCSAYIDEIMYNKIGEDKWGNYLMEYHFFGTKISGEKIITQILKFISQHSQQEKDYSIIYYLILCNGYTGIYRQKYDKIETLKKELFKLVSTEVLMVDSYDVNDISTSIYTHIIQTKYIDNIKNYHKIYFQTMLFILSIITLLILGVMYKGQIILKIL
CDS	IOLA_104	109548	113177	+			hypothetical protein	Function unknown		No hit	MEMBRANE PROTEIN which have 4 transmembrane helices	MIIGYGYAFFIKIAVFIIILILIASAIIYYKFIMYKSSSYFEQKLIDIFYNLNLHKKNISILIGDHKIRKNLFDLIYVSYGFQKIKIENIDNDGQIDFINIAVFDNTVVFNIVEYENLKYNKSIYTNFIEVLRKYLNHNIIFNSIILVLDSDIANTGFNDNNKDMIDCASYIIDSLLINIPVYIIVNSNLQEANCIPTIMDSEQYSRSIGVGIESYKTGTIYHKHFITQIKTIVSNIRKLCLLSIINNSNIESNIMMTVFPESFESMINSSIEGVCSAINKMPNCKRIVVRFIIFTFMVNVGGANRYLFLDELFSNMLDKEKGLVYFGIQNVFINRNKTTEILMIIFSVVTLFYLSIAANFYIDNCNFIVSDLKAMELSSVRTDNNSISVSINAINKIL…
CDS	IOLA_105	113179	113547	+		similar to AA sequence:RefSeq:WP_131007632	radical SAM protein	Function unknown	COG1774 Uncharacterized homolog of PSP1	S	solble	MNSKLYINYIKELFEREYNKDDYSADQTNYINQMIDYFLDKEIINVYYTVNINSHIFYHTYNIVKFLDPKDVTLKLGYKYTIKVLKEMYKMYNENSISSGEEFISIYKELLNIEINKKDKLN
CDS	IOLA_106	113559	113876	-			hypothetical protein	Function unknown		No hit	solble	MKLSQEKRIEIINNLLPMKASIPNKINVGDTIKFKYVYNKIKINGKGMIIKVKNHGISKGVKVFCKKENMIINLYFADSSLQIDLILPAKNKIKKSHLNHLINNT
CDS	IOLA_107	113934	115136	+			hypothetical protein	Function unknown		No hit	MEMBRANE PROTEIN which have 1 transmembrane helix	MNFKTRSNSNFNNYNKNINNKVYDKNFIIVSMSIILLLIIVIIIQQNKINNFLYFFNKHLITNQDINSSISSISNIKENILDVEKINNQESLKDKIFGIKNFCNTCYLNSSLQLIFAQINFIGEDNFFNFYYNCIDYIDDNKLNIATALHSLYHAYNLQDIQESQIINFLKFLSLDFGNFDSPIILIYNVFDVFMQKSNIFYNAKFSTELFKISTCNSESKSPLISFANIDLINHNESISPFYYGLPSSDIHKNFFIRNNDIISNSLIIKKKEYGNRSFFMTIVSDNVSIKNFEDKNSMQQFMKNIINIKQSSNPQELFQNVGKLSIPVVFEFSDGLYVYKASLLGWIETKDLHYVANILDKNTVWNVNDNTITKVLEIKSDIIHINAPYITTYGVERLI
CDS	IOLA_108	115216	116517	+			hypothetical protein	Function unknown		No hit	solble	MVIRNYDIHLVEQAVSKCEAAIKEIKENGSIDVGIKRKIEDILFSTLQVLNLIEKDEISDILVREIFKPYEGDQDFISNINKSLIAFGKRYNEVVYNADQRFQDLQKQILTLIKNYNELYTLYSKLRTKNLEDRDIFQEKLERYKRECKRGMDQFKNDLLQSEDPAMKFKIINYDKYLQDVGDYLEDQDEEKKKYFEGHEEHDDSFIASSIKKLADKSVETTKIQKEDICTDTQDLSHDLDEDQSINLATYKYQLERIESSLILLSSKLLGNSKLETLEEILEVFHEEIVPKLEGYSITTLVKYITNLTESQSINDAITKLHHFTANENVTKLFELFKNGNNKEEIFNSLLNLKEALNTRKIDIIFNKSYVTKDDALSDIDRLIQPNTSFIFLVSFLSL…
CDS	IOLA_109	116581	117135	+			hypothetical protein	Function unknown		No hit	solble	MQLNIHNLNIKNISDILENDIINYGQIYLYLDMDDVLIIDGMMTEFMLLISKLKKKYLDKIKINVITGRAKNNKSINSLVLSNTYRKLLYDNLLISNSNIFCGFFNFFINTNISLDVMIINKMNFIQKNINKLSKNDAIIYFFDDRIRFDSYLHISATKSFTCKKYASVSVNINEDLYSVLYNV
CDS	IOLA_110	117153	117710	-			hypothetical protein	Function unknown		No hit	MEMBRANE PROTEIN which have 2 transmembrane helices	MIYKFTNHCNSHKKDIQVYKCDKCKNLIFIEKNIGANHLKYSMLCFSIVGLNILIELLISDLPNTKIKVLQNTLRLTSHFNILIIFYIFNNYVFKHKTTHFDKKFEKFSITIYSFLMIYFIIMLIVNIFEYRSNSIINYDQMQFITNKDLILLTHTFLGLVTIQNIYHVSHGNNFINKIVKYLIQ
CDS	IOLA_111	117763	117942	-			hypothetical protein	Function unknown		No hit	MEMBRANE PROTEIN which have 1 transmembrane helix	MINIDHNNNSIYNRLLKIKHDIYKIKLFNDMNNIFIFLLIIIMIIFTMKILIDIICIIQ
CDS	IOLA_112	117966	118673	+			hypothetical protein	Function unknown		No hit	MEMBRANE PROTEIN which have 2 transmembrane helices	MNISKNNIIDLNISKKHIIKSNFIVWTNLAIYLHENFIFVAIILLLIILLLIIFIILKNLKISENNCYLSDCYLSDFLIKLINEYYNSDHTINGLNIKFLFDKNFMDNKRINERLNYIKLKINEYKKHFGLSYQFFDDTPNINFLNIEYNSYRTLLFVVQQYNSSIIFQEKPNSLFFKSKKQIAHHLNKLLNIYNTINNCNKLKILRVFESDFHYNDFKLFLVFSIFLYSLHLKL
CDS	IOLA_113	118941	119519	-			hypothetical protein	Function unknown		No hit	solble	MKINLTKLLLDIKNKELSDFIYIFLLKKIGILKRDFIQNKSFNKKNGIYVSTINCMNFLLKNINNNINFLYLDNIYNINQDIKTLIYDFEICNYKFQESLLCAFMYFHNSQNIIIIIDILNMFVTCITNNKITNMDFGIKNTTHYFKETKIYSLIFNLIRFNKVQEYKKHKNFSFFNKNFRPLYEKTYIQLG
CDS	IOLA_114	119553	120053	-	rplX	similar to AA sequence:RefSeq:WP_022789346	50S ribosomal protein L24	TIGRfam:TIGR01079	COG0198 Ribosomal protein L24	J	solble	MIKLYRAQKQFKYNNSIKSKARFIRGDDVIVISGDYKGHISKIKRRYNNDYYLLETQKETNSNLENKIKKSKFINEINIKVHESNIMHYDVVAKSKSHVRYFYLDNKFRIRVYKASGTEKQLYIPKKQMQQDQEKSHESSNINSENINEENQNNINNNNLDNSNIN
CDS	IOLA_115	120059	120436	-	rplN	similar to AA sequence:RefSeq:YP_003795318	50S ribosomal protein L14	Pfam:PF00238.18;TIGRfam:TIGR01067	COG0093 Ribosomal protein L14	J	solble	MIMKETIVKVSDNSGAKYACCIGLYNNRTRAQIGDVILVSIKIMYKNLKGNINISAGKVCKAIVIRTRKSINRGLHYYKFTENAVILVDNQMNPIGNRIFGATIRMDNYRQMYHKKTINITEKAF
CDS	IOLA_116	120438	120671	-	rpsQ	similar to AA sequence:RefSeq:WP_130616882	30S ribosomal protein S17	Pfam:PF00366.19;TIGRfam:TIGR03635	COG0186 Ribosomal protein S17	J	solble	MKKQYLCTVVKISGNKTRKVHFQTTKQHKLYKKVLILNKYKIVHDDKNISKLNDKVIIEECRPISKIKSFFIKKILG
CDS	IOLA_117	120721	123204	-	secA	similar to AA sequence:RefSeq:WP_127464228	preprotein translocase subunit SecA	Pfam:PF07517.13;TIGRfam:TIGR00963	COG0653 Preprotein translocase subunit SecA (ATPase, RNA helicase)	U	solble	MIFQLTLNKYKTFIQLRKINKSLLVIQNLIQEFLNKSDDEIKNIFFETKNKIKNYIDKNNNSYDISSDFFIYSMEIITALVCVASDRVRNEKPFKTQIQGALALNFLNVIELATGQGKTLTATLSAIFRSNWTHKVHIITANDYLAQRDEEDMRELYNFFDIKTGYVTRNIDYIDKIHQYKQHVVYISNQEISFDYLKSNMQYNKNNVAINSDDFQHVIIDEIDLVAIDNARIPTIISTTSNQNDNFFYKIAYKIVNQFTELEVDIDYKDKNVFVKMQYIDKLEVLICQSFAIDITELYNPENIDIFFYIDRCLRAKFIFNKNNEYIVANDSIGVVDEYTGRVPGDRKFSMGIHQALEAKENLKISSEGISTNYITTQNIYRKYLYKSGLTGTILVDRE…
CDS	IOLA_118	123236	123727	-			hypothetical protein	Function unknown		No hit	solble	MSLIIRHLNKNSIVLNDIINIACIHASSNENLYFKDKLQNEFNQVDLTENLILDKAENLIIIWDENQEENLYTVSNIRKFKNQNLIPSCDEIEIHYGIVYAKYEQAYYMIKVSDKSFINKLYNNDRYCSIFKVPKLSILNNPANNILLSSKLQKIFNILVKQR
CDS	IOLA_119	123746	125278	-			hypothetical protein	Function unknown		No hit	MEMBRANE PROTEIN which have 4 transmembrane helices	MSYLSDKIVANIARSTSFMSDNLSNINRNLIEKKDNIIIQNNDDITNKLLANNKDESSSEILIGFDISKIIKKFQLSFNKTRDFFNDSHELVQNVNEIHNFLESNAGQLYSNLILFNQVLCNAYKSNYSIQDMESYKYMQKITDKVILSLSNLLMKLTEKSDDFLIVKEKLINLISSLHTFINIYKSAAHLFNQNKDTSYLKYEQEKLIDILYFINSNSNYIEKYMNITSKFIRTLSFIKKHEIQSHLKNLSNNNVIINDNSKINNYNYYIINPSYNWQLLYNLSNQFKENYEFTNNQYSIFLIEKIKNEDINVDDIKTKIRNMDLLTNQHIELVNKYKIEIYKYENENFKKMQILSNTINEIKNYEKNKELELLSILKLKVNTLNVLNSAFKISISAL…
CDS	IOLA_120	125301	125573	-			hypothetical protein	Function unknown		No hit	MEMBRANE PROTEIN which have 1 transmembrane helix	MQTINHNIKILIYTLNKNKILFKVKKSKVFITLDSSILGWYIITKFIFFLINDLNINDINQVDISGRSNLLNKKIIATFNTIICLYILKK
CDS	IOLA_121	125554	126480	-			hypothetical protein	Function unknown		No hit	solble	MINEINIRSSEKFVVIKNMFSNIQQIFNSMIEINIDTLQRHSSFYLKSLSLYEEYDDIAFLIFAIPGLVFRNQKSKIVEIYELIQKKICDEWDTYTPNSKYEDYIYLRLQDIRSLDGLIYMISEITYLDNNKKINILSINDNFYISEPVIYDFIEKENEIKQIIEFISNIGTSMNKLTSFINRIIKMTDDEDLQSFYSPNKETIQIIDKALYELEKLLDLVQSKNKSKESNKQSNDINDEVSISSNTEIYNLIKKIKELKSNDHMLILGLKYIVSNFNVTNKEMMSRVLKDSEYAKIIEIILNANNKS
CDS	IOLA_122	126510	126881	+	rpsL	similar to AA sequence:RefSeq:YP_007890787	30S ribosomal protein S12	Pfam:PF00164.24;TIGRfam:TIGR00981	COG0048 Ribosomal protein S12	J	solble	MYTINRLIRGARSKKKAKKHNKVMMGLPQRKAIVTQVRIEKPRKPNSASRKVANIRFNNKQTTTAYIPGEGHNLQEHSIVIVCGTRINDLTGIRCMAIRGLESLSAVVNRKQGRSRYGASKSN
CDS	IOLA_123	126927	127400	+	rpsG	similar to AA sequence:RefSeq:WP_038065788	30S ribosomal protein S7	Pfam:PF00177.20;TIGRfam:TIGR01029	COG0049 Ribosomal protein S7	J	solble	MNRSKVYKKRITKPDIVYKSVVINRFIGKLMKNGKKLKISNIIYEALEILSKELNSHPIKILEDVVNIIKPEHRLRNWRIASKIYPLPYAIKDKDVAEKQSIDWITKAIRQRPERGLLNKIICEIRDILNGSGISKTFLQKRREIAKEYEAYVHYGS
CDS	IOLA_124	127454	129547	+	fusA	similar to AA sequence:RefSeq:WP_069438068	translation elongation factor G	Pfam:PF00009.26;TIGRfam:TIGR00484	COG0480 Translation elongation factors (GTPases)	J	solble	MINAKLENLNINNIKNRRNIAIVAHIDAGKTTTTERIIYYAQARGKHKIGEVHDGNTTTDYLTQEKERGITIVSASINLRWKDKDISLVDSPGHVDFTIEVERSLSVLEGAVVIIDGSSGVQPQTECVWRQAQRYSMSRLVFINKMDKDGADFERSMDSLKKRLSNNCIYIQYPYIVNEKFIGIYDLVYQRLYIWQGRDHNYQILEFNDMDESQKFLLLKYRNNMLDDISVYDDEIMDMLLSDQKIDNKFLSDKIKNLCCSMKMFPVLCGSSFHNKGVQALLDAIIDYLPSPTESSNIDQEMVSSLDGSKNIIRYDTPETVIFCFKWVRDRHIGPISYCRIYSGIVRTGDVIYSSNNNSKIRIVSIVKLFANQYDIIREAYAGEIVGIIGQNIVTGDVL…
CDS	IOLA_125	129574	129972	+	rpsJ	similar to AA sequence:RefSeq:WP_130153997	30S ribosomal protein S10	Pfam:PF00338.21;TIGRfam:TIGR01049	COG0051 Ribosomal protein S10	J	solble	MNTENNNKMYSVYIKTESYDFKLLDIAMKTIYNCLIDGGIQCNPPRPLMTKNVKFTIRRAPSIYKSSFEKFVFRIHSRLLVIKNTDNLDKLICLSKADIPKAVNIDIKILTQTEIENDIIRRREIRKKINLK
CDS	IOLA_126	129974	130645	+	rplC	similar to AA sequence:RefSeq:WP_072152039	50S ribosomal protein L3	Pfam:PF00297.21;TIGRfam:TIGR03625	COG0087 Ribosomal protein L3	J	solble	MNKHYKRSLRLLVYKKFCTSIIKNNKLHIATICQSDKISVLKHAVNNKIHTFILGFFSIENINKYNKSLINGMYQKDMPIKKKMFRNSNIVYNDSNKNIIEFLIDKFNKKEEFELKDIISMFDLCNISGKAKGRGFAGGMKRHGFSGLNKTHGVTLKHRCPCSTGSRNPNHTIKGKKMAGRFCNKVYIKGLNIIKNNDIADKNILVLSGSIPGSNNSLIEVIL
CDS	IOLA_127	130650	131390	-			hypothetical protein	Function unknown		No hit	solble	MSDELNIKIFPIESIYIKKLILNGKKTISYSLINKANNEEEFLAYIKGEKVLNLALTYGIQAHSSIIDYKVCVDIDIKNRIDKENNKVYLSYNDVSETIIMKYILHDFYYYKIQHVDKLQYEKQIYAIIEFKNIKFLIKAYIDAYNESLNTIIEFKTTSNIFNLKNTIYKYNYDLQAYLYTKIINAIYNKKPNFEFFFLNKQDISNISYMPINDYLIISGEKKFKSLFIKTLSLLNKHKLLYRFQI
CDS	IOLA_128	131428	131703	+	rpsT	similar to AA sequence:RefSeq:WP_086100668	30S ribosomal protein S20	Pfam:PF01649.17	COG0268 30S ribosomal protein S20	J	solble	MSKDKSNKKEIKNSIKRRNKKIRIEKRNRILNSTRHQKLRYYRKIFIRNKNINNFNKFISVLGKLVKVNFMHKNKMARLQRKYQLIFNDNK
CDS	IOLA_129	131676	132944	-	glnS	similar to AA sequence:RefSeq:WP_065837908	glutamyl-tRNA synthetase	Pfam:PF00749.20;TIGRfam:TIGR00464	COG0008 Glutamyl- and glutaminyl-tRNA synthetases	J	solble	MTKINILRYAPSLSGNLHIGNTKIILINYLFFKNNINNQLILRYDDSDYNNNLLTSLKDISLITHLLNINFTKIVFQSSHFKYIDQYIQYLMKKNLTYYCQCQDFNNCICITKNYNTGILFIKTKEILKDSQFLEINDLFYGKIKFPVSNMYNIAITRSDGTPLYNFITVISDIIDRINLVVRGNDHIANTWKQIIIYKALNIRLPDYAHVSLVLINKSKMSKSEGNGIYIIDLIKKGYIIDAIKEYLVILSGINIEENTKSDIINQNFKFHINNKSNQNFDIKKLENINYKIINNQNIYDSFILFCTINELKIPNLNNLEFTINQLKYRHKNLYNLYNEIILFDIKIKHKYEFLNTILTKSDITLISNIKNSDQIYELDDYKVRFIITGRRLGISIKE…
CDS	IOLA_130	132931	133539	-	trmD	similar to AA sequence:RefSeq:WP_018413626	tRNA (guanine-N1)-methyltransferase	Pfam:PF01746.20;TIGRfam:TIGR00088	COG0336 tRNA-(guanine-N1)-methyltransferase	J	solble	MHSIIDASKLLNINCDSKPMGHNCGMLLNINIIDYIINQIKKHNKKSIIIHPSPSGYLLDTHLVKQLFKFNHFIFICSRYEGIDARVISKFNVFEISIGDYILFDGDTSAMVIYNSIIRDRLVKSKAKNNESFNNYLLEYDQFTHPIIYHEQIIPGILKSGNHAKINKWQKINSIQKTIIKRKDLYKKYIKEHFNNSKNDED
CDS	IOLA_131	133637	133924	-	rpsP	similar to AA sequence:RefSeq:WP_075514937	30S ribosomal protein S16	Pfam:PF00886.18;TIGRfam:TIGR00002	COG0228 Ribosomal protein S16	J	solble	MFKIRLKKIGRTRINAFRIIATNSKNKRDTSIIKYDLGYYQPQNNKYYLKFDTDTYKKIISNGGIPTTRILKLYNIAINYDSKSIISKKSEQHNN
CDS	IOLA_132	133944	134240	-			hypothetical protein	Function unknown		No hit	MEMBRANE PROTEIN which have 2 transmembrane helices	MSYYNNNNTIKNIIENRYNKKSIKKNIKTNKINNYDIKLLNSSFLKMIAIIYLIIAIKYIASTTGVINIKKIILSIFRLEFALFSSSISNTVFFNSII
CDS	IOLA_133	134224	136344	-	clpA	similar to AA sequence:RefSeq:WP_013362194	ATP-dependent Clp protease ATP-binding protein	Pfam:PF07728.13;TIGRfam:TIGR03346	COG0542 ATP-binding subunits of Clp protease and DnaK/DnaJ chaperones	O	solble	MTKKEIKFITKYGVNISNESKNKILIGREYELRSIMQTLIRREKSCPMLVGYAGTGKTAIVQGLCNLINQNKVPNELRNYTIYSISINNLEAGTRIQGELEERVENLFSEAAKYKDSIILFIDEIHTILNNIKIANVIKTYITSASGGIKCIGATTLDEYRKFIEPDTALKRRFNMIFIDEPGINETIKIVRGVKHQLENFYHINIPDKIIQKTASISKRYWITQNNPDLTLEILDDTASRLKFERELEPDSIAKIAKQIIELKLEIEILKIEEESNTRIENLTKELEILENQYSDMSIKWEEEKSKILQIMDLQKKIANTLNLIEEHKNNYNLVEAGRLRYVDLPKYKNELKLLEDNSKFEFTSLNMTVKDILNTVSKKTGIGIEQLSYNTSSISELR…
CDS	IOLA_134	136377	136745	+	rplM	similar to AA sequence:RefSeq:WP_053941164	50S ribosomal protein L13	Pfam:PF00572.17;TIGRfam:TIGR01066	COG0102 Ribosomal protein L13	J	solble	MKLISKIQDTIEIDASKYTYGRLCARIAGILLGKENPYYCKNKLTGRVNILNINSIMFTGKNKIKNICYYRHSGYSKGLKKITLEDMIKKNRFIDYLRISIYKMMPKTHNNKRYIYRNVKSV
CDS	IOLA_135	136748	137179	+	rpsI	similar to AA sequence:RefSeq:WP_148951831	30S ribosomal protein S9	Pfam:PF00380.18;TIGRfam:TIGR03627	COG0103 Ribosomal protein S9	J	solble	MNYIDKIYNAKRKSAHCRLKVSNKNIGIKVNNLDVNKYFYESDFKFTNRIKTLLDLFSLSKSFSFSCKVNGGGKNAQCEAIISALAKALKSKIQEEFKDDNLTRLKMISILRKNNYLTVDTRKVEPKKYGLRKARSKEQFIRR
CDS	IOLA_136	137169	137483	-			hypothetical protein	Function unknown		No hit	MEMBRANE PROTEIN which have 1 transmembrane helix	MLSINRNQGFVTPNIDTYNIKREKILLNKNNNLTIYILMLIIISFIACYLYKNQTILSVISDIIKRMSNSNNSMNNSNYATIVAKKHANNMLSILNQNKNKIIF
CDS	IOLA_137	137535	137807	-			hypothetical protein	Function unknown		No hit	MEMBRANE PROTEIN which have 1 transmembrane helix	MKHIEIKKNYFSNIEKVHINYKINKFYKEKFNFIYDNIIIFSFLIYLNYFLIILIIDLSSIINIISHINYYKFINKYLNNIYCNYNFNSF
CDS	IOLA_138	138225	138536	+	rnpA	similar to AA sequence:RefSeq:XP_001421060	ribonuclease P	Pfam:PF00825.17;TIGRfam:TIGR00188	COG0594 RNase P protein component	J	solble	MNKIYKDNYINISAFMFKKKIVIIVPKKYIKRSVDRNLMKRRIRNIIYTSRRLNTNLFNIGFKIICTGLYKYSGENYNNIINIINKNTIKYAARKYTINTNKI
CDS	IOLA_139	138496	139833	+			hypothetical protein	Function unknown		No hit	MEMBRANE PROTEIN which have 5 transmembrane helices	MQQENIQLIQIKSDRKNIRYQKGQKECKVNSDGLITFIDGNDNSKIMYLYIFDYLFNHSISNLDKFYILFNKEQHVVENEIIKNNISDIQCEINLDNNSIYLFGNDAYLRFRIGERYLRWYNSLFSMFNNSYITYFTNKNGVNELSYNQLNQDKNILVFLNGYKTDLLNVIEINNNSNGICEINSIKSNNIESILLNYSNKNDIDLLVKIQQIPCKFQTIAQKYGTNVAIKLLGYTPYSLHQISLLVSYFIKNESNSSLISLVILLLFMQGIPYILLLIIRLLRKKNNNKNKHINDNEDTFSYVISLIIKNWKYIINVFIIYSIYGITSSRNILQKLDINDGTILNFGKSILDDDNTFLFLKTRFGYFSILKLILFLSLTFKQFSFMSNNSKIYDQIDN…
CDS	IOLA_140	139840	140457	+		similar to AA sequence:RefSeq:WP_004822755	methyltransferase	Pfam:PF05175.13;TIGRfam:TIGR03534	COG2890 Methylase of polypeptide chain release factors	J	solble	MHNKFYYFYNRKFLCLNGVYSPKHETEHIIFLLEYTVSKFFKNNIKILEVGCGTGCIGITALLELSKYNFKINMNMIDIKHISIKNTHINLKKYNLYSKVYHRNIFNFLIKCDILISNPPYLEIDEFQFKHLNLKTNQYIDDYINCVGGINWINRLLKIANCKFIILEISDYQLNNINLLLKYKIIKIIKPFINSKIIFILLKHL
CDS	IOLA_141	140558	141184	+	rplE	similar to AA sequence:RefSeq:WP_068860922	50S ribosomal protein L5	Pfam:PF00673.20,PF00281.18	COG0094 Ribosomal protein L5	J	solble	MKSELIKNNYKDLNINIDQEIINYRPYLYEKYYKVIVKDIINKFNIKNIQSVPYIEKIYISSAISYKLHNLELLYKIYNSLYLITGQRPIYTTSSKSVSQFKIYKGSYIGTKVCLTNKNLISEFLERLGHIYLPSIKNFNGIRESNLSDNVLNIGIKDVHIIPEINKYIGLSNFGLTITICIKADKKLKQKREIILYLLNSLDIPVYD
CDS	IOLA_142	141223	141534	+	rpsN	similar to AA sequence:RefSeq:WP_015227487	30S ribosomal protein S14	Pfam:PF00253.20	COG0199 Ribosomal protein S14	J	solble	MINKGIIESNKKRIMLRNKYRDIHSKLKKDLKIAMHNRKLDEAFKICQELAKLPKNSSLSRVVNRCQITGRSRGLVCYKIFPICGIKLRENANKGYIPGVYKI
CDS	IOLA_143	141540	141932	+	rpsH	similar to AA sequence:RefSeq:WP_147409845	30S ribosomal protein S8	Pfam:PF00410.18	COG0096 Ribosomal protein S8	J	solble	MFNNLIANLISNIRVSIQHKRQNGTSHYSKFALNILNKLQEKNIVGKIHINIKNKRKYIDFELPNYNYTYFISEIFGAYKASAQYYFKYTEIPKLLQKHSEGLISTNLGVLYLHECMAKKVGGRLILLYR
CDS	IOLA_144	141957	142550	+	rplF	similar to AA sequence:RefSeq:YP_009511721	50S ribosomal protein L6	TIGRfam:TIGR03654	COG0097 Ribosomal protein L6P/L9E	J	solble	MYNCMPNSDIKYFIINRNNEFKYQIINQNILTVLKGENYVDVPKLPQNLKYELDKDNNLYIVSCMDLSRNHRKIFMKKIITTYTKIINNAVNGLIKPFTKNLIILGVGYKFYDEQKEFNRIRVSIGYSTQLYVPVIKGVNIVIAKDSINMTIIGFNKDLVGIMASKFISLKKFNRYSMNGIKYLDQVINKKEINKKN
CDS	IOLA_145	142552	142950	+	rplR	similar to AA sequence:RefSeq:WP_036919332	50S ribosomal protein L18	Pfam:PF00861.21;TIGRfam:TIGR00060	COG0256 Ribosomal protein L18	J	solble	MNIFLKKQRSKIKQRIKTKRNINRSLTYGDNKIIMKIQNTNNHIYIRVISILERKVLCTFSTIKHSKQKNENIIYKTQMISLVVDDLINKLNKLNLLCKLNKSSIIWDMSGGSYRGRIKILIDLINNKLDKT
CDS	IOLA_146	142976	143701	+	rpsE	similar to AA sequence:RefSeq:WP_015424843	30S ribosomal protein S5	Pfam:PF03719.14,PF00333.19;TIGRfam:TIGR01021	COG0098 Ribosomal protein S5	J	solble	MNNKDSILNNKINKQNNPSKKRNVISHNSGDKDINKNTESKNISTSNKGIVKKDVQNKIFSKRRNSGEFNRYQNRDYQYLYSKVLLTKKTDKVISGGRNSGFMAIVVVGNCIDRVGLGSARGKTIVDAIAHAKQKATNRVIIPGKFNYTKERFCASSVIIKRRKINVIRSAGYLNPIFYACGMKNISCKIIGSNNPMNCIYAVFSALSKNIQNRRNILSLKQIINKNNNILNQEFASDNIE
CDS	IOLA_147	143744	144214	+	rplO	similar to AA sequence:RefSeq:WP_094689383	50S ribosomal protein L15	Pfam:PF00828.18;TIGRfam:TIGR01071	COG0200 Ribosomal protein L15	J	solble	MNILRLNNIKKLDNKSKKRVGRGHASNGGKSGRGSDGQKARESINTEGGQFRSYLRIKKRGFINHNSRKINTINLKQIFFMFLNYKNIDKKYFNITDIINYFNLDNYDIKIINSNLLTDQYNLIFNNNYVIECHAASKSLIDLNLIKIVNVSKSNI
CDS	IOLA_148	144192	145460	+	secY	similar to AA sequence:RefSeq:WP_018963276	preprotein translocase subunit SecY	Pfam:PF00344.19	COG0201 Preprotein translocase subunit SecY	U	MEMBRANE PROTEIN which have 8 transmembrane helices	MYQNQIYKKLFRKLIYTIFIVVLLTTLNNTTYPGIAKNIHAFNNKDKFIFDACCITSQGIRPNIFANIIINLITSISSYFNNMQKKGETRAIYEKLYISLILIISITYSIIQYQAIMPFVMFEFKDTFFAIYALINASIALFFTWLNRHMLISGLGNGITIILTIQILNRFINMANINTIFDYIKFVYNNFLYIAIMFFLCAAFEDTFVELNVRALNPNSKYIIDAAKNGSIKYKPINSNVTAHVLTAQVKNISIFLGQFLYNSQRIYVNNIFMRYFSYIINFLYNMNNNVSQFMYFIALFIFNYMYNNVYYHRLDRILENMKNNICYILYIRIGEITKFMHMASIKCALIAVIMTITLVITPKIIFMISNNVYTINKYMIPLDLMIMSSTFMHFKEFF…
CDS	IOLA_149	145453	146445	-		similar to AA sequence:RefSeq:WP_152215172	ribonucleotide-diphosphate reductase subunit beta	Pfam:PF00268.20;TIGRfam:TIGR04171	COG0208 Ribonucleotide reductase, beta subunit [Nucleotide transport and metabolism]	F	solble	MKHHKTSLLGTRNNFKPYEYLFYYEAWTKQQNMFWLPSEVCMKSDEIEFKNKLTQKERDIFIDIFKLFPLMDYMVGDGYKLLMNHFNLPEISMLLSAFNNMEMIHADAYAQLSDRINLGEEIHTDYLETSIFVKKFNSLKWEINNKLDILKVIAQMSVFTEGFKLFSLFGPFLRTSHFGLLKGMGQIITLSMRDETLHHETMTQLFKDLRDEFLRDYIYRKVDIDNLIKDLNSILESEIYLELEMIDYLFRNNRNLLGFSKDELKSYIIKLAIMRSSKINLKTNIQYDEELYPKWIDEIVNLNEGVDFFSQRPTQYRKADLSDISDDDFN
CDS	IOLA_150	146495	146920	-			hypothetical protein	Function unknown		No hit	solble	MFSIFYYALSVYINSSHEFDTVFSSVLFDNVILSNCNGLIQIAKNSKHYQINTIAILYKINYKIKEKQYIEAINILDQIINQYNDIPVMRDMLLIRKALISILVNDNIDNYIDDLNQDKRYSEKKKEYLISVAKKYYNSIL
CDS	IOLA_151	147063	148019	+			hypothetical protein	Function unknown		No hit	MEMBRANE PROTEIN which have 1 transmembrane helix	MSYTNRNYICAEQIYNKSSNMSSNNIKKIIIFDDNESNNQKIKEIILKGRMLDIEFIHENSIKYLSDCIKSLEDENQMIQNIIFTIENEIIRVKDLDLKNINLNIENIEDLLVSNIDLYSIKKNIKNKINNRMVILPKYINSCTDLFQKKLIFDFDNDFIKSANQEYKDIVERFIHYINDQYNKIKNLNLSIKKYKEVINNKLNNIENINFDNIKIRKNILIILKPLIECFIINIITLIIFLDNDNNINIDNEKFLIDCLFNLIQSIKQNNLINKNFYIKFLQTLNNINNLNEDQLIDINNNSCVLNYHPLTKSLKYL
CDS	IOLA_152	148049	148456	+			hypothetical protein	Function unknown		No hit	MEMBRANE PROTEIN which have 1 transmembrane helix	MSLINKYINDVNNENKEFNNNNLIKNLDSKDNISINNIDINNDFNNSIETNNIILTNEKDIILNKSKFLYSERCYIYSILIKKINENNRIHMSKYIFYYSTINNIRIYLYITFYSILMLIIIKKLTCINNYGHKI
CDS	IOLA_153	148440	148697	+			hypothetical protein	Function unknown		No hit	MEMBRANE PROTEIN which have 1 transmembrane helix	MDIKFKNLEINELDISNYEEIEASNLLVSDIENRINGLKKEYLNKNKKSSFYSFIKCIFYFYLFFLYIQFIVFIIYFLVDLIIIS
CDS	IOLA_154	148687	149241	-		similar to AA sequence:RefSeq:WP_011943060	uracil-DNA glycosylase	Pfam:PF03167.18;TIGRfam:TIGR00758	COG1573 Uracil-DNA glycosylase[DNA replication, recombination, and repair]	L	solble	MNIMLICKKIIQDIEQYIISTYNVNYVVIGEGNINSNLLIIGEAMGREEEKNLRIFIGKSGYILRNTLNKNLISNFFIINTLPIRPYNNRTPTYKEILFFSKYYKNIIQLDQFKQFLILGKSASLLVDILKIQNVIKTFHPAYLLYNRYNINLYNEFENKIKQINQQSLKYPIKYQVIYKQFMI
CDS	IOLA_155	149269	150045	+	glyQ	similar to AA sequence:RefSeq:WP_014451739	glycyl-tRNA synthetase subunit alpha	Pfam:PF02091.14;TIGRfam:TIGR00388	COG0752 Glycyl-tRNA synthetase, alpha subunit	J	solble	MHVLNKLISFWKRFNVCFVIDKNINIPSGAATFSVLTIDAIKNKKNIIFIYPCYRPLDSNGNINIRSCKFIQIQIIICNFQQICQDFNLSPISIAYNSLKEIFGHHLFNALEDNWSSPTMKSFGIGWEYRIMGIEVLQITKLNTFKGINISNDNIYEYAYGYDRINNILFKNQEYKKIINSFDYLNNCFDNFCKKSTNELNNIFDYLLNKKDLLYDEFLLLNLIFNILDSRNIYNIYIKNLYMKVISNKIKELKYEYK
CDS	IOLA_156	150032	151120	+			hypothetical protein	Function unknown		No hit	solble	MNINNTNILEVFIPTSKLNININNIIDDFRIYNCNNYNEFINSNNLYIFIFDILIVNPFKDKTIKYLDMIKKFFNKDNISKQVFLNKNNDFIVIIELLSYDFLLDKNVINNIHTNIKNIFFDLYCFYQKDIEIINQISLDNNIYDFIDILLKTCIFQKLGFNINDFCDIFYINKFHDLDLSLSLVKTQYLGLSKTFNINISGASDLLDIKKDVVFIIKNIENNFDKILNFFKYKDYYEENILSFRLKKIVDTKLLNMYEFFNIKLSVFNLILLVKISKNQSIINSLIRVFKLIKSLDISKNILYKKINVSDKTNFKNLFVLINKIERFNIKHQSNDYQISFINDFKNFLLYLVNDYKIYENV
CDS	IOLA_157	151418	152083	+			hypothetical protein	Function unknown		No hit	MEMBRANE PROTEIN which have 1 transmembrane helix	MIAHKNIIEQRSQCIYYPNINCILNLNCTSCPIGCQAANLNKPVVFDIEDISSMKAIIFSTKIKNSKNIKNKNKKKKSKLDCTTNNDSLFLEFKKPLIDSNDQVINDNDNNILLTTKNILLKDNKVNNFKNINNNKPILNDTDNNIDNDLFTANNLIIKDLKNNLYTLDLSNNHSIKLSCFINGKLVMIKCKDISCALSKALLILFGDIFIKLFSYNFKII
CDS	IOLA_158	152134	152670	+		protein motif:Pfam:PF04386.13	hypothetical protein	Pfam:PF04386.13	COG3814 Uncharacterized protein conserved in bacteria	S	solble	MSDKMVFFENLIIFHTIAYASHNYDTLQICPIYIYFTNHALNTIPEFLQSRKEIGIVIQKQFEGLVIDKRHLSVGLFFDGVLHNLKIDLSTIYIVEVENLFHIKFDNRIKNQHISANDVQHISDIDYLNKINQIEQILFKNNENIIYDIGKNTNVLCQEDTTKIIDISDIINDNEEKN
CDS	IOLA_159	152676	153191	+			hypothetical protein	Function unknown		No hit	solble	MITEYQLLCGLVSLFKTNDKLSIKDLNSIYEYMILYNNFKSYIDNNHINIFHGEIIKIVELFKKLDKKYKANIIYILERVKYLISNNNSIVVESNEEINNINKEKILQLLLKNNFDIKNIKYLVKNDQLELNEIIIIRIGNFVLKLSFINFIMQNIQDKKSTNFWQFVYEQ
CDS	IOLA_160	153224	154732	+	atpA	similar to AA sequence:RefSeq:WP_103898424	F0F1-type ATP synthase subunit alpha	Pfam:PF00006.24;TIGRfam:TIGR00962	COG0056 F0F1-type ATP synthase, alpha subunit	C	solble	MNNIHRGSGCITKVMNLYEGFIHTSYISEAALYREVFNEQSQIIGFVNAIYTNYIEVVLLSKIRIELFDIVYISNNCISFSFNNNILGSVVNPLGEYISHFTLKENFNNNTFVNIFSDAPNISEREPICNQLITGHNVIDMLIPIGKGQRMMIIGPEKVYKTFNVTNIIKNILNNRKLVKYDLKTIFVYVSISKTNSHLKSVLDNMVSNVVGNTLIINAHPSDTIGMQFLAPYSGLAFAEYYAKQGYDMVVILDDLTAHAERCRELGLLSKKAYGRDYYPSEIFFRHSSLLERAYNGKNGSITILCVTESKGDDITEYITTNIISITDGQIFFDSNMVKLQILPPVSIKYSVSRVGLSAQSKIFSEIATQCNISLANYYNNIDFYNMYENNCDIEVIQS…
CDS	IOLA_161	154815	155441	+			hypothetical protein	Function unknown		No hit	solble	MKLQNNIKEFIFLNKKSDMVEFRNINNFIKGSNETFYVIFIDSKSNKTLKLLNEIKENLHVFCTYRTYSFLLNKINCDFISQISMKNIYDLDLGKINKYILDALYQKIDLSTILKLSIITIGIDDKINLYEINRNNDRQQDIPNNMNSLNPIGKFLIYVLSSFMSTYYLYEIGKNQQSQEKIESNIKFLKKQLLISDLIIKKNKLAHE
CDS	IOLA_162	155434	157776	+	atpD	similar to AA sequence:RefSeq:WP_081326572	F0F1-type ATP synthase subunit beta	Pfam:PF00006.24;TIGRfam:TIGR03305	COG0055 F0F1-type ATP synthase, beta subunit	C	solble	MNKKMFIISIDSSIVNVALEGNSTFLYEKLITKNGISLEVVEINPHSAKCIVYGNTALLYPNMIVNKTNNYLTIQFDKSKPGKVVDPNMNIISDGIFNVDNQYSTCDSEIEKNNKKLVKKSKQNIENINDINEESVEISLSPEAYNISQIGSNDKIMYTGIKVIDFCTPITFGCKIGVQGGAGVGKAQPLNSKLYTQDGYILMKDVQIGQYIMGNNQLVKVQGIYPQGIKKIFRLELEDKRYMECCEDHICHIVYQENLNEILNIKLKDIDITRAYIPLYPVNFNNKSFINDYEIVLYGFLINSLLVIENSNILISKNVHIDLLKIIEQNLEVVDENEQYLRINNIDINKISNINIDQIDHLSLYLRQLFISSLFNFSYSLFNTLNTRNYVIDIVDFEL…
CDS	IOLA_163	157778	158008	+		similar to AA sequence:RefSeq:WP_051350027	TonB-dependent receptor	Function unknown	COG2373 Uncharacterized conserved protein YfaS, alpha-2-macroglobulin family	R	solble	MKCITIWDNKIINADIIELKFLIENNIHIKIFRCGYKYPTQYWKAKQIKIYSGNNLFEFDNIIFSINYQSDYCYLE
CDS	IOLA_164	158034	158720	+			hypothetical protein	Function unknown		No hit	solble	MTILSLKNIINKIIDTNIFYSIYEYSLENKDEIINLNNLNVLNISKEVIFIILLKIMIPRNFKKLNYININIHNEQEELKYSLIDSDSLFNIYLYKNIEDNFFILDNKKIYHGYCVLSKYEIMKMKLLNNIKFKIINKRYYSININEDDYIYLIDRILNLLENKFDFIIYELDKIINNFNKSIKIECRKFVVDLILRDYYHLLKEEINKLECNGHTIHKIQDTNISYI
CDS	IOLA_165	158720	159544	+			hypothetical protein	Function unknown		No hit	MEMBRANE PROTEIN which have 2 transmembrane helices	MNYTEQNTAQTVFLNISDILISWIHQILFLCRKLLKFFNLYIFYFLILIAISIFIIKKFIIKDKKKYILITHRNIKTKKICNILFFEINKNNNKFDTYLNNFNMKIVNTDILNLVFDKKNNIFFFNISFKVKELSDNIAEIEIYKELLNIINSQEVKNIDIFIYDTHERYIDTFCMMFGEKSLITGNRILLKNSHIFYIYLNNILIDFYSIDMLLNNKNIISVLEMLRSLEEDNQALQKIYYYYNNSDLKSDNNNIVFYLLKIAKFLNKTIYYL
CDS	IOLA_166	159528	159821	-			hypothetical protein	Function unknown		No hit	MEMBRANE PROTEIN which have 3 transmembrane helices	MRNNRDIMTLSMAILFLLFPYAVLNLIIFFISRLYTFILPTFIFNITINYMYGNDLKSSIINSFYDTIEFTINIIKSICRGALIIIRLILKFFIGNI
CDS	IOLA_167	159929	160324	+			hypothetical protein	Function unknown		No hit	solble	MNNIQNNNNIVRENESKSKKQVKTLLALALEALYELDVQVESIRDEIPLTLLREYEKYVGIRNQLKLEQLQREKAIQLCNTIGNQLSLLGDELSELATSRRYCSKTLIKVAGTLLNASYIFMKAVDNQLLC
CDS	IOLA_168	160318	160803	+		similar to AA sequence:RefSeq:WP_085114384	DNA-directed RNA polymerase subunit beta'	Function unknown	COG0086 DNA-directed RNA polymerase, beta' subunit/160 kD subunit	K	solble	MLVIENQFNNLASVVNKIYDTISLENNSFIYGNFIFKQIKLDINNFYFRFIMPNKIAITILYSLKSKQILLYVKNFNIIEGRLYELDLSKYVIYLLEILKNLDLKDKHNNHIAYYIFLHLIYQYRDCLDVKNTFIHKINTDICIKIFNILQKSFIQTSQPL
CDS	IOLA_169	160765	161070	-			hypothetical protein	Function unknown		No hit	solble	MIKQLSKKISTELEVQNKYRFVIIKRPNGKITICRSTYIISDELLNNKQENINIDTKNINNILNIDVDYQQFLIQNKDIKKKRIGEEKKSKRLTGLNKTFL
CDS	IOLA_170	161165	161419	+			hypothetical protein	Function unknown		No hit	MEMBRANE PROTEIN which have 2 transmembrane helices	MIIIHTLSSDENEKPSLLNKLKNSSLLSKKNIIKTLFFAISIFIIYHKLHYFLIIIIIFLLLLLFVIILSLLSIKNVIFDKKEK
CDS	IOLA_171	161428	161646	+		similar to AA sequence:RefSeq:WP_029290426	F0F1-type ATP synthase subunit C		COG0636 F0F1-type ATP synthase, subunit c	C	MEMBRANE PROTEIN which have 2 transmembrane helices	MAQQLLFLSLCILLSVCAISLAILFTGAIKSITNNPSVFKDVQAILYAGLAFIEFFGIVGIGVYIATKLSIL
CDS	IOLA_172	161651	162028	+			hypothetical protein	Function unknown		No hit	MEMBRANE PROTEIN which have 1 transmembrane helix	MFTFYFKFSFLFLYLLIFIAAWILNFYALRNLQIKYIEQQEKYKELSDKLSENISAEIENTNEEILNLEQTFISNFEADVDQLQKRGDRILLNMDQSSIERYNFYLDKRNKCISSIRQLIDKIIL
CDS	IOLA_173	162032	162448	+			hypothetical protein	Function unknown		No hit	solble	MVFILFFIFIYFRGFWLLNLCKNYFYVGSNRNIYFAKELELIYLLPNNKKVITSKKEFFEKKYKDMLKNEDLRISYKISNKRVLCIYEKYKIINEFNLFLNNEIESYIRILIKKDYNKCLNSLLNFLLQNKKNAHKLF
CDS	IOLA_174	162429	164108	+			hypothetical protein	Function unknown		No hit	solble	MHINFSKYIVFDVEVMHSDLKIYILKDNKKSIIDIRDINLFIETVEIITDIKNLEYTCIGDYCTGFDIPLLIMIKNLYIKYCNELSKDKLINLIIDFANDKTKKLIKYGCHDTFEEFENIKNKIIFEKKFIDVKFVLGSKLQNTSLKHFQGAILNSIFDFDFDQHEYNKEKLDEYGLNDIDTSHLRFKHQYTQNLIFKLLELSKKIGIYIVNFVPNQIILYLFKKLNINYKKQYNKKQYNILSDLNIAYPRDQTISIIIGNILTKLNEISRNKIIFNYLNYSISIDQLVFSIYNTKFKNIKNMNNATKIDLSEFILLHIIKCLKEYDSEILKIFYWLLENEIYRCNFVYNKLLKSIYTIFNNSSDYKIIDSILLKTINYLLELISNLYNNNFEIIGLID…
CDS	IOLA_175	164137	164592	+		similar to AA sequence:RefSeq:YP_001426981	dUTPase	Pfam:PF00692.18;TIGRfam:TIGR00576	COG0756 dUTPase [Nucleotide transport and metabolism]	FV	solble	MPKNKITLINENAYLPTRQTKYSIGHDLYSSVDIVIPSHTTVKVDLGIKIDFYKNEITGEVYYGQIVSRSSLSIKGINVIAGLIDPDYNGPLHVVMFNNSNNIYTIKKGDRIAQLILLKYNLFESSLYDSSGNFIESKQVIRVDGFGSTGK
CDS	IOLA_176	164616	166160	+		similar to AA sequence:RefSeq:WP_014410778	ATP/ADP translocase	Pfam:PF03219.13;TIGRfam:TIGR00769	COG3202 ATP/ADP translocase [Energy production and conversion]	C	MEMBRANE PROTEIN which have 12 transmembrane helices	MFANDNKPKNFYSRLFTSCTLLILISTSYSLARRMKDLVVVVFMGAECISAIKMFFVLPSMFVFVYLTQKITINADDNFKNKFRFWLKVPFLFLFLGYAILEFTGNRDIIKSVGIDITPIIKYAPSCLQSLLVTIAIPLKYLMMSILYTATETYSFMHLNGTFWSMMNLYTKKSDAKVMYPIITMAASVSTILSGLIGYIIGYILDTQWVQKINIYNIDYDGMVLSSTLFIVSLCIFLSMFFYLLNLKQLLNIYSGSEEEKKDKKQKVKMTFMQSVKQIANNKIVCCMSICVLCYMFSINVVETIWKKKVFIYFRKLQNNPRGMNDMYNLVQIFIGITSFINSYITTKTLSRSWILTALIPPICVGITGSIFFLNLIFLPTEGKIFGYAALILPVIWGA…
CDS	IOLA_177	166303	166530	-			hypothetical protein	Function unknown		No hit	MEMBRANE PROTEIN which have 1 transmembrane helix	MNYYKLIDSGKKIIKLSDKNYLKKEKEVFKSKYANIYGMKEIYNEHQLYVLALFSIVLILMFPFGYDYKITIYSF
CDS	IOLA_178	166900	167349	-		similar to AA sequence:RefSeq:WP_085148680	nucleoside diphosphate kinase	Pfam:PF00334.18	COG0105 Nucleoside diphosphate kinase	F	solble	MNINNNKEDVSNDRALFIIKPRAIKIRMEFILLNKLLENGFLVLKYLKRKLSKEFWEEFYKNISHKDFFDSYCTYLASDFVGLALIYNKNDVFSKIRNLIGPTNPKDCKPFHLRYQFGIDLDDNGMHASDSIDSFKYEIEVLKNFKIVF
CDS	IOLA_179	167960	169321	-	pepB	similar to AA sequence:RefSeq:WP_117396442	leucyl aminopeptidase family protein	Pfam:PF00883.20	COG0260 Leucyl aminopeptidase	E	MEMBRANE PROTEIN which have 1 transmembrane helix	MKCILDLSFGDKSCDELLFVNDRQSHIKLTLQACVFDNIQITKRFIKKYILSNILKIKSLEISVYNCNDSLKTKSVYAFDAVFNTMKELNNSMENITIKFTNFNIKQDNHILFKKVLIKYMKNILTGSSEVNPENLCSIMNNDLKEFITNNKFLTREIIAHPDNFPLIHAVGKGGEKMPRLFVCAFGVEKEDDFYNTDYLVCNVGKGVTFDTGGYSLKPTQYMKDMYIDKGGSILAFYSSLLCYLIYSKPIIFITPIVQNYVSANAYVPGDILVSKLGVKVHVDNTDAEGRLILADAMEFAVSNFKFKYMFNYATLTGAAKIALGPDRTAVICTNKSLGRTIEDLSVKCGEKIHMLPFDKYYTQLIKHNVRHVEVINNISVVPMAAGTITGGAFIEYFY…
CDS	IOLA_180	169378	170268	-			hypothetical protein	Function unknown		No hit	MEMBRANE PROTEIN which have 3 transmembrane helices	MISKAIYYQAFIPKYNILNNGIDFTRTLQSINKYEDGFNVIIFHNSIFSKFNSYLFSRKCNRINAGIYNSELIENNNSNLFNINYSCPIITINLNKIEDLLRNNKIKFFILDIENILKKNHANENFIENKLNQIKSIILNTNINNINISSSQIVLKLISLISYIKICYECSNTNTHNYYVLKELNKYISNIVENVTNYVSFKSLKYNSINNFYKKILSINDFLNTNLLVFRKNFQICFAKYLFHLYTVNILKVIKYIFLSLINIFLYFLIYLFLIIFILISTIIKISIDILVYILT
CDS	IOLA_181	170494	171246	+			hypothetical protein	Function unknown		No hit	MEMBRANE PROTEIN which have 4 transmembrane helices	MLILDKFFLTLSLLIFTITFTYFISYTITILIYLLKFILYLNHYIDLIKNILYFIPLIIINILCIFIFLIIFLIFIEFEYLKILEIYYYFRYICHPKTISTMLYYLPIKDNIKFFPMIISFILIANIYEFLNTYKILEYKYKYVNQQFHTSNKHVRYQILSSLMLLRISDIMSNHQILITDASHIIDMFRENSLIFNIIERYEIMSSNLLETNNIDPKNYDIFFTSLGIIELINIIIYILLVRLIKRKFI
CDS	IOLA_182	171254	171652	-	rplL	similar to AA sequence:RefSeq:WP_092785315	50S ribosomal protein L7/L12	Pfam:PF00542.18;TIGRfam:TIGR00855	COG0222 Ribosomal protein L7/L12	J	solble	MLNKNLEKLVSDISNLSLNELIDLSNKLAVKYGCNNLKEFMELFNPKESVKEDNQNDSKNQNLFEVVLVEIDTMKRASAIRKIKEFFGCTISEAKDKIDSCLPLSIKKDVLLEEAEFLINEWAEFGVKLEKK
CDS	IOLA_183	171663	172154	-			hypothetical protein	Function unknown		No hit	MEMBRANE PROTEIN which have 2 transmembrane helices	MQLNKISRIKNLVKQNRYLSILNKHDKYLLLESDNLNAKDTLSIRNNIENLGFKFKMTLKRLIHKAFFKNRKNNEKTIFKNNLYLIILNENCDLDFDELFNTIKLYPVKIIGLVFNNNYIINYHDYIVCKFNKEILISIIIRMILLPFMRVINYSINRLTSNK
CDS	IOLA_184	172158	172793	-			hypothetical protein	Function unknown		No hit	solble	MSQRDKINQKIIEQVDLLFDNSLNKEIKIDSISSSFTIFYNIKGKSKFMQTYICPLNEICVNRFNNLKIIVDKNYLDLINDNANNKLILIDEISNKKIKKEYSMALVDIKKLDKNIKSVLVKKSLINTKVGDKEVLLKNYQWICESKCTKLIQTNNSISCKIGNLSQGRDVIKSNLLSIIKFIQNKNIIIKKISLILHKFKSLDLQIKKNI
CDS	IOLA_185	172799	173293	-	rplK	similar to AA sequence:RefSeq:XP_024335982	50S ribosomal protein L11	Pfam:PF00298.18;TIGRfam:TIGR01632	COG0080 Ribosomal protein L11	J	solble	MNKIARPRLIVNTKSTSNKTNDVLPKGKKSIDPRIQKLNTILGPRGIRADEFLSKFDALTSKFDEDTPFPVMLEIQIDSNGRSISYDLKIGMISTAYLIKKKLNIEKLSSKPNSKNPIKTVDKQFILEILNEKIKFHDEKLINKDRLFSNLIGSLKSYGIKYIE
CDS	IOLA_186	173286	173885	-		similar to AA sequence:RefSeq:WP_011167111	transcription antiterminator	TIGRfam:TIGR00922	COG0250 Transcription antiterminator	K	solble	MKNQNKINNKDYLWYAITIGNQNAQKIIEDIENLKTSRILKIVDLSSEFEKIKIKNKILFLHISLSDKLKKALLEIPGVKFFIPNNRNPYNFFDVNVFLRHHFNQNQITNIKSRYQAFQERSNLLKNEAIKNAYAEKHGYKIGDMVIINNGVFKEKSGIIKEINGELIVVNVQIDNTNRVNISTTLNIYDAELFKNNNE
CDS	IOLA_187	174110	174466	+			hypothetical protein	Function unknown		No hit	MEMBRANE PROTEIN which have 1 transmembrane helix	MIVKNMNIKELQDNIDGIRIEINNGGIKTQIELDDSNDSKINIDNIIDKTKLINNKNIISNLNDNSKLKFIYYFVFMISILTIFVLLILFYFYKIKLTKKNNKNKIEAKFKFNYQNSY
CDS	IOLA_188	174643	175953	-	tufB	similar to AA sequence:RefSeq:WP_013313304	elongation factor Tu	Pfam:PF00009.26,PF03143.16;TIGRfam:TIGR00485	COG0050 GTPases - translation elongation factors	J	solble	MNKQTDEIQDSKDDMFCAGTIGHVDHGKTTLTAAISKFLANYGPTKQFNKLYNYDDIDSGKEEKARGITINSAHVRYQTLKRVYAHVDCPGHADYIKNMITGSSQMEGVILVVSAEDGVMPQTKEHLNLIAALNPPSKDASSGKKMPTLVIYINKADLVNDQDIIDLVKEEILEEVARLKYDHVPKVIVGSAYLALTDNENEIRDGKLVNKNTGLEVAKDSKLQLGLPSIFNLLQAMDSMEPRPKQYDAPFKQAVSDSLTIPGRGTVTTGIISQGTIKVGDEVEIIGSGAKTIKTVVTSIEIFNTPRQSAKAGEDVALLLRGVDKNQVVRGDTIVAPGSAKAYNKFTALIYAYSKEENGRVRGFQITYKPQFYIRVADTTGKFLKFHDDIEMVNPGEWS…
CDS	IOLA_189	176031	176606	-			hypothetical protein	Function unknown		No hit	solble	VSIKLIINLNTQEIKCKIHNPKTPKILNCDIKKDIVIVDNVSMYKYSEYTDYIVKNSVFNNNWIKFIYEEEKNINKNIVCKYPKSLFNRHIYFLNNHWCIIKNISDNINDQHFLFIPTKSINFNLLSAVMNIDYDTCWNDAKSELINAYSYFLSNLEKINSNISPNNLIIQFNSIHNQHISSLHGHFIFKK
CDS	IOLA_190	176612	177130	-			hypothetical protein	Function unknown		No hit	MEMBRANE PROTEIN which have 1 transmembrane helix	MSTRQNENFKKIVNSNSYIKDNLEKKIIYFTILISLFIILTIVFFFKFIKIQNLLINRSSLNNNENKCNNTNKIIDNNLEDLNNISNKSNKTIYEKIMYKFNFNKKKSSDKKINNDLDIYKSLCKPMISINVKYAILSKNIVDTLVNQVEDFIKNQKLFYIFDKKNKNIFNY
CDS	IOLA_191	177171	177935	+			hypothetical protein	Function unknown		No hit	solble	MASENIEILQANNLHLFHHNQVLSEKVSQLTNKLMTQQKILDKLLKCLSDELLIEIEDQLVAIKLQLINLDNDKQIDDETFKNLTMQLDNNKLLLDKILNGKNKIIQTINDQIIQINHQDQKITSLEKECKFSKESFIKLMNRSFDQIEEKNKMINSSKEDINSMRLSIKNQQMIIKNLQDKLFNIQNKQKYHILFRNQLYMLGDFGKYQINFILSIIMCLFLIFATYIITKRSKNTHFNKHKCNFCINKHKNK
CDS	IOLA_192	177969	178976	+			hypothetical protein	Function unknown		No hit	MEMBRANE PROTEIN which have 1 transmembrane helix	MYLQNLSIDNLNKDELEILSDIEKLKRIVLSAKYLIFTKKELISKSETKLAEFMSDKSSDNSNYKNLYHIFIRLIDKSEDLEVSLKDFIKKNLKFVNTYSYDSLNFETHLFDKNVIEKFNDVVQNTCCLLGMITKLNNNYYAFKQKLEQFLDPDKIISILLDVQLNNLIYTYIQEINSTQNFQKFDKNINDTKELNKQLMEEISNLNAQLKESSLKYKYKDEMLSNLTEQMAIMQIEQSNDILEDEYENTKMMNDNLQIKIENLQKELNNKLEEIENNKNIISNNILEINKFKYLFILMSFYSLTITLIFIIYIRNNNRYKKCKLNKYHEIVKYK
CDS	IOLA_193	179274	179615	+			hypothetical protein	Function unknown		No hit	MEMBRANE PROTEIN which have 3 transmembrane helices	MFICAIYEVGIKKVMSSIYKIPEIKSISQFALSSIICFSNILSYFNIKPLSIICRIILNIQIGDIFNDMLHGVKGEYFISGLIKSIKIPMYLMQIYIIVLLSKKFYEHLTEEH
CDS	IOLA_194	179643	179966	-			hypothetical protein	Function unknown		No hit	MEMBRANE PROTEIN which have 2 transmembrane helices	MPMISPNDIFICMLGSNLKAIPIPNNVNTNMLSPMTMTNLAFIGLGVCPVTGIPTPCVPAIVSWLLPSKKLIIKTPALMHGMSMAICARGGMIKAIPISKPPIIITG
CDS	IOLA_195	179981	180178	-			hypothetical protein	Function unknown		No hit	MEMBRANE PROTEIN which have 2 transmembrane helices	MIKIKSIFIIMISLIIIFVSFIHPEMVTEQFGVISRERKTIYDYFIFFGMIILLIIIMHHSYLYR
CDS	IOLA_196	180186	181256	-			hypothetical protein	Function unknown		No hit	MEMBRANE PROTEIN which have 8 transmembrane helices	MTISNIAEIINNILRAISTTYFKYKSDKFIFIINNLSGLLLLINTFIFAYSLYDNYNLKLCAISWIINRIATGINAACRDSMLYRFNKLYNIDVNVPIVKTIKSVGNILNLAILFLIIKPIYNWSVISIHYFLCVIGGLINCLLCIMLYTASKNIIGKIIIQEDIIDKSNKITLIKNLLFLTLVTFCINMAQIDDAIVFFKIQNPNYAFFYKQCVGQVLVGGLYSLLFKNSPLIIVIGPIVNLLFHIISLLDYNIIGAIVIGTQFMTKNATYLLLSMFFYKYNLIYPSICIIADAICMIISNLVFIKLSMKYGDVFAHKVFIILGAISTIFGIYFINLLNYKNKDIKNNKKLSNKI
CDS	IOLA_197	181364	182347	-	recA	similar to AA sequence:RefSeq:WP_011391839	recombinase RecA	Pfam:PF00154.20;TIGRfam:TIGR02012	COG0468 RecA/RadA recombinase	L	solble	MNLKKYMDKYSSFTINNKDIEYYSTHIEQLDKMLEGGLPKGKIVEIFGHEGSGKSTLLLYILSKHTHGDKFVVLIDTEGSIYSSDSLVEAGFNLENTLLLSLSDGEKIFQIISDIISDKNCSIIAIDSIACIVSREELEGKDTIGAHARMLSKEVKILINIMNSLKSKTTIIFINQLRSKINDAWKGEFTITTTGGKAMKYYPSLRLKMERMEYIKDSKENKIGFYSMIKTEKSRNSKPQVSCLVPIIYGSGVKQEIYFIDIALEKNILLKVGSWYSLNDQKEDIKLIISKHKVSKIKFQGKSDLIYHICNDNLFFNLIKMLINKCT
CDS	IOLA_198	182476	182670	+		similar to AA sequence:RefSeq:WP_014216956	ATP-binding protein	Function unknown	COG3292 Periplasmic ligand-binding sensor domain	T	MEMBRANE PROTEIN which have 1 transmembrane helix	MEFVQNLTSVIKEERVLIIIISISLLLFILLIKSLTHLSHADHRKNRIDERNTTLKNRSCIRCS
CDS	IOLA_199	182862	183083	+			hypothetical protein	Function unknown		No hit	MEMBRANE PROTEIN which have 1 transmembrane helix	MYNYNILDDNEINKLTDYNNSKEDFENEIHEIIISNNKTKNKILKLQIRYSTNFIILIFLISICLIYLFILRR
CDS	IOLA_200	183120	183497	+			hypothetical protein	Function unknown		No hit	solble	MTKMKSNEVMILGDEFDKKFKLSNFSKNIILYEDRALIIKLKIISLPIKTQNIFMLNSKASSDRDSKFGIGRIINIVDNKSYKSSDIVFFNKWNSCLEFVNNNQSYYIVKLSDIHAKINVEKYSE
CDS	IOLA_201	183497	185146	+		similar to AA sequence:RefSeq:XP_029225209	molecular chaperone GroEL	Pfam:PF00118.23;TIGRfam:TIGR02348	COG0459 Chaperonin GroEL (HSP60 family)	O	solble	MLCMNNNNNDFINKDEILNRDKIIFNLKKSLDFVTKPVINTMGPNGMLVAITNGSHTQFTKDGVTVMRSIKGRTKFETTLANAIRSSCEKTNSIVGDGTTTTTCLLVGILNVAIKYLAAGGSAKLMIKGMEKAVDMINNCMSEFLIKPESYMLAQVATIAVDNDKKLGTIISNAIEQVDPKYGLINVEEGRGMSTELEISSGLKINAGYSSPHFSIKSKNGIIEFENTNILLVNGEISSTNFIYQLLNDLGMSNKSCLLICDKIDHECLKLMLIGLLHNSVKITSVLNPYHGDRKLELLKDIALVTRAQIYDYDIKDDGIQFSNSVFGTCRSVKITQDSTILFHDIMQDKDISLKVKEELSQIEKVLSDRLESDDDYYVLKDRYTRLSGKAAIIRVGAP…
CDS	IOLA_202	185160	185759	+		similar to AA sequence:RefSeq:WP_013278183	hypothetical protein	Function unknown		S	solble	MINMFMLDNDIQKSASYTYDIHIRQQIVELTQVISNVRTYYKLENVIGFKYRFRNHPISIWARSSLMNYIHIINYCRILQDELYYRGYMKMHKCLKLINSISDNINFLKIIFPTLEKQKYPQFMPDIFKSYDTIFAYRCYYFFLKRYKLPFGTTWQNREIPFWFNNEYFIRNNKEFIIKLINSNTANYIKPKFKIKKLN
CDS	IOLA_203	185756	186046	-			hypothetical protein	Function unknown		No hit	solble	MDHQIKIQKCINILKQEIYNNDNQLLQFIELSDYLSDFLYGLNIDIVDIQCILQIIDILNNSNSKCINQKLSSKNLSVIIPSLNPRIRNIILNSRN
CDS	IOLA_204	186048	186305	-			hypothetical protein	Function unknown		No hit	MEMBRANE PROTEIN which have 1 transmembrane helix	MKQYCTREYISTSKIHKINDEIIVIKISKFNFILLIINFLLIIILSIQFGDMISSINNMDMINNMDINKRKNAFIKLDTTLNYYK
CDS	IOLA_205	186312	186809	-			hypothetical protein	Function unknown		No hit	MEMBRANE PROTEIN which have 2 transmembrane helices	MFIKNMIKKDLILSSKKMYFYILIIFIILICILIISNIVIFILRYRLLQKKLIINDFFYFLDNLHTNKNNINVQMLRYYEIDNDYIPDIDMYAVNLILLLPYINLCNSYQDLENIIQELIEKKHIIFDKIVINKLNFNLVIRHIIWKILLYKSNSSIYNFFIKED
CDS	IOLA_206	186840	187526	+			hypothetical protein	Function unknown		No hit	solble	MIKINIDKCEYNEDEQNLIIKIESEKDRIDDLSNQDIYNIVTTSTYLYILSNIHQEKDMHKFDAFDLQSMLEHFPYICCILDIEVFEYFLKNDSDMFVMLESLTLQSHLLYHNEDELDLSLFKTLDQKLISKIREYKNLIMYLDNKDIDEIENIFINIFKIDLKIISYVDFKKIRNMMNEQNNKHQNLYKELLEKRVHSWIKDIILKFNYKLFNTYKFYLNNDLIYNC
CDS	IOLA_207	187680	188435	+			hypothetical protein	Function unknown		No hit	solble	MYLSEELNLFESDFENNEKDYVNNNQSSILVFKKILMSLLVNEDLLNEVLKSSSNLKFLQLLSEEKINLKNQNLREIVNGCLRSIYNLNNNSNDYLDEVNHDQNNTKSSDKMSSLIQVVFLLKLLECLDQDNKINPKLLLNNTLNKIINHKSLDIDFLQLQKKLDLLDRASIINLKSALDGFNEGIVDLAHETQILNLSDLGILLDMACLNKKNINNNSSNNQILNNYSKKMYTRNYHNGEGIGHYSPIYN
CDS	IOLA_208	188466	190094	-	infB	protein motif:Pfam:PF00009.26;TIGRfam:TIGR00487	translation initiation factor IF-2	Pfam:PF00009.26;TIGRfam:TIGR00487	COG0532 Translation initiation factor 2 (IF-2; GTPase)	J	solble	MNQYKNNKNKYSVKIINSLDEISSYYGMKKSKLITYIDKNKIYNNRYIDLDTSEKLLLSLNLEYVIDKQLTVISEIQKSWKDNLNKNKIITIGILGHINHGKTTLIKNIIKQDIIEDGDITQNINIYNKNNIYFLDTPGHSLFHFMREHILNIIDLIFLVISLEDGIAFETNRIINLIIENNLSSITRVIFTKSDIAKYNYKDLLLDLNKAGLYDFQYCIIDYNIDIMKQINSILNLSNFDLIDKLLYNQLLTIKSTDKIYNLIKLNYGEITKKSSLITECKIYRVTGTFNLDFKPISKIQAQCFAYCTTDQNLDINDINFVHTNDVELIELHSKYIIGKLYLKNHSNNSKEDGIYYKKKIVCIIGDIIMKSIIINMAKQHNVDKIIVVVLKSEKHIIS…
CDS	IOLA_209	190094	191302	-			hypothetical protein	Function unknown		No hit	solble	MSRKKKNLVKQDNPSIKFILDNINSMNHDITTKITIIEHIRNMLKYHYHEDVKVYMDNGNINLSDLNIDINAPLSIRFLNDFSKKISQIEQTIIDKQQRIYLSQYINKLVQGQIKSIGINKICIIKVLDINVVVDNNKFLKGDIIAIDKEYSFIVKENNDSIFITRNDSDYIINILKQYFTEYDADKIIKIYRNSFCVNYIYIDADNNGLKYYTQRYLNNIDYINEDIGYEKVKFINKNVSIVHFYLEFLGLSKTFYSKHTLCGIINDDMYIITDKINIWKDNKQANEIIDEIYRIDKISVHVLTLANDRDIISNVISQMCNITVESSDSILNNIKQIKDIHKFNMSFLLNDVQIIETQAINFMNFIIDFYLYEYDNEVDINKYIINYDRSILHCLIKN…
CDS	IOLA_210	191274	192584	-	dnaB	similar to AA sequence:RefSeq:WP_071514976	replicative DNA helicase	Pfam:PF03796.14;TIGRfam:TIGR00665	COG0305 Replicative DNA helicase	L	solble	MIKIQNNKSNKILENINNEVLIIEELLLACLLKNKNNIQDISKILSDLSLNALFLKSIFAKMFYLHQIHMHCNYEFNIDLFDTNEINTLIKINIYYTIDLNIDHILNRHKKLSYILFLEDKLFKFNNQILNNDVMESDIQEFVYDVSESFNKQFKSSDNKIINQANLHTFINDLFFNDNITTISTGYDELDKVIGGGMKLGDIVIIAAKPGNAKTMMCLNIVYNNINYLNNHDQKALYFCPDMHIRYIYRRIWSIYTGKPQSEIYKLNNNDVYSDIINIPIITSEACSLDEIIRVVKYYKNKIKIIIIDYIQLITCSRNTFTKNEQIAVVISELKKIIRESNILLILISQVNREADKSINGLSISHLKDSGSLEQDSDIIFLLSNSTNKYSKQEDNFFI…
CDS	IOLA_211	192577	193404	-		similar to AA sequence:RefSeq:WP_010768021	metallophosphoesterase	Pfam:PF13277.5;TIGRfam:TIGR00282	COG1692 Calcineurin-like phosphoesterase	R	solble	MTNENKVGLNAIMLGDITDTYGKNAVSKYLPKLINKYSPVIIIANAENAADGYGLNWESFNFLINHKIDVITLGNHAKSHNDVYEIMRQHTNVIAPANLYFDEDYHKGYVIKKINNITIGVINLMGNSKMKIYTDNVFIKASKIASVLKDKCNAIFVDIHGGDYDEKFMLASYLANKNIATAVCGTHSHVPVMDARILHDFTGFQTDIGMCGNYFWNYKNRMYMLMKRYLPIQDYKPYNKDDITLCATLINFNPINGKCISIRPIVISDNLNTYD
CDS	IOLA_212	193472	194263	-		similar to AA sequence:RefSeq:WP_125120191	methionine aminopeptidase	Pfam:PF00557.23;TIGRfam:TIGR00500	COG0024 Methionine aminopeptidase	J	solble	MFLNINPDIIEGGNLLSFFLKKVDNLVTVGNTGKNIDKFIQQLFQKYNCKSAPIIEYDFPGNSCISINDCMCHGIPNDYKFQHGDVVSIDISFKYKDNFFDAGRTYIVLDPNMNITFKIKSLIELNGFNICANLETIRILNQIYYQNNICGKKTDYSIIGNIFQSIISNLKYSVSYEYGGHKIGEKLHLTPFISSVRGNNTNKFIQDGDMFCFEPLLSFRTCKSDRIISYTNGWEVFNKSKEAVVHYENTYIVNDGYIYSISG
CDS	IOLA_213	194283	194606	+			hypothetical protein	Function unknown		No hit	MEMBRANE PROTEIN which have 2 transmembrane helices	MITYTCYIDGSYISSINNKIGYSYLIVKDGLIIDIMVDSFISQVKLNSSLAELMGLLFSMYNIFQNYCNYKIKVFMDSKYVVDVFNNYKNAHVYLETWKYIFQLKKT
CDS	IOLA_214	194725	195333	-			hypothetical protein	Function unknown		No hit	MEMBRANE PROTEIN which have 1 transmembrane helix	MGKISSIFNGMLIATSVFLIYVVEKNISVLAEQSHNIAIMSEEIRMYRNYNEYNKVISNSITTSFCNIKDIINNPLQFILFFIKKNNAINVLDDMSIKNMIKFVSHCSSKNIKNKLLITENKILNLFKNQNQNNELAVEMFISIVNRYNFDIFLYPNKLKKLIDDWYRINKFTLDKCNIKEEDINQIIKFIMIYKLSEFLHI
CDS	IOLA_215	195321	196931	-	rpsA	similar to AA sequence:RefSeq:WP_130122216	30S ribosomal protein S1	TIGRfam:TIGR00717	COG0539 Ribosomal protein S1	J	solble	MSLTKIKNIYKALILSVKKKKIVVDARLKCLYNISINEFNSEDIPKLIGQEIDVYINNIDPTINKKRIASYKIANQEIAWSEVIKLYQSKKIVEGRINSATKGGYSVQLTTGFYAFLPLSQICEEESEKYRAESNEVLKFVILGINRLHFNIIVSRKEVVMQDVANMNQESLNTINVGASLFGIIKGIASNCLFVYINQDYSGIVLIEEIGHGNNLDIFKMFHIGQRIEAIATDIQENKIFLSIKKNTQNPMLGFIKNQKVDVLINRYIVSENNSYEITMFGTLVENPNIFCKVIKEDKLLDASQIDKIIEEKKIITVSIKLINEETYSLTCTTKKSNKEIWNQFKLALQENNDVVNGVLVGKNKNVLYFRFMEKEIYVPIINLSFYNSKQKYEDIKIG…
CDS	IOLA_216	197003	197410	+			hypothetical protein	Function unknown		No hit	solble	MRNNKNINNQVLLLLNELKSNNKEVLIKISQLLPKRKAKSDDELDKAGSVVNTCKYMRIESLMKESKKIGVMNDILFLLTSDPDKRKHYVLMVDNNEASVALKIRDTPLMSKEEIMQISQANENLKKNRTILASV
CDS	IOLA_217	197460	198179	+			hypothetical protein	Function unknown		No hit	MEMBRANE PROTEIN which have 2 transmembrane helices	MMSKNIGYVYLIVQSKNISSEMISGIKASILLKEIIELENGSYLFIKSLNNDKHRNNIVINTIQKIYDLLINKSVRVYIVDNKDTGYSNFDKNKNIVSLDELYNNLDFKYVAKLSMKSNVLYFVISYIDQKTEIQNTHIFPTNYVSRELFERNHLLNNYNINSSMLDLEDDMEIIENKNNNNKENSENHTKITIENKSKSNNTQEYSCEKCNLWNQNKEKLIIGFIFIISFYISIVHKF
CDS	IOLA_218	198214	198675	+			hypothetical protein	Function unknown		No hit	solble	MTSYTTATQENLDTVSYEILKEYKDASRDLTTQILLVLQNILTSLSYLHNNEYNKLYDDLVIARSLLLGIEVDISRNEFVGIKPCIDAIMCNICVLTDLTKSMNNIVANTKSLSTTKLLTIQINNCLSYLEKINRMIMGIIQSANLAKQLKSN
CDS	IOLA_219	198829	200274	+		similar to AA sequence:RefSeq:WP_032992602	transcription termination factor Rho	Pfam:PF00006.24;TIGRfam:TIGR00767	COG1158 Transcription termination factor	K	solble	MNFQNTSSSTNEGNINTNHNQHKNKRQIVESNINYHSNLDAKEIIKLLDFCYDSKTNTININLVQNKNFELLIELVNKIVDVSYIFSNKSDVSRCIIRICVSKNIHVSGTGLLELINLENYGFIRSEAYGYSQSNDDVFVPAYWIKKYGLRYADEITFLITTDSDSIDKRVSIDDVIKINGISIQDPILKKRRIFAELIPIYPNKKIVLAKKEYKDDLALRIIDLFIPIGYGQRMLTISPPKSGKTTIYQKIASSIAQDSSIKVILLMVDERPEEVTDLKHNIKNFYKCFHSDFNETSNRHTYISELCIEHAKRMCELGHTVFVFIDSLTRLARAYNCTNNNSNKVMSGGIDPIALQKAKKIFGTAINTSNGSIGMMATCLYNTGSKMDEVIYEEFKGT…
CDS	IOLA_220	200280	200627	-		protein motif:Pfam:PF00436.25	hypothetical protein	Pfam:PF00436.25		S	solble	MLYSKKSFFNKVFINGFINDLIQINKPDKKFPMLKLLISNSINSNEQENIVEVFIYKRSLIETCDQWFKLGSNIILDGNIVVSIAKSNDSKNMSHRRQFIRIDRILNTENGLEYF
CDS	IOLA_221	200655	202862	-	valS	similar to AA sequence:RefSeq:WP_025755493	valyl-tRNA synthetase	Pfam:PF00133.21;TIGRfam:TIGR00422	COG0525 Valyl-tRNA synthetase	J	solble	MNKYYILTPPPNLTGLLHIGHTLNLIIQEFIKDYMLFVHNYNLESIFGFDHASLYAEIIAKRSLNIVNKLNIMNKIRSNELMFKSHILLQVQEMNIKNINNNKELFTFSNHASEIVNLYLKNLIKEKLIFFKKKVCFVDLKLRTTLSDIEVTSKLVKSNLYYIKYYLENSNDFVVIATTKPETIESDICIVFSYEDDRYEKFFNMNVINPISGKKMKILKSKYVNKEFGTGLVKVTPDFSLTDEKIFEELNLDISNFDSIYNYHDFLLNKNSLFHGNSVFEIRDLVINFLSNNNRIVKILPQMTHEFLSIRDNNPVVQIAIPQYFLDIQSVRDRSYEHIENINIIGCKGAIDIKQFTDNLKPWCISRQNLYGHLIDKDNVLDTWFSSSLYIPIAMYTLD…
CDS	IOLA_222	203027	204229	-			hypothetical protein	Function unknown		No hit	solble	MATENNKIEFAQKKIHHNILIIYTKKTTINNNLSTKPSIINPNSPNASMILILDPDVKNLVDLSGLDDTKATVNIYSIYDTSCSPIDVSEKIVATASEIMNDDLVDQEESFDTSQNLFDSMSNTSIIAPSSAKKLNLYDFSSVPTLFITSGSKSIQIDVNAIGEDSSIKEHEANLLLCKEQSETSAINKLVSDLMFNMKSKEKGIIVHGTRLYLFYSNKKSKNNRSNVKSRTLPIILFNHVFSDVDLKVDGGNFIKFTIGKEKYIFAYDTKGVGFDKTAREINSIISSKNTVDNQTKALDFLSRLAISSLQKEEEQNSVSPFSSNILKGLYNSTIAGASGTTRSMDINNSINPEQVNFTNISFRSQSYKPVKVYGLENSIYDLYKSQIRSIANSFLKILS
CDS	IOLA_223	204479	204652	-			hypothetical protein	Function unknown		No hit	solble	MNMSLVPMHKLTAHKLIEEDLVFVKDICYLPKEILNNRFFFHIKLQEENEIKTIELY
CDS	IOLA_224	204803	206767	+	alaS	similar to AA sequence:RefSeq:WP_148971724	alanyl-tRNA synthetase	Pfam:PF01411.18;TIGRfam:TIGR00344	COG0013 Alanyl-tRNA synthetase	J	solble	MNIDNLMMTFIYFFKNRGYNFLIRNNIINYSNNNQDLLFINSGIAGILDKFNNEKINKLITVQTCLRIDGKHNDFENIGNSKSHFSAFKMLGTFSNNNTDIFSMIKDIYDFIVQLIPFKSIYITVHKDDNISREIWNKIDKKLEIIEDNNNIWSMGNIGPQGYCTEIYYYENNDKRNATELWNIVIINKIILDTGEIIYKKNLGIDTGGGLERIYSVFDDKHDVYLIDGMFEITNYLLNFFSFDNSKIILDSIKSISLLLDNNVVISNNKHGYVLKKIFRKLIYTLMQNQEFKEEEIIYIFSKHIKKIREFLYILKNETIAVKRCDEILINHVNKKTDKLEIIDIVKLHDTYGVHYTHTLNFIKNKYQNDCNYNIEDIQNSLYKTSIKNKNNIDLKINF…
CDS	IOLA_225	206792	207313	-			hypothetical protein	Function unknown		No hit	solble	MSYCYVNIDPIQSNKNNQFTDIKYIYDKNQYIYDFEYERKKIKNKIYKYYFFNDKYIIFNRENFDFSKKILLSISHLNLLNNKDLTLLCTIIRYIKKNKYNLYIKNYNMALQKSLYWESLIKDMIVKNNISEDAKLNLSILFHFVKNEKTNEILSSNEMTRYIDIINNIIDEN
CDS	IOLA_226	207330	208190	-	prfB	similar to AA sequence:RefSeq:WP_081435890	peptide chain release factor 2	Pfam:PF00472.19;TIGRfam:TIGR00020	COG1186 Protein chain release factor B	J	solble	MNLINKIYSLFNISNYSISLLQNLECNICFFCDKCNYVINEIIKELIKPDFLDNKFEVNNIMIMNIITGMGGEDAQEISNQILNVYFRSFSMIDNISIYDKNNIVFTNYKLFNLLSKYEKCVYKVVRISPFSNKKQTSYIGISFDTYKDNSFNININDIDFKYTRSSGSGGQHVNKTNSCVIAKHIPTNISVKVSQERNQIQNKSLAIKLLNYKINKYLIDKNKNNKKNNYIYEQKISFGSNFNRYINLHKDKFFKIKNNNFKININYISDLYIIPIFFRNIIDSN
CDS	IOLA_227	208174	208908	-		similar to AA sequence:RefSeq:WP_117787772	dimethyladenosine transferase	Pfam:PF00398.19;TIGRfam:TIGR00755	COG0030 Dimethyladenosine transferase (rRNA methylation)	J	solble	MINLKDKYGQVFLKDEIIAMKICNLIPPHQNIIEIGFGDIFLTKFIIKYNEFNKLLLYEIDKFFFKKHINFLSKISNTEVFNDDFIKVLTNKKLNYKQDFIIVSNIAFNIFKKTITEIILNKYFNITRILVLIPKDIGLSLLHENCAFAKFTSFFYKSEIVINISQNIFERNIPFSTCILDMKIKYEFLNLNNIIDLYKFIKFLFKQKRKIIKWKNFMYNLRPHELSHNLIIQLYQEYNNEFNK
CDS	IOLA_228	208944	209702	-			hypothetical protein	Function unknown		No hit	solble	MTSLYYLSNFDIFSPEEYIIEYTKIYLGKDILKQIISDISNCNYQGYLNNKTIQIVFTFENIDDAQYFFDVLNTYDLCECFNKNRFYSSIQDTMLITDNLNLKINSKILNTKNIKFFSPKIRKNKIYLYIPNNKLAYIHLYNIESEKKNNIFNIGEIKEYATIYLSQQIASSRFFIKSSIIEKSIFEGYRIGCYSIIDNNLYFVCDIGLCLLNLVENCFIKILDINNIKQINNYCNLHHFEFNEFQNQILNN
CDS	IOLA_229	209819	211276	+		similar to AA sequence:RefSeq:WP_011042620	ATPase AAA	Pfam:PF00004.28;TIGRfam:TIGR01241	COG0464 ATPases of the AAA+ class	MDT	solble	MNELNIIEYEDLIKNSTGRIDKIVGQEDFKKFLDTIELMNNNIETIKKLEINRPNGVLFIGPPGTGKTLMVMAAAERLKYAVLPVHGDIINTSPMNAIKIKKIKQAFELARSYGKNIILFFDEIDGLVGSRDNSVTSVGESGGLLQTLLQILDGVESFEDDEEFQHPLDKPHVLVIGCTNNPEKLDPALVRPGRFDEKVYFGLPGDEQRYEFIQKFLASKYENIDIEAIVDLTDGLSYAELNGFTNIAKRDSFYNNKPLDNVSILNAIQSVAIGSSSSSVSVNKKLIKHLIPHCVGHTIAYIFSPNLFCIGSVKENSGISCRPRTKIDKIYTRREIMTNIISIIWAQINEIGETGETSSLCISDNQVLDDLLRQALTMLGAEQSPNLNINKLKTSLLIV…
CDS	IOLA_230	211273	211617	-			hypothetical protein	Function unknown		No hit	solble	MKMHRPEMISKQLMRVINTVLIESTDIFDMHNFKYGTKLSSGDVNIIKINTHNGIRSSTVFYHINSIDSNDKNFILFNKHRFINHIKKKLKTKFCPYIVFKYDSHFVNNCLNLY
CDS	IOLA_231	211620	212939	-		similar to AA sequence:RefSeq:WP_138319678	proline dipeptidase	Pfam:PF00557.23;TIGRfam:TIGR00500	COG0006 Xaa-Pro aminopeptidase	E	solble	MILKILDKPCNILFKDHIQNFKQKFFQIYNENKKVLIINEDYDMTEYFKCYYRYMCRLHNLSDIHIIIDGSTKEIILAFNKQNITSAYNMAFHGEELSIVENEFYFYDRIIDNFDINNLDEEYMVVQKFSHQNEKLKFDFYLNQVFDFLRKFKSEYEIKCTIIANQKALIGHMKVQNLYLNSEDNIISEIDIYNIFISNVNINVDRYPYHPITAIDNNSAILHYKVPNDKKVFANSILIDAGITFKGYCSDITKTYSKDNYWNMLIRDMQIMQKLIIDNIKIGHNFHDLYLYSRRLMIEFIIKYQYIINIDKRCDFEDFAFELQLDRLFYMHNLGHLLGLYVHDVGANLELVNDKVILNNSKNNRNFVFENNVLFTIEPGFYLNSFFINNFCSDEQRKY…
CDS	IOLA_232	213459	214973	+		similar to AA sequence:RefSeq:WP_081433509	ABC transporter related protein	TIGRfam:TIGR03608	COG1132 ABC-type multidrug transport system, ATPase and permease components	V	MEMBRANE PROTEIN which have 4 transmembrane helices	MIKVKKLYEEYIKFYKIFGKKTILLSILTIFSGLLVPIIYIFIASKYTEKIRASFISTEHLNNDFIKCLLEFIICFAIMNSLHLLNFFSVSKFMESIYYRLTDVMFRRIYNYNDNFNKEDLISSGLKTIRNILLIVRLFIIFWINVIFDVLLINFYVYLHDKKIGAILLMLYLSDAILIYILSIINIRKQRLLDQSEDKYDVFIRDVLSKSETNSIYNLSDIHINISREITKQNAKLYGRILFIQLVYEIFIAIYNVICVSTIFYLIIKNSNISSLNKSAIFAMLISNLADLWRLTKNIVTFVDTWSAIKFDIFFLKNICYEKIDINSSIDIILNNNNVSFVKGINIISGNSGSGKSLLIKSIIQKYNNVIAMHQIDHIYNDTLLKNIILSEEYDEKIF…
CDS	IOLA_233	215202	215732	+			hypothetical protein	Function unknown		No hit	MEMBRANE PROTEIN which have 2 transmembrane helices	MQSINLVRYINTSLLQSLNKKYLNRDNSNQIKYISSNSNLLKCDFNIKNNFFEQNFYVSNNLSDIKIVKNVILSNQTESGLLISIPCFFIHMISNISYLIFNNIKIISNLVKKIEVKIQNKSNNKFIIRNKIFNFIKIVAFIILFNFIFALVYLMQILYIIIFLFLNFMISIFYIL
CDS	IOLA_234	215954	217642	+			hypothetical protein	Function unknown		No hit	MEMBRANE PROTEIN which have 1 transmembrane helix	MSVYNSYKTIIVDVLHDNKYTDSHKFLISCFHPGEDNNLKVIQCKLDNKKFLDVVDKCSDQMLFTCDAIYCMYNTFDQKLLSNISDKTFVEEKILKNSESEPNAIKFIEAQKNAISFITNNMILMPNNISNIQNKIKNNEYIQFISKYLNNKVDINNQKLHLINMFNLVSLSKLLNNYVIFDSNIPMTSDITTCNKKLFGSLLGLVLSSPGFCNRISLNFKNNTLNLINNFSRFMIHNQNQNLKKCIIIRYLNSINYFDYCLDQHINFAISVIISQSMISMDKNSAFVNNKLYDECHKNPNLFTDSYFIHSLQNISKSIWLAFTIYNNADIILNKFDDQNLELSSLLEISSKYIDKYKDIILSKTNKNSNVIKKEVINILNEKIKNHFMRMYAGNMFIK…
CDS	IOLA_235	217648	218256	-			hypothetical protein	Function unknown		No hit	MEMBRANE PROTEIN which have 5 transmembrane helices	MIKQIFLLSVLLNTFFIIKLCNDINVILNILYLILYEFLFSILITLICVLFTIIIVNLLHYLKFNNYISYRYLLNLIKIFTIQTPELKIMSIIMIKKICNLNLINIYSVASIYNLHLILLFFKEISNLENYSYITICMYTNRITVFFRHTLMLYFKYLKNKTILIFFYILGDNWILYNNDQYSIMYLLVYNIITTTIYLKLY
CDS	IOLA_236	218258	219409	-		similar to AA sequence:RefSeq:WP_028114859	ABC transporter ATPase	Pfam:PF00005.26;TIGRfam:TIGR03265	COG1131 ABC-type sulfate/molybdate transport systems, ATPase component	V	solble	MDEIETIINICNLSKLGYKNIKILKDINLNIKHGELVGLLGPSGCGKSTLLKIIVGIENTNITGSIYIRNNYANNLSIYNRKICLLDNNSVLFNYMNVFDNINFGFRDDSTVKIEDRKKIIEYFLRILKIDSIAHLYPDILSHGQQQKVKFARSIINFPDIVLLDEALDGLDESNSELIYRLIIYMNRKYNTTFIISSHDTYEILEITNRIIIMNNGSIVVDDNKNKVLERHNNFSWDYFNVGTVLKAKVISLQNKKILCELMQDKSIIDDKEFLIKENISKKLSEKNFISIDLSKYNNILGIPKINNIVLLYVDPRSNLYEIDISKEYKNQEFRLIKIIDFIFYYQNIFMYKDCYIQINTTNKLNKHTNYKIEINYSLISFT
CDS	IOLA_237	219455	219961	+		similar to AA sequence:RefSeq:WP_136544929	type VI secretion protein	Pfam:PF05591.11;TIGRfam:TIGR03358	COG3516 Predicted component of the type VI protein secretion system	U	solble	MNIISYQKKLSRINRPRIHITYEVEIEGAQKQISLPFVVGVISDFFGDTKPDPERIWNYISINSDNIDGFIKDQNAKLNFSVPNILKNEGSIGINLPISSRASLEPLQVVKNIPELYEVYKKINVLYKLSTILSNNMQLSKLVTLALQKQVYDPLITGAKEKLESLNS
CDS	IOLA_238	219991	221478	+		similar to AA sequence:RefSeq:WP_108102527	type VI secretion protein	Pfam:PF05943.11;TIGRfam:TIGR03355	COG3517 Predicted component of the type VI protein secretion system	U	solble	MEAKKEIDSQTSEIDLSWQSFVESKVLLDSMPKEEKKDILEMFIHFFTEIAQEMQLPDVIDVFFDISTFMNSYAAILQDKLNKQLDLVMHHNKFSTFEGKIRGLNHLISNSELDESLKIKVLSVTDFEIIKDLFRNDWDKSTLFNLIYEGEIGTYGGEAFNVMIYDKYFKSSTQDIELITRMSCIYGAAHCMGIAGVHPIMFNSENFLKFNQTRDLTKVLSSKIAWQSFRDHQDSRYHILTTPRTCARPPYSTENNPAEGIDYFETVDEDSPDDYCWMNTAYVLAVRMVQAFKEHGWSAPISGIENNAGVASDLSLHVFTDKHGELVVKCPTEVAITDRKEKELSDQGICVLCPCKGTNHAVFFSVPTCQRPIVYDNHNATANARLSAMAPYMLIASRF…
CDS	IOLA_239	221536	222081	+			hypothetical protein	Function unknown		No hit	solble	MTITYLVHIDGTEGEDHNYFPSSGVNAKYSKTYICLKYIFPRISNTRTIQDEKNVVAGIPFSEQGTFIFNSHPLLVRIMNFIRDGATIKCICVIQVGQSAVEGKRIALSTHLYSQVFIEYIGFWSTESPMIIGGISTNSTYIARFKYKTCTVEYKQYTAEGSTDTIKAGISNAHAIAKAGK
CDS	IOLA_240	222093	222722	+			hypothetical protein	Function unknown		No hit	solble	MSEVLFVKFSDHIKGSLTIKNGDESIDGTVPILSFTSGITIISQGASFGVAQDNKNRRIAPVYLFMPQQASVMLDAMVACFNGSHIKKIDILNLISIGDKTYSIIKYKFYHCYPIAFTTYTKDQYDAIISKLVDIKVEEHIELMNLTTQYKSEINWFEKYVSYTGKTSLISPGQSDVVMLAYSFLKLDVKAAKFKNNKITGYDGGNIDK
CDS	IOLA_241	222735	223094	+		similar to AA sequence:RefSeq:XP_017129223	putative neuronal PAS domain-containing protein 4	Function unknown		S	solble	MNIIYKIQGKTDIDTNLNDLDINIKNIKLLIEYILLERNYYNLLHNNNLRNFGSYIDLITISDEDKSKQLMYMLNNYCKSYYIFYVKIIKNSIIIKFKVDNNEYTIDHIIENINFQYRY
CDS	IOLA_242	223277	224434	-		similar to AA sequence:RefSeq:WP_152183109	tRNA nucleotidyltransferase	Pfam:PF01743.19;TIGRfam:TIGR01942	COG0617 tRNA nucleotidyltransferase/poly(A) polymerase	J	solble	MSKNKIISINQKLKLYFSSIDAFKMLNHVIFKNGGLLIFIGGAIRSLIIGSKIKDYDAEVYMMDYQKLYNVLEDFSKIINSKIIYVGVKFGVFKIISLNLDISLPRTETSTGLGHKDFLIKLHNNIDYCTASMRRDFKMNTIGYCLVYNHILDPHNGLRDIKNKIISIVDNENKFLEDPLRILRAIYFSNKLNFRLDNKLINLIKNYSYLLVNISIERIAIEINKTLRSKNLKYIEYINLIDDINISFIKAIKSITCDNIGIILIQNLNTFQERVFFILINNFNQEIVDFLKKMQNHQENNIIEIIIVAGIYYYNYVEKNNKLLNIYLKKIKQHKSYINIINFIKEKLNHQFIYKYSFKVIKFIHVYILNIRSFNNRQIWKKFQK
CDS	IOLA_243	224421	224849	-			hypothetical protein	Function unknown		No hit	solble	MSKNNYKVMLTSNSSLGFAGKSISVKKGYAKFLYKINKILPICRKCNLQAKFLEKSQILISKLNDIKSINIYRETNISLIRNPIVLSQVLKELVSQNKEISGLGIFGFKFNNINEFGTYKLDILHLSKKVCSIDIVVHNVKK
CDS	IOLA_244	224867	225391	-	rpsR	similar to AA sequence:RefSeq:YP_009540926	30S ribosomal protein S18	Pfam:PF01084.19;TIGRfam:TIGR00165	COG0238 Ribosomal protein S18	J	solble	MQNLDQLEDKNKCENINNLRSYELTLLCFNQYNDEIIKKVITDVFSALDTKLYEINKINDIVRYDIIYARKQIKTNMITVYFNSCPNIIDRISLSVKKQDKVVIKHIILAHYKLKNKMFDYKKPISMKKHFFESQRLMPIELTGLTKKQHRAFSKHAKIGRVLGFFGNANKIIK
CDS	IOLA_245	225428	225655	-			hypothetical protein	Function unknown		No hit	MEMBRANE PROTEIN which have 1 transmembrane helix	MNIFYAQKVTTNFLKVDIIHSILLIIFILISTILIFILRYYNKIISRIKNDINVSNTSLLNKIDENLKRSISYQF
CDS	IOLA_246	225694	226362	+	rplD	similar to AA sequence:RefSeq:WP_148981127	50S ribosomal protein L4	Pfam:PF00573.21;TIGRfam:TIGR03953	COG0088 Ribosomal protein L4	J	solble	MSIKLNIINAETQDYSGSIMIEDKLVEYDCSHLLSKTIRVLNNNLRICRSSHYKCVSGIKGSSKKIRPQKRMGKSRQGELRNIHMKGGAVKFGYSGNKKRDSIRRYKRKLSINKKEKLLISQNVLKNKLINNLIYVIDFNNFQNQKTSKSLDLFKKFLNVNSIYTLVYDKNYNKSISNLNFLRLQNISSLNIIHILKNNYIIFDINSITKLLDKLKIKYFIK
CDS	IOLA_247	226364	226735	+			hypothetical protein	Function unknown		No hit	solble	MAFIHLSNFSSIIKKISITSKCKDNRKLEIITTCKKINKNNIIKILENQYNFISNEKNIDFQEVKVNSLNYKSIGKIKRNQYIKNNSIIFHIYERYTRYKKFIITFGNFRDKICFVDAIESFK
CDS	IOLA_248	226747	227079	-			hypothetical protein	Function unknown		No hit	solble	MYINHDYNQLNKIIQYKLDNYKLKNDPNFNDKDIVIYSYSEIMSKKFYSWHLHYLYSNNSNIVVFKQNDKQNDKRYDLNILILPNKNKYKFAKFLFSDLGIQNSGLINLD
CDS	IOLA_249	227094	228980	-		similar to AA sequence:RefSeq:WP_126656667	type VI secretion system tip protein VgrG	Pfam:PF05954.10;TIGRfam:TIGR03361	COG3501 Uncharacterized conserved protein, implicated in type VI secretion and phage assembly [Intracellular trafficking, secretion, and vesicular transport, Mobilome: prophages, transposons, General function prediction only]	UXR	solble	MNKIAGRYFIRILEDVAIKFSKFNGKIYITDFSLDDKLSTIFSINVNFITDQKLKFSDIMNSRVTFEFIKYDLKFHTCVFEFEEYNDSIDKKNISSPYIKNRVILLGEMFLLTQNVRCKVYEIGNPEDHIKSIFKQYKLDIDIKVAINDKKYICQYNESDYDFFCRLCNHYKIGYYYNPKKNKYIIHDKETYLEKINIDGDIPYIAKYFQSRASVTYTARTKWSVNTVFGNHDERSVKYKISKFLNSHYKSNVLKQISENHFNGLNKTLYIFQKLAIPSFAGCKFNNKIIRKVSISDVNLRNIRFECFDSGIELPDFNNKRDIVVANGLTQLEINKSHDNQNIIDDSYDIPVKMFFDDKVLIQARQYSYWLGKFYGYHFPIREQTEVSIMFLDDLMSCA…
CDS	IOLA_250	229050	229418	-		similar to AA sequence:RefSeq:WP_032075987	glutaredoxin	TIGRfam:TIGR02181	COG0695 Glutaredoxin and related proteins	O	solble	MYIIIESTWIDCPWCKKAKQYASNYNKDHSVISLEIEEQKFLLIDILNKYFNINEKNIHQKTGCSHFTFPQIFYVKSQSSNNCDLNNLHDFINLLNENSSIVEYIGGASSFILKLENEFNNN
CDS	IOLA_251	229555	230964	+	rpoD	similar to AA sequence:RefSeq:WP_125992261	RNA polymerase sigma factor RpoD	Pfam:PF04542.13,PF04545.15;TIGRfam:TIGR02393	COG0568 DNA-directed RNA polymerase, sigma subunit	K	solble	MNSKIKRYSIIGMNNISNAYVQSIANMSLICKEQEKEYALLIGKYKKLLVKHLFSCPHIASLFLENFYKIRSRVIYAKSVFELSKYISDIEDDENIDESDIYSEDEFPKSNKKKKNIFNNINEIINKVRKYIVIIQDKLKLIKSMRYSKEQKAVLREELGSIFENLHLSEVIMQDLYDIFIKPMSEINSYKENDKIFGLTKSEYIDLANKVQEYHKLCKEYYQIMLLSNLRLVISIARKYLGKNHDFMDIVQEGNLGLMKAVNKFEPTRGYKFSTYATWWVRQGIMRTMQSLKNQIRVPIHMQEDISKTHRFASKLPSNLSYEEKIDLLSKSTDIEPNKLKRVFRIHRGCISLDSCGDDIVGDNSSDFMDKSYDSSPFYNMVAKDKMNIIEKLTSLTLS…
CDS	IOLA_252	231237	232535	+		similar to AA sequence:RefSeq:WP_009195814	di-/tripeptide transporter	Pfam:PF07690.15;TIGRfam:TIGR00924	COG3104 Dipeptide/tripeptide permease	E	MEMBRANE PROTEIN which have 10 transmembrane helices	MYFTKILNLIYSKYTPLFFFKGAERFSYFALKANSLMYLCSVEGFGMSSIEGTHLIANIARYSLILSVIIGLFCDIIGQKKSLIIGIICLVIGHYMTHIHNLKIFVISSFLIMCAASFLRSSVIAILSKITTKDKIDSVMSSFYWSFNLGAFLGQLTVGYVGEYFGWKKALLYILFVVLLGLVIGFMGSKQALQALDDNNKLNNNNEQNSTENNHAIFSKKGLHGILLFIIMQYMFFYYSILEAMDSHLLPGWMKDYGNSYLFNILIPTSAITSINPLSVLVLSNIVSIIRNKLKERGWFKSDFRWSSIALIPMLLCGTALAIAEFEKNFYGKSSPIGLMLFIFFLVLGEITFYPTILSSISKLVPNRLYGTALALMPLVSIGSNFISELLATNALSTG…
CDS	IOLA_253	232762	232983	+			hypothetical protein	Function unknown		No hit	MEMBRANE PROTEIN which have 1 transmembrane helix	MYQNIEYNSVIPIFYFFCHLIYSYIFFKCFMCIIKAIEDKDHENKIRIYNLVSLQNIKHFNQNLKTLKYFIQT
CDS	IOLA_254	233089	233586	-			hypothetical protein	Function unknown		No hit	solble	MNNQNEMHCSKTEQMVDCKNASYKCKSSIILSATESEYRNALKNSVNIVFDLCFSTGLETINLESIIVNSKEFWIENIQNIDNIIISEIAKDPKQGYLDSEYAKFNIILNVQQEDGTITQEEVQLLCKNAKINLRFGYVPVQNSDRPSSTTTENNKLSNRKRARA
CDS	IOLA_255	233648	234247	+	sodA	similar to AA sequence:RefSeq:WP_044169207	superoxide dismutase	Pfam:PF02777.17,PF00081.21	COG0605 Superoxide dismutase	P	solble	MNIFNFNNIYKLPYNYNFLIPAINEQQLKQHYEGHLIKYYQKLTFLLKEHQLESKADNLIELVKYTFGKQNLLDIFNNAGQIVNHIHFFENFVNKEINPNTLINIRKNFNKDNIIEEALNISGKFGFGSSWLWIASNKNTNIKMFVTPNSFIPENLDFIDEILLCIDLWEHAYYLQYMHNRNEYIKQIIPKTNIYKFLK
CDS	IOLA_256	234316	238311	+	rpoB	similar to AA sequence:RefSeq:WP_038454826	DNA-directed RNA polymerase subunit beta	Pfam:PF00562.27,PF04560.19;TIGRfam:TIGR02013	COG0085 DNA-directed RNA polymerase, beta subunit/140 kD subunit	K	solble	MHKYKNLICGDTGISYNNFFQFFNDKILETGLHKILLDMFPITDVPQKPIIEYTGYKVKVPEYDDGIYVAQCLSYVAQIKLSFLVNSKDTKEVFDLNLDYIPIMIGKNTFMINGIKKAMVYQLTKTGGIYYDQENGKVRIARLVATNGSRIEIKINQRDTINIHVNTSKKINIKDFFSLIPTDRIIRYLKHYKSDLSVELFKNIKNYGLRNILIFADIFKFKQINDKELIIYNKNPDINLNNYIISDNIISDNISKIKDNEYIININSMYHTFVYLNKKISFQGKKNIQSFSDLFLLNDQNKNKVFSDNENIEGYMLFFPKNIVTIYKSFCKSGDEIENNEDDHDINDKDLKDDEEEIDDEDDISYDLSGENSIGESFDDQYDDIDDQDSLSVFYNIDS…
CDS	IOLA_257	238336	242493	+	rpoC	similar to AA sequence:RefSeq:WP_074200570	DNA-directed RNA polymerase subunit beta'	Pfam:PF04998.16,PF04997.11,PF00623.19,PF04983.17,PF05000.16;TIGRfam:TIGR02386	COG0086 DNA-directed RNA polymerase, beta' subunit/160 kD subunit	K	solble	MNKNKKDANTLDKDKQDIYNSEEYITNKLGDDVNHQKRIINLEDQLYSPGYKHNDYQDDKYDYISMNSFSLDFNNSFDEVAIYLASPSDIYSISKGEVTSIDTLNYRTLKPEKNGIFCAAIFGPTENYKCQCGRYCGDSYKGLKCERCGVVIGDRRLRRIYFGHIELNAMVVHPWFHNYAASILKMTKKIFNGIINYEMFVFVNDTKDGKFLKYQILTASKYYSSDIYYEELVSGGEAIYYLLEELNIDEELSEIKELIKGKKLCDVSEKLLKRRDILNAIKHSNRPITNVILRCLPIVPADIRPIIHLEAGGIATSEINDHYRKCIARNARLERIQSMAVHPVIVNNDGNLLTKAIHELYGPQPNKKTKSIADLIKGKKGYFRRALLGKRTDFSGRGS…
CDS	IOLA_258	242505	243011	+			hypothetical protein	Function unknown		No hit	MEMBRANE PROTEIN which have 1 transmembrane helix	MLITYNYIVDKIYYPVLNKINIYFVYLKKFFFNQENSKKSEIESNILFDLYQKTLSRQNQQLLLQSQIKSECENWKLINEQIEDKITKQNFSIKLIESKLNNLELKFNNNNFENKVFTIENSILELTNKTNLYILLLCLFCFLFIVLILINYYYLSIHNTKKKYKKKF
CDS	IOLA_259	243008	243454	-			hypothetical protein	Function unknown		No hit	solble	MISFGHVFQEKYISYVSNNIINRKYDRYNEVNNIKFSINENLKKISNIIIRIKNKNFKHKLIDLNRICNEYIDYIYDTIYNSDDIIFIRNYYNIILIDNKIKKIVKYLLKINKELRSYKLIENIKSNINQIDILIIKEQIKCNQYLND
CDS	IOLA_260	243470	244807	-			hypothetical protein	Function unknown		No hit	solble	MSSSTTVSQKSSEISNKEMTTTSHRNRFKRLRSISHFNNKEVKDDNSDINNNDIQKDYSKSDKQKDKKESEHIKLNDAQNQIITGVDNKLVLFKETASIIAGILFNSYNNILDIPNKVVYLTKYTYEEISKALTFIEEITNVVVSRLWNMNVRSINITTLNGINMGLYRFSPSRTAYGKSGALEIWKSYGIWTIENIDNNLIELYNDLKEILEESKLTNYEFVLQMLSDLSEEISQINYANSVQEKIKKIEQSFGINFANSLCLYQEVCDQINRDGFDHESFANNFFNESSLYPQHNAASKISEWTESVLEIIKANSNSSFLPVTGDGVNKVIPHEYQSMVMSSYANSKLSYECTPPKILTKQLLQSSIFRKLLLASLINKMIISLSNQYDKYIVEIKN…
CDS	IOLA_261	244878	246320	+	metG	similar to AA sequence:RefSeq:WP_062913603	methionyl-tRNA synthetase	Pfam:PF09334.10,PF09334.10;TIGRfam:TIGR00398	COG0143 Methionyl-tRNA synthetase	J	solble	MTSILFGPLFYINGEPHVGHKLTIYLINTIHRLYISFGRLSIRYSGTDEHGDKIKKTLSIIQKQNPNLTYDDFIKDMRSKFNNILGGFNIYNTHTDYHVSYIKSIYKKLKNMGIIYEGTYEGYYSIIEERYIGNDELYKYDLTDKENIIQRKEKGLFMKISSNISEDIIKHIKDIVYTEQYISEAINLLKTTKDIFISRNIRDMTLIPIDDQEDLSFYVWFDAINYYNVILNSHCMYTTKSIVFIGCDIMKFHIVLLLHVSYYLYNGFIPYRFVIHGMINIDDQKVSKSLNNFHYINKLNNKFDHFFFPTILSRGISGEIKLSEDVFESYMLYVRNNIKNFYSRLIGLNDKYKKIKVDLQSLSLEFGNKHILFLQMQMNELIKIIYNFKINNIYTIMCN…
CDS	IOLA_262	246330	246563	+			hypothetical protein	Function unknown		No hit	solble	MDNLIYNNQFNLNNNEYQSIINLNLDIRNINSKILKEIMEELINNLYNDIQLALSNIENTDCINIKIICSTNEIIND
CDS	IOLA_263	246737	247258	+			hypothetical protein	Function unknown		No hit	solble	MYPNINNGDYLLCIRPTISLNNSNIVIADLQSIPLLGNLFKYKIGQTIIIKSNKNNNNITIIKPKIFRIICDDNNIFRIKDNNFYINNIRIKYERFSNYLIEKLPNGKKYLVSMNLENIHDEIIDLEKNKLLCMYDNRNSNNKLITILDKKLVHSIPIINITNIIKYYKFLVN
CDS	IOLA_264	247255	248445	-	tyrS	similar to AA sequence:RefSeq:WP_113671533	tyrosyl-tRNA synthetase	Pfam:PF00579.24;TIGRfam:TIGR00234	COG0162 Tyrosyl-tRNA synthetase	J	solble	MLYSNKSSEDLLKELKYYNLLYQHNINDRNFVMPNSFYYGIDPNNDFIHIGHISNLFAIKIIHKFVKKFILVIGDFTCNIGDPTNKLEVRNTESINTKSFGLSIKNNFTKILDNFKVNYDIKYNSEWLNIKIDKYIKYASLFNIREIYSSEIFKQRRLVNNPVYLHEIIYPTIQAYDYLTLYSNFNCTLQIGGQDQWTNILAGGQIIRKLHKINAYAITTPLILDAKNQKIGKSNQNVFKISINKNIFFNIFSLMNTSDDIINKISGMIPDNQKINNFFDFATYMLSIIYSKSISDRVMSVYYKLYNRITNFNELNIESIDDLILNIKDKNYNLLSLCKLLDEKMNSKLLEIYMKCGFISINFIKVQNKNIINQIKNENKYIVLELKRKFIIFKNY
CDS	IOLA_265	248480	249703	+		similar to AA sequence:RefSeq:WP_124219958	zinc protease	Pfam:PF00675.19	COG0612 Predicted Zn-dependent peptidases	R	solble	MSSNKTKSINLGNYKTIIVHNSSLNSSCVGCIIKCGSTNDNKGKNGICSVVNYILLNGKNAKSIISKAERIGFKIQYNFEREYTYLYVTTHTNLYSEATEIIMQLIDNFNCTFEDIENAKTYVKHRIAYENDNIDYAIDNAIHEHIFTRQLIGKPKHGKLKTLESITQEDVISFFNKNYNYKNIVIVVSSPNTLEAVQSKLQSIHLRPVCEQKQTFSSFKRYTMHKKIKHIYKHTKMSYGCIIFPMDGFRIYDKKISANILVKILNGHTKSVLDESYQVQLIEYNSVSIMIIKFQVFDVSILDEVKNILNKINNFKISEVTYSEIIKGLVNDYMSINKDVEKSTKSYAIHFLNVRKIKRPNFDLQIMHECTKELIQTNLKHAMSIASMSLLVFGPKNNK…
CDS	IOLA_266	249755	250933	-			hypothetical protein	Function unknown		No hit	solble	MIYILSNNNMHTSKKLEDKNLNKGSIIFNDLKSLISGLEDQNNKLLTLEDNCDEKNSIILRHLQDKYGDDYVNLAFNNNNEKYKCKILKLFKCDSALRNDDKIQATRHTQSKLDNQNLRKLEQVSYNVFYNGYPQLVEDIIYNLSSNVVDIINCNGYNVVQNCVVRNMGNNSLSAVSCEKQVQEICTNILSCLLKKSILEQVPISKFNLGDLYCTFMKNLEKEELYSVFAPELPRVLFDFINLHGDKILVQVYKHLKKYKRFKDECNKCNNMSSQKANNQTSNLSNNDLDLNNTQLRNISNDLLNANDNQEGTVEISKTRNSYTQLKKKILDKIKHQGFRTVKNRPSSYNTEEIDANKLDENNNLNDEALGIQNLLSNLTAATTASLIIHTD
CDS	IOLA_267	251029	252492	-			hypothetical protein	Function unknown		No hit	MEMBRANE PROTEIN which have 1 transmembrane helix	MRRTKFLSIIILGILLIDLISGIMYTHTNKFLDSNGDNYEIINVCNILFGPQRVSKAIIRIEREKLISHDAIIKNFADFALSVDEKISDIIINDYINKINYEINVDEYSLDPKILNENINILLESQASQNSKKTFLSLNKIHKYRVFLIPHKYSDIIFDEVQSSKFNIFNRCLVVCLKYQPSDYIDEINTSGFVKMYNNNVNISRFSYGDLITLVDDLTKQCRIDMDNNKSVILNLSDTISDIMWGNKYRTIMHGQNDAYVLSIYPSSIARFQIDRSLSASHPVYCFCINKSLNDFNGIDKYIERFKDQCHNFSDIGTIIFKDKLLSMNLVSNIFPLSTSIENGYLVSILTAIDIDAFNKRCGQDMCIITTRGVLFLKYEDLDSNEIDQAYIELVAKSQ…
CDS	IOLA_268	252479	253171	-			hypothetical protein	Function unknown		No hit	MEMBRANE PROTEIN which have 4 transmembrane helices	MQNIILILYYLICDIIYYIYIYFIPAIICTSININFINFKNIFRFPYFCVQFISDEETARQVFKLFRICNVDNFKCIERYSIGNVQQIYVYINGEENVFFAMSIIEEICKIKYKNLKLIIEQISNKSTIEDYFLLYVIFSTMLMIISRYSYFTYNNNIYLYFITSLIMLINSLIFYSNNICFKYNLIFPNNLFKFKNYFIYLILILSILYLIDILFIWLNIRKNNLYEKN
CDS	IOLA_269	253216	254898	+			hypothetical protein	Function unknown		No hit	solble	MDNKYYKDIIHKLINLKNSGFFSRLEIKNGFIDPQIDILLHSFANSVQEIDNLIENSKNQIKLNLMNLHYPFLLRPRISKMIVHPRVNFEKNIFKVDAFSKFQIYEKENIYTYKTCDNNIIIPIHNVISTTKYSDDLNITNEFGNYFISIKLQFINGFNIKICKINIIKILFISNENELLKELLLSMCKNIKLNVYIQQESTLFKIGNLEFYDIIDYDCQNDAPKYLQSIINYFNFPLSYNIFNLKIDNFEVLDNQNIEFIIPITKFINIKDFIKINFLILTNIDSVQSNMMIFNNTLKLPAYIDYISRDVIKIFNIKNLYSYDKILFKKRSVQNFIDYSYDNMYPILENIYWQHDKNFFDKIDSDFISLYMPDLNTSQISYMNEIMQYYYTADIYQVI…
CDS	IOLA_270	254879	255754	+			hypothetical protein	Function unknown		No hit	solble	MNTQTFKKIKFCKTFEDLCKIIKINCNNTNYQNIEIINYEYLFYSHNEISGLYQNTTNGSSLYQISNCNIGLLNFNSYIPETVRNEIISNINSKIFFEQMHNIMFLQYMKFIYLKYNQKIWCDLIYKLLNIDFNNLTNHAFLNKRSLYSAKSTFNVRQQSLLDNINDLVDINISEAKVERKHIFKINKKIIPYLGIFKVGYNTIGSHYYTSMCLFIHLKLTSYKYNNFIKNINKIFKNLSLQSPEFKIVFVINILDADNLNFILGQSLLSLSSFIISKNINYKNLFNIIFE
CDS	IOLA_271	255808	256527	+		protein motif:Pfam:PF17944.1;TIGRfam:TIGR02937	sigma-70 family RNA polymerase sigma factor	Pfam:PF17944.1;TIGRfam:TIGR02937	COG1595 DNA-directed RNA polymerase specialized sigma subunit	K	solble	MKSKLFYFGLSGITNSGKTTILNYINYNKNSIIKKLHRDVFKCNKDLNEIEKLINISFENKKFVSDVLSLQLNEKEKQVIMNKYYREFDQQSMSKLINISDQSFGATIAYNYINSNFINMTNKEIENTFLDFKKDMDNYVNFFKDILNKYDVYINILRIYRDKEYTLKYTTYEEEIYFGDINILKSLDANLDMLSKIICENKDFKKVVIKEYNSSLNQIELLADQIISYTIDFLIKYAN
CDS	IOLA_272	256630	257052	+			hypothetical protein	Function unknown		No hit	solble	MNYILSTGLSSNLIRKANKKKNNTSKSNKKNLVNQSENLVNQNNQINNNDDLNNINNQNRQPQNNQTNENNRQNDNSEVSNTNNQNDNSEVSNTNNQNDNNKVNDQNGNDLYENCNLNQTDCNENNNLSLENEKLDELNY
CDS	IOLA_273	257197	260763	+	dnaE	similar to AA sequence:RefSeq:WP_019230797	DNA polymerase III subunit alpha	Pfam:PF07733.11;TIGRfam:TIGR00594	COG0587 DNA polymerase III, alpha subunit	L	solble	MHNNELIQINIGPIACFSNYSILFGYNSPDIIIDAFIKNNYKFFPITDINMFSSYQYMQKIELNIIPIYGISLYIKIRALKNTQGLIYIIFYCQQGYYNFLKIYNNKIHKSILNKSEEIIFDIEDFQSIKNNYGFDIIIGGTKSLLSELINNYIEDKNLKLIVNDFIELCKFTFKNNIIWMVNDLNLEELQYYELLKELKLNIIYNYPIVHLDNFYYKNLEVSPHIDMRAIYNHMSIRDLISHQNKFFKNEYFLISHKEFINKAFELNLLGNTNKFINKLLTYRFKIDNEEYLNSYDPGSTREIVLDYAYNNFLYFIANKISKIKCVYERIKIGDLYFKRFISEIYSYDKIQHLRIYQMLYIVCKFINYCKLNQIFIGPGRGSCVGSLLVYLIRITSVD…
CDS	IOLA_274	260776	261351	+			hypothetical protein	Function unknown		No hit	MEMBRANE PROTEIN which have 3 transmembrane helices	MNYKLLLVQDTYFKKSYQFELNFKKLLIFESLYGNLMIFFQKYTKFKLRSLLFIFASLLFIFAIFCYLIMSICYQFLNQNTYITNINKVDNYNKLKKRRVYISVDEDKNKTNPKIEYREKKNMADISKKQLFNSLKVINIMNNNDKIQNLLNTEQVSLPLYNPSLTTKIFVYMTILPIVLMKNFIYIVSKI
CDS	IOLA_275	261360	263663	-	gyrB	similar to AA sequence:RefSeq:WP_066063226	DNA gyrase subunit B	Pfam:PF00204.24,PF00986.20,;TIGR01059	COG0187 Type IIA topoisomerase (DNA gyrase/topo II, topoisomerase IV), B subunit	L	solble	MSNNKYSGENILVLDDIDAIRKNPGMYIGEINNPNHLFYEVINNSIDEHIMGHGNFIDIKFIDNNIVEIRDFGRGIPFDSFNDEFLACEIVFIKNHSGGKFKSDIYQHSGGLHGVGLVAVNALSEFLDVTIFRNDKMHIMHFKYGRIISSITLLNINNTPNGTLIKFKADSNIFKQIEFDFNTILERLDYITALNTNLKINIFNNYLNQTYDVCNPNGIISLMNKITKNNINDNHIYYSYNGEDYKYSIIINWSQDHASEKFMAFTNSIIQPDGGSHVYGIRLGILNFFNKNKIFNHILNNRDLSYSDIKHGIVFIINLSMQSPSFSSQEKVKLVSNDIKNHIAEHLSLFLTNMYLENKLFLNNIIKKINKLLISKYQKNNEIQLSAMMLKGALFDCYT…
CDS	IOLA_276	263697	264056	-			hypothetical protein	Function unknown		No hit	solble	MLIEKIICEYIYFLIDKYKQIDLRSEENLFKCNDMEYNSSFLIKSKINLFIQDNLFKILKSHGSNLIIHEVDVVNKLIIFQLIGSCMNCIFKKNIINALHEFIQKEIGDFKLKYKNYNI
CDS	IOLA_277	264321	265781	+	aspS	similar to AA sequence:RefSeq:WP_015370423	aspartyl-tRNA synthetase	Pfam:PF00152.19,PF01336.24;TIGRfam:TIGR00459	COG0173 Aspartyl-tRNA synthetase	J	solble	MILLDNFNSIQNYIDKKIIISGFIQNIRNLKNFVFIVIRRNHELIQCILKNTELLNNKHLTIESTIKITGYLKLRNQKNINNYQKLGKYEIEIIDIDIIKLSLPLPFSIHNAKDVSLEIRERYRFLDLRNSEVLNTLKTRIKAIKITREFFDNLEFLEINTPILTCISQDGANNYIVKSRRFDNKYYALTQSPQLYKQIIMCSDIEKYYQIAPCFRDEESRSNRLCTEFTQIDMEMKISDIDDIIKIIISYIKCLIQKLKGSILKIYKFDYLEVINKYTTDQIDIRVWNKFNIKKHENHLSLNNLDNIYKELKNTFSDIRIINNDEIIIDTNSDQKNSLLMHLSNLYNQKYNTNNEHCIIVIYNYPFYEIDNYGNQTFKHNPFSKTFIKNNNVYAYQYD…
CDS	IOLA_278	265803	265988	+	rpmG	similar to AA sequence:RefSeq:XP_018411109	50S ribosomal protein L33	TIGRfam:TIGR01023	COG0267 Ribosomal protein L33	J	solble	MIKMSSSNKNKKKKKYTLVYSALKTGYKYYMRIPKNHIKGQKIIFRKYDGIARKHAIFESK
CDS	IOLA_279	266395	266604	+			hypothetical protein	Function unknown		No hit	solble	MKNKFFYVSNVLFIIIDNNWDITYNQVISHNFKIIIFYYNDNLYNILEKYIIDQKNLLYSFRLKNYLLK
CDS	IOLA_280	266626	268299	+		similar to AA sequence:RefSeq:WP_154510828	ribonuclease J	TIGRfam:TIGR00649	COG0595 mRNA degradation ribonucleases J1/J2 (metallo-beta-lactamase superfamily	J	solble	MSIKEIVVLPIGGTQSIGANCTIYYYNGNMLIVDYGIGVNSVDMYTPYESYLYDINNVFKYFKTKTLNLLITHIHEDHIGGIGFLIDNFLYYDNISIVIHICGKLSGYILNEKLNKTQLDKIKILYHDEYKSFNIDNNFEFCFMPVDHSVPEAYGAYIVINNYKIFHTGDWNINQYVPQNILEFNKFSDIINDLEKIDSYSIATFIKIRNKCNLIVGESTKIGDSNNKITECVVANELSKIINKHINKGYDRIFMTCFSSQINRIAAIINICMNHNIPVFLFSKSMIRVVQSNYFQENYPNEYNHINFLSNYKDFHNKKSGVYIVSGSQNEYNSVLYQLINYSHNFFNNRDLVVFTSPIIPGAYKQIEIISNQLIQLRVKLINIIINSKIHASGHAITS…
CDS	IOLA_281	268370	268771	+			hypothetical protein	Function unknown		No hit	MEMBRANE PROTEIN which have 2 transmembrane helices	MFVIKACIGDSISNFILRHRLVELQVRLIIRHLTSCRYRNIIKFRGGGAHTLILADRTTRLDFQGFTSHGDYNYQIQIGAHTAACVILSYHIIDKLYERRYSTPEHTLYVTRQLAGSLLNSFLIDKIIKLSLA
CDS	IOLA_282	269291	269770	-		similar to AA sequence:RefSeq:YP_009106641	Homing endonuclease	Pfam:PF00961.18	Homing endonuclease	R	solble	MLLSSEDLAYISGFFDGNGHIVTYLKKNKKKIKISITISFRQSKNYNFVLYYIKEKLNSGYISNLKNGVTELRINGLTRILKVSNYLIDFLIVKKKQIEILLSLINLLLSKSIDKMSKHDKLLIIDNILLIQSFNSITKQIQNRNFLIAAFNIPIVTTL
CDS	IOLA_283	270990	271415	-		similar to AA sequence:RefSeq:YP_009518897	Homing endonuclease	Pfam:PF00961.18	Homing endonuclease	R	solble	MISIDWIVGFTDSSGCFRISVEKDLNMKYGINILTEFLIIQDIKDIKLLMKVKKFFQCGVVRCIKNDKSNICYYKVRSVKHAHDIILPFFDKHNLLSMKSIEYKRYSYVVRKLYLRENFNKDNLIKILEYLNCKIKIKSES
CDS	IOLA_284	273459	274016	-			hypothetical protein	Function unknown		No hit	MEMBRANE PROTEIN which have 2 transmembrane helices	MIKEDVTLYSLSDIKKFRFIFHKNYNVKYEKLNFPILIKKSLNVESGFLVNSKKYLKLYLLELAQELYVSKLVEKNKLFFLIVDAILIKNILFILPLSKCEIKIFNDLYKKIRKIYFYSFGMYSSSHFLIKKFFKKIKINLFFYKTYVLIDKIDNLSDFIVDINHDISNIVGDNIFSNRLFCTNM
CDS	IOLA_285	274067	274618	-			hypothetical protein	Function unknown		No hit	solble	MKIESSILAKLNIENTISKSVFSEKIYNIINNIILDNINKNLNLQREETIYSTLNFDGYSLDIYNTNLALINIENFYINIIYDIKEEYLNQYRLVSFNFNELEIVLTIFNKLIIFVDKKPKFCIIDEDEVKNILFKVFYSREIINHLSSIEGEVIYDIDVLPDILVFNYNKNNGEDLIKIIPN
CDS	IOLA_286	274856	276001	+		similar to AA sequence:RefSeq:WP_066909592	cardiolipin synthase	Pfam:PF13091.5;TIGRfam:TIGR04265	COG1502 Phosphatidylserine/phosphatidylglycerophosphate /cardiolipin synthases and related enzymes	I	solble	MSKCNIENNTNSDITNISENNVSLNQNIIFARNDIDLDIDIKNLENKIVDFLKTAKSEILISIYRLNNKRISNTIKDLATKGIKIRIMVADKYLQECENIFSKSGEKISNIEVTHGNRNFLVHHNKFIVIDKTHIFIMTGNLDEHLGKSTDFIIYSKSNDICNNILNIFQYDWTNRSPKPINSNLIFNNVGLYWSDGAVDKLENIYKQYYVDDLVNDEHFNNHGSSFEAYKYLVNHASKSIKIYMQLVNSFECLQYLCDAADKGVKIEAIFQSLGNYRLDAFIKGLLNRHGISVIFNKDHLPYVHAKVIIIDNKIAMLGSMNFSYASTHLNRELDIIIQGKEVNKLVKKFEQDFKSLKSSIKNEKFKFHHPYVESINNQIL
CDS	IOLA_287	276050	277711	-			hypothetical protein	Function unknown		No hit	solble	MTAQENRNNTQLSCFEINLSSFRGYDQISSQKRSELRHTNFDLLLKSNLARLFACKLISKTPEKSELVLEKIKTCLRTSWNSKLRSNTLQEVLNLFTSTILTTALDFLTPITTISKSGHICVRPKLCLPVIFETERYFEEFTDIKENKYTRINVAKTISSVLTLSSTIVIMSYAFWEKHNVDTLALEEAIDLYARAILDRCCTDHELIILLQNMLVISRDMLEQCNAIKENDESFDADKEAMKTALLSMKNRCEEGIRSKSVELSVIVSMLLQSCSTVDRSIIQSLLDVVYKAPQINIQQYINILDIVYQRVIEGSRNDVSISQLYEDFITDAKVNKRMLLNSSSNILKTSHKVISSLGFLMEVAQAVSLSFDNKETLSGEVMELVVDNGQFTVYDFAK…
CDS	IOLA_288	277935	279152	-	serS	similar to AA sequence:RefSeq:WP_148972316	seryl-tRNA synthetase	Pfam:PF00587.24;TIGRfam:TIGR00414	COG0172 Seryl-tRNA synthetase	J	solble	MLTFSKKYCYKLIRYFKKNKVNIFNSIINRNICNNKETEILISEIENLIHSFQLYDLEIKNINTTGLNNKNEDQLINYKQLSKDIMLIICNKILELPNIIDPNCFIGHDRVIDEFINSKIDLKNNISFINYVDRYNIRSSNGRVIFMDNELLNIFNQLINLCIINNCKNGFHYIIGNEFIDKKYLYCAGQLPNLEKYLFKIDENIFCIPTGEVVIIEFIMKNFKKIISDIENKYNGIYKLCTYSRCFRNENSHSSSFNKPLIRQSIFNKVETFIICRLEEEDNAFNLLLKNVCNLLDILNMQYRIVEVCPFNMSHTAYKQYDLEVYFPITKKYIEVASCSSCNTYQLCRDIDITDKELFDKYCTLNCSALPIERILAAYIEYYWDDFNKKFLRLPMLDS…
CDS	IOLA_289	279172	279723	-			hypothetical protein	Function unknown		No hit	MEMBRANE PROTEIN which have 6 transmembrane helices	MTKSIIPIVSLISSIFLLNYNLNKLTRENSKISILFFLIEILCIYSLAYIFTKINLEHAKIKNLISYKTDIFITCIWFSIFLLLTLYYLYKNNLILDINIYTLSCFILVILSFVFHKINLNIYYLLSILFLIGFIPKSFANINIIFFKKNLKLIDLLYSSMLLTSTFSMLLKLITRYLFPKRL
CDS	IOLA_290	279804	281771	-	topA	similar to AA sequence:RefSeq:WP_028036917	DNA topoisomerase I	Pfam:PF01131.19,PF01751.21;TIGRfam:TIGR01051	COG0550 Topoisomerase IA	L	solble	MNINISAYRNIIVFVESPNKVNAFKKIFDDIYQNNNVYIISTKGHIAEIDTCLINDFNQVFNLIYKPHVKTILNRLKSIDFCITKDLIILSTDPDREGEAISWYLIKYLQSNFGIEINYIRLRCNSITKKSIIDNILHINDSNKLIDKKLIDAYFSRVFIDMLIGINGSSLLWKKIYGCKSMGRVQSIVIYMLFERERLIQEFIPRSYKKLSVINDNDIKISKVTYNNIDIEDLSDDQKIYLAEKYNNVNFKVEKISNEVKSMPSISPLDITSLASSSNSEFGFSIKEVYRICQNLYEGINFMDNKIGIITYMRTDSKIISPNFIPDIYKFIKTHFNEDDINYNFKSPKQDKYSQEAHEAIRVNDLSLDLESLIQNLNIKEKKIFKKILFHTIGPFMKS…
CDS	IOLA_291	281855	283204	-			hypothetical protein	Function unknown		No hit	solble	MIMSYNSNISFDLPLKIDVVQNLGYIECVRNIIDQEPAKHSLGEDFFNLLSLPDYISENTIQGNFQNIGNQNSAHHKLSNIFGMEGDKQSQLLDVSNMDLNDFQDVTRNDKYVNCSIIGNISEEIQLSDTNNIIENKSTNTINITSNNSTPLILQKHDLNNGKLELIKSNILVEDSDTLLSHVKSIGPNNNDISILNNDGSSNLILQDNENIQVFNPIKIQEEDLNIVDNHNIYKVLPSETYDIIKISPLDKTIEFLNYVDDNKPNHKIELIIDKDLPSRSALFIANHFFSSIRAINKQSYTCDVYAAGGIGKIMMSLLALQTMFIIISTTCISYFNNKDVRIGEDKIVFSDGSQLLLEILKLDKNNIISIKSDTNFSSTAIGFTQLLLNYNNNLCMKN…
CDS	IOLA_292	283275	284660	+			hypothetical protein	Function unknown		No hit	solble	MLMNSIDKNISKINMEIIDYNALNTKLENGKLYSIIAFNFLNPESIKGIISSLNLKIKNTNHNISTCLIDSRHVPYISLYNYDSLALIKNEFDPSNKYEYDYYETFMINIDGILLLATAYQEEHTRCFHRNSSILYHMKNLKPNIYPRCLPSIKIIVCNVNQIKPFNLKHINLDFIFNFFNDFSIACDKVSNDLKTRLNTYTISNNNNPVYIKNIIPNIIKHVINMPFLKKHKTVQTQLISIINDAKTLLFNNDDELIEINGYCIGNIRWNNIFFNNRGCIIYDLSDAHYGNILMEYSTLITRLLLSSSNIDKLLTHINSKENNLFNSQIKNKNLNIRLKHLLIYLICDTINIIDEISNKYNGSCEETINLKQIDSIDALLDSIDIEFAWSGLHPELKL…
CDS	IOLA_293	284705	285811	+			hypothetical protein	Function unknown		No hit	MEMBRANE PROTEIN which have 5 transmembrane helices	MSVGDLENELDENLMLSMDSFQLYNLISSLSIIELNNKIYKISSTNIIIIYYRLPHHLKRKLIKSSVLIKQIIRQYELQNSIAGYFEPAIILNISDLSSNIVTEKIKNNGHILDFFVKDFIIIQDNNNKYAGILYLRDIIKLMHNQYFEISLSPRIVLLNKKFISNKDIVFIDEDSKQLIIHNYFTIENYDNFVMCVINIDYVFDDFLLFQNKSIGDDSIFFLQKKEKLLNMMFIIFSTIFSTCLIGLISAIMNFRSQIIIVADLIAAINEGFLVVITQNEINKKRTIIYALMISLLINSIFMLIYVFTGHSITSTCFTTLITFTSNFSSIIIMQLLISLNYNISFIILLIDTILISSMFLINYCISL
CDS	IOLA_294	285812	287458	+			hypothetical protein	Function unknown		No hit	solble	MYIVRKINMAHTNYINYVHTSSGRKYEEELCLNEPTIVFLCNNCTSNSNIYPTSFMGPKEFPTLSFNSIISNNKILNQDEQQTLNKKSCISKILATSKSISINVNSDENNKDLFDDSKLNQSMSFILDEEKNIKSNYTFSSSRNELFHDNFAIDKFTAYAVIHPYVSNERNIKIKSIASRFLIVSVNKFRGELQKNTLISLTSLLHIIFNKPSVSNDIVLEINSLSENKYGVCIISNSMDDFYIKKNNKYISSNDLTFIKSQDLIAELGAIINHIPGVITKTDACIKNLESPSCINYRKLHVLQLYNPILNNLIMQCRFLYVSGNIFIPNDENVPNIIFQSIIGNKLIKLKNEQYMKIINFNSKILGIQKPVCNISINDNSINTLWSIFMFFNHPDEGN…
CDS	IOLA_295	287778	288989	+			hypothetical protein	Function unknown		No hit	solble	MIFDKDISKLDIEKLLILEKKNYDNNKNGLVENFKNKIYCDLTDKQVTDIIKNNFLICKKCKKPIYNKKITKNFVNYNNLHDLEYINNTKQKNTNIDKVVENKELKVNNSYKDIKSELTLNSLSSNNKYINHKDESDIKNSNTININNETNDNKASNNTRTDQSKNEKLDNINFNSNQSKTSLEKIIIPKIDDVKNQILNSNKYENEVTCNSNSEINYNSKNISNEIVENNNQDKQEVKNDKINIGKDVNITNKNTSGNLDNKDKTKEKMNIENNDNEEKDLNNKAKNNNDINNNLPIKNTNKKSENLDKRNLSKKDNKKQIEYQIPKFLLKDKNSTLTILLDIRPEDNAVSFARRNITKLKSNLSLNNKINLHNESLIHQLSLNLRKLYAQHNPNKTK…
CDS	IOLA_296	288999	289163	+			hypothetical protein	Function unknown		No hit	MEMBRANE PROTEIN which have 1 transmembrane helix	MCSILLIIDNNYYNDLLKEQDILIHQFTCFVFFNILVIITLLYEMLLFFTSSIT
CDS	IOLA_297	289176	289862	+			hypothetical protein	Function unknown		No hit	MEMBRANE PROTEIN which have 1 transmembrane helix	MFFLNQKTKILSNNKKYIFITLIFLIYIYILLIINVILKYDLYSYFILKNLKIHLNTINNMLTYQKISGFNNQSHIAKIKLINDFLETIKEIKILLSCFDLIYLNLKYIPVYKSGLYYGISNRSNGLFFIPSSSGLKANSSNLFNIIFGITHNNKMDYSNLKLLEFGLPNIQYSCNIQYSNIEKIIFIKNLKNKTTDTIKLSDINSNNSIDIIQKILFIILNCKINLV
CDS	IOLA_298	289859	290845	-		similar to AA sequence:RefSeq:WP_096525910	DNA polymerase V	Pfam:PF02646.15	COG1322 Predicted nuclease of restriction endonuclease-like fold, RmuC family	L	MEMBRANE PROTEIN which have 2 transmembrane helices	MFNTIYIKITSLLYYFNDYVNIKILIINNRIINLILNIYNYLNKLKIYQLLIINFLFIILLLILIFVILCFLLKSIINKNNEYILTRLNYYTHVFERENINVIGMWGEDKLLNILNKFGLCKDIDFYKQKCFFINNKYIKPDYTIVLDKNTYLIVDVKTPWISYKKYIESNNKYEKHKALKEHSQTIKRHIKELSLKNYNEIKESLPFILMFVPIDDIITSTIKYESDLMYICKKYNIYIVTPNTICMLIDTIKQLLIRGSISKSLIKQKQNLNNIIDNIEHIDVTIDTSLGISNKNIKELINLKTLLNNNLLFRLKELKDSVEKQND
CDS	IOLA_299	290849	291355	-			hypothetical protein	Function unknown		No hit	MEMBRANE PROTEIN which have 2 transmembrane helices	MSNNLSINTQKISNNYKEARAELKSVIKSLINNGLMWSNNLDKEDLFITAIVTYTFVPLLSSTFELICQKNRISVNQFNIKLLKFSLSTFLISNVIFNKSVFVALSNIFKSTKSMLLIIPENYFIETEERIINKFNNSIENGINLNKDNIFNLVANELINDIVENEDL
CDS	IOLA_300	291412	291777	-			hypothetical protein	Function unknown		No hit	solble	MFYLDIIFNNDKTFITYDKNYYTLLPHSIAYSFIKHIDLDNFLLKSYNYIFFIAEYILLYNETQYCILNNSIKILNVYIDTKLVINKNEITNIKLVDEFNDFENQVIENIKHTKILIVSTM
CDS	IOLA_301	291956	292705	+			hypothetical protein	Function unknown		No hit	solble	MSGFMMIYNLKKSKEIKYPLSLSESFNKFLEIKEIVFKKPLNQNKQNIFFNNQIFKISNRGLTKFEENISICLEEINFYNDNVIDKYCLSYMLFRIYKPDIHILKILQIHNNHKEKINRNNKKNIDAIEMMIKKIQKNIHTEFYIPAISIFSDKLKISNNYTLQIFNNLEKNNYLSSMNCSKMIDQYKISKLDQYNGQLSSNMNFICQYFDIIARLLWAIDANSKVPNYDLYNAKNEIIYYFDQILKEL
CDS	IOLA_302	292700	294100	-	gatB	similar to AA sequence:RefSeq:WP_147514928	aspartyl/glutamyl-tRNA(Asn/Gln) amidotransferase subunit B	Pfam:PF02934.14;TIGRfam:TIGR00133	COG0064 Asp-tRNAAsn/Glu-tRNAGln amidotransferase B subunit (PET112 homolog)	J	solble	MKNNNFIYGLEIHVQLNTKSKLFSQSKNDTNSIENTNVSLFDIGMPGTYPILNLIALKKAIKACYLMQANISDTIVFDRKHYRYFDLPLSYQITQFHHPIGTNGTYKIAKNKSINIKDIHIECDAAKIKEYDNKIVIDYNRCGVPLIEIVTDPCFNSIEEIEIFMNLLIQDLHQNDISYARFEMSQIRVDVNISRVIDNSYSNRLEIKNLNSFRSIKKSILLAQNMLVNDNIDNDYTLHYSDVHQTISIARKKEKALDYMYYHDSSIPIVYTKYIMQNIDQNIYRTIKIVNEINELTNGLLCQGKINTIINSEIIKVLINKYTNCYTEKNYIAAINLILEFQEILYEVNNNVNLDLINWLINSCINKKILKLYLKGIIELIIDHKINNLDELNKYLFDK…
CDS	IOLA_303	294097	295395	-	gatA	similar to AA sequence:RefSeq:WP_038101484	aspartyl/glutamyl-tRNA(Asn/Gln) amidotransferase subunit A	Pfam:PF01425.20;TIGRfam:TIGR00132	COG0154 Asp-tRNAAsn/Glu-tRNAGln amidotransferase A subunit and related amidases	J	solble	MINKKKIEDILFDIQLKSINNNFYIDINKNIIEDLDRSRGPLRGLLFDLKLVFLTKKFKTDAASKILDKFLPCCDCYVYEEMINNGALFIGKTNCDEFSSGSLGVNSVYGPVFYNNMYTGGSSSGAAYTSKLFVDIAFGTDTGGSCRLPAMIVNNFSYKPSLGIISRYGVIEYSKYLDTVGSIFRNPENMIKVFNVLAQLDNRDSCSNIIPKIINHDIELTILYKDKYTDYEYKIIHEIKKIYKFNYSNIEFNFNTINAVYDIKSCQDILSECFKYDKLRYTNSTVFNLKELELYSSERYKFFGDHLIKKFIFGSMILSDNEIKNRLYFQNEKVLQEIMLTMQHLLKNNRIIVFPSFFPDLDSTEAILKIANLSGLPSITLPIYENDFLNINANLRYNG…
CDS	IOLA_304	295405	295740	-			hypothetical protein	Function unknown		No hit	solble	MHNIDKKILNIEKKMHYALDLINIKLEEDVFKTMLTTIESQFLFSEFIYQPFIKNYEEVNSIIQKSEQILYYTPIELYRKFNFINNDSINIDTNSNPLYLFSNKNFIKINI
CDS	IOLA_305	295922	296380	+			hypothetical protein	Function unknown		No hit	solble	MHKIEQTYYNEISNQNICSKVSCTLINDAQNLEDYKAKIKFFQKAHQENIKLLQDIQNKLDQEIAKLKFNKQKIQQIIKVIGFLKSQNDSLSCKNIISLLEDAEDANIPEEKLLLIIKEHFNDKELCKSQELIQKNMQQILNDNFNNLNILK
CDS	IOLA_306	296392	297303	-			hypothetical protein	Function unknown		No hit	solble	MLFSRIYGTVMGQLSCGSGNEEGSSSNNGDEGSSGGGIVGINNEITGINFNVTDNQLLSGNLVGLLNFNPNINVGDVHCFGRGTYITGKEKSNEEDKLQLGESLVLQSSSLISMLEKEDLVIPNNNTLFSCFCCCRSNKISMSIEEIFESRKKTLKNALLKAANKVQTLCAIQNLFCEEDAIVDLEKLMNYRSSSFSEPEKYKNIEVLCHSTLILLSAISKKTIKEEKIITEESRLNCLLFSFGFLLNRNNQASIKSILLSELELLYSDRFDKLKYLVKFAPCSGRVFCIDMSPELKTLFGIS
CDS	IOLA_307	298189	298497	+		similar to AA sequence:RefSeq:YP_009551674	replication-associated protein	Function unknown		S	solble	MHIYLNIPSQIPSIYQRLINWVVNMNPQNESSNMNPRGILSLYLQGSPGTYKTTTLLTMLGENRTILIRHKDKDKAKYYRPEIHKALIWDDVSFIHLPRTLT
CDS	IOLA_308	299631	301772	+	leuS	similar to AA sequence:RefSeq:WP_094649276	leucyl-tRNA synthetase	Pfam:PF00133.21;TIGRfam:TIGR00396	COG0495 Leucyl-tRNA synthetase	J	solble	MTNFIVPMFPYPSGYFHMGHARNYIFSDIIQRFFKITQHENTYHCLGTDAFGLPAENASITYDLNPCEWTRRNIIHIKKSLKNLSIEYNKNTWINTTDINFIRLNQFIFQILFENDLIYRSENYVNWDPKDKTVLSNEQIVDSRGWRSGAIIQKKLMSSWYVKISKYSEFLKNELKNINWPTQIKKIQNSWINKVNGYIIKFQIHKKNEIYKQYDYIECFTKKPECCYDAKFIAIAYTHELAILFIKKSNNISINNNEIDDLCIKTDIQCINPYNNEIINVYIAGYVIHNFATLALYGAPNLDEKDNIFAKKANILYENIDQQQIKYIEEESSIKINNLIENKVIYRTSIYTLNDWCISRQRVWGCPIPILYCSICGPQIIIDDTLNISRLKYDNFSEI…
CDS	IOLA_309	301753	302301	+			hypothetical protein	Function unknown		No hit	solble	MKLNINKLLVLLGCKYIIFNNTNKSIVFFIISNYFNCKIKDINEINNLSSKFTLFNKINNLDYAINIDKDNSYIINLDNKIKPKLILVNEELIKNIKIDNYIIFDQIFKYSYISDFLNDFFIQKYNKKIKTVKYNFYQIMNLNDMQFIKILLQLDVNLRGNFLYIKKFKYYNRFNKFISLEI
CDS	IOLA_310	302314	303651	-		similar to AA sequence:RefSeq:WP_034855182	leucyl aminopeptidase family protein	Pfam:PF00883.20	COG0260 Leucyl aminopeptidase	E	solble	MNINNDCNLNINNDCNFLIEIKYNNKNDDYYINNGYVFECDIKEMDMYKISSLSKKVQSILSKIRNNNISIKINLNNCEIELQIANYINLYVSYYNLTDKDNDSKIKNINYVNSLHDNITINNNEDASILYDFYHDLNQPNSTINPSNFINLVKNALNKYNVDYKICEYICDETSNFRAIYSVGKSGQYMPRFIIIDIISDNNDRSCLIGKGITFDTGGVNIKPYRGMLGMHKDKAGALFALYTAILCYKKYNIGNTVLLAVAENKINSRALCPLDIVKNYANKFIQIEHTDAEGRVVLSDCISYACDKINFKNLFTFATLTGTAECILGPDTSVFMTNNNDISNIITNNSYRFGERTIRLPLDNWLKQFIQFNNNGITGIKNSTLDSYADTALAGMFL…
