# Supplementary material for: A human respiratory tract-associated bacterium with an extremely small genome
Source: Commun Biol. 2021 May 26;4:628. doi: 10.1038/s42003-021-02162-6 (PMC8155191; doi:10.1038/s42003-021-02162-6)
Supplement: Supplementary file 5 — Supplementary Data 2 [file 42003_2021_2162_MOESM5_ESM.xlsx]

## Sheet: S-Data2
Supplementary Data 2. Information on the genomes of all microorganisms used in the phylogenetic analyses.
Analysis	Phylum	Class	Order	Family	Genus species	IMG Genome ID	Sequencing Status
Used in Supplementary Fig.4	Acidobacteria	Acidobacteriia	Acidobacteriales	Acidobacteriaceae	Terriglobus roseus KBS 63, DSM 18391	2510461070	Finished
	Acidobacteria	Acidobacteriia	Acidobacteriales	Acidobacteriaceae	Granulicella tundricola MP5ACTX9	649633002	Finished
	Actinobacteria	Actinobacteria	Corynebacteriales	Corynebacteriaceae	Corynebacterium glutamicum Kalinowski ATCC 13032	639279306	Finished
	Actinobacteria	Actinobacteria	Corynebacteriales	Mycobacteriaceae	Mycobacterium tuberculosis H37Rv	637000173	Finished
	Aquificae	Aquificae	Aquificales	Aquificaceae	Aquifex aeolicus VF5	637000010	Finished
	Aquificae	Aquificae	Aquificales	Hydrogenothermaceae	Persephonella marina EX-H1	643692030	Finished
	Armatimonadetes	unclassified	unclassified	unclassified	Armatimonadetes bacterium Uphvl-Ar1	2751185550	Finished
	Armatimonadetes	Chthonomonadetes	Chthonomonadales	Chthonomonadaceae	Chthonomonas calidirosea T49, DSM 23976	2524614646	Finished
	Bacteroidetes	Bacteroidia	Bacteroidales	Bacteroidaceae	Bacteroides thetaiotaomicron VPI-5482	637000026	Finished
	Bacteroidetes	Bacteroidia	Bacteroidales	Prevotellaceae	Prevotella dentalis ES 2772, DSM 3688	2509276066	Finished
	Caldiserica	Caldisericia	Caldisericales	Caldisericaceae	Caldisericum exile AZM16c01, NBRC 104410	2513237181	Finished
	Chlamydiae	Chlamydiia	Chlamydiales	Chlamydiaceae	Chlamydia pneumoniae CWL029	637000069	Finished
	Chlamydiae	Chlamydiia	Chlamydiales	Chlamydiaceae	Chlamydia trachomatis sv. A HAR-13	637000063	Finished
	Chlorobi	Chlorobia	Chlorobiales	Chlorobiaceae	Chloroherpeton thalassium ATCC 35110	642555123	Finished
	Chlorobi	Chlorobia	Chlorobiales	Chlorobiaceae	Pelodictyon phaeoclathratiforme BU-1	642555146	Finished
	Chloroflexi	Chloroflexia	Chloroflexales	Chloroflexaceae	Chloroflexus aggregans DSM 9485	643348527	Finished
	Chloroflexi	Thermomicrobia	Sphaerobacterales	Sphaerobacteraceae	Sphaerobacter thermophilus 4ac11, DSM 20745	646311953	Finished
	Chrysiogenetes	Chrysiogenetes	Chrysiogenales	Chrysiogenaceae	Desulfurispirillum indicum S5, DSM 22839	649633038	Finished
	Chrysiogenetes	Chrysiogenetes	Chrysiogenales	Chrysiogenaceae	Chrysiogenes arsenatis DSM 11915	2579778963	Permanent Draft
	Cyanobacteria	unclassified	Chroococcales	Cyanobacteriaceae	Cyanobacterium aponinum PCC 10605	2503707009	Finished
	Cyanobacteria	Gloeobacteria	Gloeobacterales	Gloeobacteraceae	Gloeobacter violaceus PCC 7421	637000121	Finished
	Deferribacteres	Deferribacteres	Deferribacterales	Deferribacteraceae	Deferribacter desulfuricans SSM1	646564525	Finished
	Deferribacteres	Deferribacteres	Deferribacterales	Deferribacteraceae	Calditerrivibrio nitroreducens Yu37-1, DSM 19672	649633026	Finished
	Deinococcus-Thermus	Deinococci	Thermales	Thermaceae	Thermus thermophilus HB8	637000323	Finished
	Deinococcus-Thermus	Deinococci	Deinococcales	Deinococcaceae	Deinococcus radiodurans R1	2687453506	Finished
	Dictyoglomi	Dictyoglomia	Dictyoglomales	Dictyoglomaceae	Dictyoglomus thermophilum H-6-12, ATCC 35947	643348542	Finished
	Dictyoglomi	Dictyoglomia	Dictyoglomales	Dictyoglomaceae	Dictyoglomus turgidum DSM 6724	643348543	Finished
	Elusimicrobia	Elusimicrobia	Elusimicrobiales	Elusimicrobiaceae	Elusimicrobium minutum Pei191	642555127	Finished
	Elusimicrobia	Endomicrobia	Endomicrobiales	Endomicrobiaceae	Endomicrobium proavitum Rsa215	2639763091	Finished
	Fibrobacteres	Fibrobacteria	Fibrobacterales	Fibrobacteraceae	Fibrobacter succinogenes S85	646311927	Finished
	Fibrobacteres	Chitinivibrionia	Chitinivibrionales	Chitinivibrionaceae	Chitinivibrio alkaliphilus ACht1	2565956826	Permanent Draft
	Firmicutes	Bacilli	Bacillales	Bacillaceae	Bacillus subtilis subtilis 168	646311909	Finished
	Firmicutes	Bacilli	Lactobacillales	Streptococcaceae	Streptococcus pyogenes sv. M1 GAS SF370	637000291	Finished
	Firmicutes	Clostridia	Clostridiales	Clostridiaceae	Clostridium botulinum type A - Hall	640427109	Finished
	Firmicutes	Clostridia	Clostridiales	Eubacteriaceae	Eubacterium callanderi KIST612	649633044	Finished
	Firmicutes	Erysipelotrichia	Erysipelotrichales	Erysipelotrichaceae	Kandleria vitulina MC3001	2558309014	Permanent Draft
	Firmicutes	Erysipelotrichia	Erysipelotrichales	Erysipelotrichaceae	Solobacterium moorei DSM 22971	2524614654	Permanent Draft
	Fusobacteria	Fusobacteriia	Fusobacteriales	Fusobacteriaceae	Fusobacterium nucleatum vincentii 3_1_27	2847464576	Finished
	Fusobacteria	Fusobacteriia	Fusobacteriales	Leptotrichiaceae	Streptobacillus moniliformis 9901, DSM 12112	646311956	Finished
	Gemmatimonadetes	Gemmatimonadetes	Gemmatimonadales	Gemmatimonadaceae	Gemmatimonas aurantiaca T-27T	643692024	Finished
	Gemmatimonadetes	Gemmatimonadetes	Gemmatimonadales	Gemmatimonadaceae	Gemmatimonas phototrophica AP64	2775507241	Finished
	Lentisphaerae	Lentisphaeria	Victivallales	unclassified	Victivallales bacterium Lenti_02	2751185565	Permanent Draft
	Lentisphaerae	unclassified	unclassified	unclassified	Lentisphaerae bacterium RIFOXYA12_64_32	2711768533	Permanent Draft
	Nitrospirae	Nitrospira	Nitrospirales	Nitrospiraceae	Thermodesulfovibrio yellowstonii DSM 11347	643348581	Finished
	Nitrospirae	Nitrospira	Nitrospirales	Nitrospiraceae	Nitrospira japonica NJ11	2757321055	Finished
	Planctomycetes	Planctomycetia	Pirellulales	Pirellulaceae	Pirellula staleyi DSM 6068	646311948	Finished
	Planctomycetes	Planctomycetia	Pirellulales	Pirellulaceae	Rhodopirellula baltica SH 1	637000236	Finished
	Proteobacteria	Alphaproteobacteria	Rickettsiales	Rickettsiaceae	Rickettsia prowazekii NMRC Madrid E	2554235386	Finished
	Proteobacteria	Alphaproteobacteria	Rickettsiales	Rickettsiaceae	Orientia tsutsugamushi sv. Gilliam Ikeda	642555145	Finished
	Proteobacteria	Betaproteobacteria	Neisseriales	Neisseriaceae	Neisseria meningitidis sv. B MC58	637000189	Finished
	Proteobacteria	Betaproteobacteria	Burkholderiales	Burkholderiaceae	Ralstonia solanacearum GMI1000	637000231	Finished
	Proteobacteria	Epsilonproteobacteria	Campylobacterales	Campylobacteraceae	Campylobacter jejuni jejuni NCTC 11168	637000055	Finished
	Proteobacteria	Epsilonproteobacteria	Campylobacterales	Helicobacteraceae	Helicobacter pylori 26695-1	2648501200	Finished
	Proteobacteria	Gammaproteobacteria	Enterobacterales	Enterobacteriaceae	Escherichia coli K-12, MG1655	646311926	Finished
	Proteobacteria	Gammaproteobacteria	Legionellales	Legionellaceae	Legionella pneumophila Paris	637000147	Finished
	Proteobacteria	Deltaproteobacteria	Desulfovibrionales	Desulfovibrionaceae	Desulfovibrio alaskensis G20	637000095	Finished
	Proteobacteria	Deltaproteobacteria	Desulfuromonadales	Geobacteraceae	Geobacter sulfurreducens PCA	637000120	Finished
	Spirochaetes	Spirochaetia	Spirochaetales	Spirochaetaceae	Spirochaeta africana Z-7692, DSM 8902	2509276057	Finished
	Spirochaetes	Spirochaetia	Spirochaetales	Spirochaetaceae	Treponema pallidum pallidum Nichols	2554235312	Finished
	Synergistetes	Synergistia	Synergistales	Synergistaceae	Aminobacterium colombiense ALA-1, DSM 12261	646564503	Finished
	Synergistetes	Synergistia	Synergistales	Synergistaceae	Thermovirga lienii Cas60314, DSM 17291	2505119043	Finished
	Tenericutes	Mollicutes	Acholeplasmatales	Acholeplasmataceae	Acholeplasma laidlawii DSM 23060	2757320367	Permanent Draft
	Tenericutes	Mollicutes	Entomoplasmatales	Spiroplasmataceae	Spiroplasma culicicola AES-1	2558860239	Finished
	Thermodesulfobacteria	Thermodesulfobacteria	Thermodesulfobacteriales	Thermodesulfobacteriaceae	Thermodesulfobacterium geofontis OPF15	2506520012	Finished
	Thermodesulfobacteria	Thermodesulfobacteria	Thermodesulfobacteriales	Thermodesulfobacteriaceae	Thermodesulfatator indicus CIR29812, DSM 15286	2505119042	Finished
	Thermotogae	Thermotogae	Kosmotogales	Kosmotogaceae	Kosmotoga olearia TBF 19.5.1	644736379	Finished
	Thermotogae	Thermotogae	Petrotogales	Petrotogaceae	Petrotoga mobilis SJ95	641228500	Finished
	Verrucomicrobia	Opitutae	Puniceicoccales	Puniceicoccaceae	Coraliomargarita akajimensis DSM 45221	646564524	Finished
	Verrucomicrobia	Opitutae	Opitutales	Opitutaceae	Opitutus terrae PB90-1	641522643	Finished
	Ignavibacteriae	Ignavibacteria	Ignavibacteriales	Ignavibacteriaceae	Ignavibacterium album Mat9-16, JCM 16511	2513237218	Finished
	Ignavibacteriae	Ignavibacteria	Ignavibacteriales	Melioribacteraceae	Melioribacter roseus P3M	2517093030	Finished
	Nitrospinae	Nitrospinia	Nitrospinales	Nitrospinaceae	Nitrospina gracilis 3/211	2531839654	Permanent Draft
	Proteobacteria	Acidithiobacillia	Acidithiobacillales	Acidithiobacillaceae	Acidithiobacillus ferrivorans SS3	2510436001	Finished
	Proteobacteria	Acidithiobacillia	Acidithiobacillales	Thermithiobacillaceae	Thermithiobacillus tepidarius DSM 3134	2523533554	Permanent Draft
	Proteobacteria	Zetaproteobacteria	unclassified	unclassified	Ghiorsea bivora TAG-1	2582580733	Permanent Draft
	Proteobacteria	Zetaproteobacteria	Mariprofundales	Mariprofundaceae	Mariprofundus ferrooxydans M34	2513237158	Permanent Draft
	Proteobacteria	Oligoflexia	Bdellovibrionales	Bdellovibrionaceae	Bdellovibrio bacteriovorus HD100 merdel	2634166446	Finished
	Proteobacteria	Oligoflexia	Bacteriovoracales	Halobacteriovoraceae	Halobacteriovorax marinus SJ	2563366500	Finished
	Candidatus Bipolaricaulota	unclassified	unclassified	unclassified	Candidatus Acetothermia bacterium JdFR-51	2734482391	Permanent Draft
	Candidatus Bipolaricaulota	unclassified	unclassified	unclassified	Candidatus Acetothermia bacterium JdFR-48	2728369432	Permanent Draft
	Candidatus Atribacteria	unclassified	unclassified	unclassified	Candidatus Caldatribacterium saccharofermentans OP9-77CS	2619619099	Permanent Draft
	Candidatus Atribacteria	unclassified	unclassified	unclassified	Candidatus Caldatribacterium californiense OP9-cSCG	2527291510	Permanent Draft
	Candidatus Aminicenantes	unclassified	unclassified	unclassified	Candidatus Aminicenantes bacterium RBG_13_63_10	2721755298	Permanent Draft
	Candidatus Aminicenantes	unclassified	unclassified	unclassified	Candidatus Aminicenantes bacterium JdFR-80	2728369414	Permanent Draft
	Candidatus Calescamantes	unclassified	unclassified	unclassified	Calescamantes bacterium JGI MDM2 SSWTFF-2-E14 (contamination screened)	2645728167	Permanent Draft
	Candidatus Calescamantes	unclassified	unclassified	unclassified	Calescamantes bacterium JGI 0000106-G12 (contamination screened)	2527291514	Permanent Draft
	Candidatus Cloacimonetes	unclassified	unclassified	unclassified	Cloacimonetes bacterium WWEI_01	2751185555	Permanent Draft
	Candidatus Cloacimonetes	unclassified	unclassified	unclassified	Candidatus Cloacamonas acidaminovorans Evry	642555115	Permanent Draft
	Candidatus Fervidibacteria	unclassified	unclassified	unclassified	Fervidibacteria bacterium JGI MDM2 SSWTFF-3-K9 (contamination screened)	2645728127	Permanent Draft
	Candidatus Fervidibacteria	unclassified	unclassified	unclassified	Fervidibacteria bacterium JGI MDM2 JNZ-1-D12 (contamination screened)	2619618955	Permanent Draft
	Candidatus Hydrogenedentes	unclassified	unclassified	unclassified	Hydrogenedentes bacterium JGI 0000039-J10 (contamination screened)	2527291518	Permanent Draft
	Candidatus Hydrogenedentes	unclassified	unclassified	unclassified	Hydrogenedentes bacterium JGI 0000077-O16 (contamination screened)	2264867135	Permanent Draft
	Candidatus Kryptonia	unclassified	unclassified	unclassified	Candidatus Kryptonium thompsoni JGI-7 (unscreened)	2600255340	Permanent Draft
	Candidatus Kryptonia	unclassified	unclassified	unclassified	Candidatus Kryptonium thompsoni JGI-8 (unscreened)	2600255341	Permanent Draft
	Candidatus Latescibacteria	unclassified	unclassified	unclassified	Candidatus Latescibacter anaerobius SCGC AAA252-E07 (contamination screened)	2264867254	Permanent Draft
	Candidatus Latescibacteria	unclassified	unclassified	unclassified	Latescibacteria bacterium DG_63	2654587945	Permanent Draft
	Candidatus Gracilibacteria	unclassified	unclassified	unclassified	Gracilibacteria bacterium JGI 0000069-K10 (contamination screened)	2265129012	Permanent Draft
	Candidatus Gracilibacteria	unclassified	unclassified	unclassified	Gracilibacteria bacterium JGI 0000069-P22 (contamination screened)	2265129013	Permanent Draft
	Candidatus Marinimicrobia	unclassified	unclassified	unclassified	Marinimicrobia bacterium SCGC AAA160-I06 (contamination screened)	2264867242	Permanent Draft
	Candidatus Marinimicrobia	unclassified	unclassified	unclassified	Marinimicrobia bacterium SCGC AD-615-E22 (contamination screened)	2609459651	Permanent Draft
	candidate division Zixibacteria	unclassified	unclassified	unclassified	candidate division Zixibacteria bacterium DG_27	2654588082	Permanent Draft
	candidate division Zixibacteria	unclassified	unclassified	unclassified	candidate division Zixibacteria bacterium SM23_73	2654588074	Permanent Draft
	Candidatus Omnitrophica	unclassified	unclassified	unclassified	Omnitrophica WOR_2 bacterium RIFCSPHIGHO2_02_FULL_48_11	2710264649	Permanent Draft
	Candidatus Omnitrophica	unclassified	unclassified	unclassified	Candidatus Omnitrophus fodinae SCGC AAA011-A17 (contamination screened)	2264867162	Permanent Draft
	Candidatus Poribacteria	unclassified	unclassified	unclassified	Poribacteria bacterium WGA-3G (unscreened)	2265129009	Permanent Draft
	Candidatus Poribacteria	unclassified	unclassified	unclassified	Candidatus Poribacteria sp. WGA-4C (contamination screened)	2265129007	Permanent Draft
	Candidatus Tectomicrobia	unclassified	unclassified	unclassified	Candidatus Tectomicrobia bacterium RIFCSPLOWO2_12_FULL_69_37	2711768464	Permanent Draft
	Candidatus Tectomicrobia	unclassified	unclassified	unclassified	Entotheonella gemina TSY2	2563366760	Permanent Draft
	unclassified	unclassified	unclassified	unclassified	candidate division TM6 bacterium RIFCSPHIGHO2_12_FULL_32_22	2710723682	Permanent Draft
	unclassified	unclassified	unclassified	unclassified	candidate division TM6 bacterium GW2011_GWE2_36_25	2626542147	Permanent Draft
	Candidatus Microgenomates	unclassified	unclassified	unclassified	Microgenomates bacterium SCGC AAA011-L6 (contamination screened)	2264867156	Permanent Draft
	Candidatus Microgenomates	unclassified	unclassified	unclassified	Microgenomates bacterium SCGC AAA011-B20 (contamination screened)	2264867151	Permanent Draft
	Candidatus Berkelbacteria	unclassified	unclassified	unclassified	Berkelbacteria bacterium GW2011_GWA1_39_10	2626542018	Permanent Draft
	Candidatus Berkelbacteria	unclassified	unclassified	unclassified	Candidatus Berkelbacteria bacterium RIFCSPHIGHO2_12_FULL_36_9	2710723624	Permanent Draft
	Candidatus Parcubacteria	unclassified	unclassified	unclassified	Parcubacteria bacterium SCGC AAA011-A09 (contamination screened)	2264867138	Permanent Draft
	unclassified	unclassified	unclassified	unclassified	Parcubacteria bacterium JGI CrystG Apr3-4-D19 (contamination screened)	2698536878	Permanent Draft
	Candidatus Peregrinibacteria	unclassified	unclassified	unclassified	Peregrinibacteria bacterium GW2011_GWE2_39_6	2626542098	Permanent Draft
	Candidatus Peregrinibacteria	unclassified	unclassified	unclassified	Peregrinibacteria bacterium GW2011_GWF2_43_17	2626541878	Permanent Draft
	Candidatus Saccharibacteria	unclassified	unclassified	unclassified	Candidatus Saccharibacteria bacterium RIFCSPHIGHO2_12_FULL_41_12	2710723653	Permanent Draft
	Candidatus Saccharibacteria	unclassified	unclassified	unclassified	Candidatus Saccharibacteria bacterium RIFCSPHIGHO2_12_FULL_47_16	2710723537	Permanent Draft
	candidate division WWE3	unclassified	unclassified	unclassified	candidate division WWE3 bacterium RIFCSPLOWO2_01_FULL_41_9	2710723779	Permanent Draft
	candidate division WWE3	unclassified	unclassified	unclassified	candidate division WWE3 bacterium RIFOXYB1_FULL_43_24	2711768689	Permanent Draft
	unclassified	unclassified	unclassified	unclassified	IOLA	This study	Finished
Analysis	Phylum	Class	Order	Family	Genus species	IMG Genome ID	Sequencing Status
Used in Fig.3	Proteobacteria	Acidithiobacillia	Acidithiobacillales	Acidithiobacillaceae	Acidithiobacillus ferrooxidans ATCC 53993	642555101	Finished
	Proteobacteria	Acidithiobacillia	Acidithiobacillales	Acidithiobacillaceae	Acidithiobacillus ferrivorans SS3	2510436001	Finished
	Proteobacteria	Acidithiobacillia	Acidithiobacillales	Acidithiobacillaceae	Acidithiobacillus thiooxidans ATCC 19377	2510461056	Permanent Draft
	Proteobacteria	Acidithiobacillia	Acidithiobacillales	Acidithiobacillaceae	Acidithiobacillus caldus ATCC 51756	2811995294	Finished
	Proteobacteria	Acidithiobacillia	Acidithiobacillales	Thermithiobacillaceae	Thermithiobacillus tepidarius DSM 3134	2523533554	Permanent Draft
	Proteobacteria	Alphaproteobacteria	Caulobacterales	Caulobacteraceae	Caulobacter segnis TK0059	2840722261	Finished
	Proteobacteria	Alphaproteobacteria	Caulobacterales	Caulobacteraceae	Caulobacter vibrioides CB2A	2840726624	Finished
	Proteobacteria	Alphaproteobacteria	Caulobacterales	Caulobacteraceae	Brevundimonas naejangsanensis BRV3	2841362436	Finished
	Proteobacteria	Alphaproteobacteria	Caulobacterales	Caulobacteraceae	Brevundimonas diminuta ATCC(B) 19146	2843857367	Finished
	Proteobacteria	Alphaproteobacteria	Holosporales	Holosporaceae	endosymbiont of Acanthamoeba sp. UWC8	2585427663	Finished
	Proteobacteria	Alphaproteobacteria	Holosporales	Holosporaceae	Holospora elegans E1	2603879700	Permanent Draft
	Proteobacteria	Alphaproteobacteria	Kiloniellales	Kiloniellaceae	Kiloniella laminariae DSM 19542	2515154130	Permanent Draft
	Proteobacteria	Alphaproteobacteria	Kiloniellales	Kiloniellaceae	Kiloniella spongiae MEBiC09566	2634166499	Permanent Draft
	Proteobacteria	Alphaproteobacteria	Kordiimonadales	Kordiimonadaceae	Kordiimonas gwangyangensis DSM 19435	2517093004	Permanent Draft
	Proteobacteria	Alphaproteobacteria	Kordiimonadales	Kordiimonadaceae	Kordiimonas lacus CGMCC 1.9109	2617270924	Permanent Draft
	Proteobacteria	Alphaproteobacteria	Magnetococcales	Magnetococcaceae	Magnetococcus marinus MC-1	639633036	Finished
	Proteobacteria	Alphaproteobacteria	Magnetococcales	Magnetococcaceae	Magnetofaba australis IT-1	2786546855	Permanent Draft
	Proteobacteria	Alphaproteobacteria	Micropepsales	Micropepsaceae	Rhizomicrobium palustre DSM 19867	2828006917	Permanent Draft
	Proteobacteria	Alphaproteobacteria	Micropepsales	Micropepsaceae	Rhizomicrobium electricum DSM 21034	2828326373	Permanent Draft
	Proteobacteria	Alphaproteobacteria	Parvularculales	Parvularculaceae	Parvularcula bermudensis HTCC2503	648028050	Finished
	Proteobacteria	Alphaproteobacteria	Parvularculales	Parvularculaceae	Amphiplicatus metriothermophilus DSM 105738	2828471905	Permanent Draft
	Proteobacteria	Alphaproteobacteria	Pelagibacterales	Pelagibacteraceae	Candidatus Pelagibacter ubique SAR11 HTCC1062	637000058	Finished
	Proteobacteria	Alphaproteobacteria	Pelagibacterales	Pelagibacteraceae	Candidatus Pelagibacter sp. IMCC9063	650716017	Finished
	Proteobacteria	Alphaproteobacteria	Pelagibacterales	Pelagibacteraceae	Candidatus Pelagibacter sp. RS39	2751185908	Finished
	Proteobacteria	Alphaproteobacteria	Pelagibacterales	Pelagibacteraceae	Candidatus Pelagibacter sp. RS40	2751185909	Finished
	Proteobacteria	Alphaproteobacteria	Rhizobiales	Aurantimonadaceae	Aurantimonas coralicida DSM 14790	2523533557	Permanent Draft
	Proteobacteria	Alphaproteobacteria	Rhizobiales	Aurantimonadaceae	Aureimonas altamirensis DSM 21988	2585427611	Permanent Draft
	Proteobacteria	Alphaproteobacteria	Rhizobiales	Aurantimonadaceae	Martelella endophytica YC6887	2619619303	Finished
	Proteobacteria	Alphaproteobacteria	Rhizobiales	Bartonellaceae	Bartonella doshiae ATCC 700133	2545555861	Permanent Draft
	Proteobacteria	Alphaproteobacteria	Rhizobiales	Bartonellaceae	Bartonella clarridgeiae ATCC 51734	2547132469	Permanent Draft
	Proteobacteria	Alphaproteobacteria	Rhizobiales	Bartonellaceae	Bartonella bacilliformis ATCC 35685D-5	2721755463	Finished
	Proteobacteria	Alphaproteobacteria	Rhizobiales	Bartonellaceae	Bartonella apis BBC0122	2751185858	Finished
	Proteobacteria	Alphaproteobacteria	Rhizobiales	Beijerinckiaceae	Beijerinckia indica indica ATCC 9039	641522606	Finished
	Proteobacteria	Alphaproteobacteria	Rhizobiales	Beijerinckiaceae	Methylocella silvestris BL2, DSM 15510	643348565	Finished
	Proteobacteria	Alphaproteobacteria	Rhizobiales	Beijerinckiaceae	Methylocapsa acidiphila B2	2510065046	Permanent Draft
	Proteobacteria	Alphaproteobacteria	Rhizobiales	Beijerinckiaceae	Beijerinckia mobilis UQM 1969, DSM 2326	2576861816	Permanent Draft
	Proteobacteria	Alphaproteobacteria	Rhizobiales	Bradyrhizobiaceae	Bradyrhizobium japonicum USDA 110	637000038	Finished
	Proteobacteria	Alphaproteobacteria	Rhizobiales	Bradyrhizobiaceae	Nitrobacter hamburgensis X14	637000192	Finished
	Proteobacteria	Alphaproteobacteria	Rhizobiales	Bradyrhizobiaceae	Rhodopseudomonas palustris TIE-1	642555153	Finished
	Proteobacteria	Alphaproteobacteria	Rhizobiales	Bradyrhizobiaceae	Rhodopseudomonas palustris DX-1	649633091	Finished
	Proteobacteria	Alphaproteobacteria	Rhizobiales	Bradyrhizobiaceae	Afipia felis felis ATCC 53690	2537561903	Permanent Draft
	Proteobacteria	Alphaproteobacteria	Rhizobiales	Bradyrhizobiaceae	Afipia broomeae ATCC 49717	2537561905	Permanent Draft
	Proteobacteria	Alphaproteobacteria	Rhizobiales	Bradyrhizobiaceae	Afipia broomeae GAS525	2740892596	Permanent Draft
	Proteobacteria	Alphaproteobacteria	Rhizobiales	Bradyrhizobiaceae	Nitrobacter vulgaris DSM 10236	2829791209	Permanent Draft
	Proteobacteria	Alphaproteobacteria	Rhizobiales	Brucellaceae	Ochrobactrum anthropi ATCC 49188	640753038	Finished
	Proteobacteria	Alphaproteobacteria	Rhizobiales	Brucellaceae	Brucella canis ATCC 23365	641228480	Finished
	Proteobacteria	Alphaproteobacteria	Rhizobiales	Brucellaceae	Brucella suis ATCC 23445	641228481	Finished
	Proteobacteria	Alphaproteobacteria	Rhizobiales	Brucellaceae	Brucella abortus NCTC 10505	2597490094	Finished
	Proteobacteria	Alphaproteobacteria	Rhizobiales	Brucellaceae	Mycoplana dimorpha DSM 7138	2754412936	Permanent Draft
	Proteobacteria	Alphaproteobacteria	Rhizobiales	Brucellaceae	Falsochrobactrum ovis DSM 26720	2756170233	Permanent Draft
	Proteobacteria	Alphaproteobacteria	Rhizobiales	Cohaesibacteraceae	Cohaesibacter marisflavi CGMCC 1.9157	2617270874	Permanent Draft
	Proteobacteria	Alphaproteobacteria	Rhizobiales	Cohaesibacteraceae	Cohaesibacter gelatinilyticus DSM 18289	2728369261	Permanent Draft
	Proteobacteria	Alphaproteobacteria	Rhizobiales	Cohaesibacteraceae	Breoghania corrubedonensis DSM 23382	2734482291	Permanent Draft
	Proteobacteria	Alphaproteobacteria	Rhizobiales	Hyphomicrobiaceae	Hyphomicrobium denitrificans ATCC 51888	648028034	Finished
	Proteobacteria	Alphaproteobacteria	Rhizobiales	Hyphomicrobiaceae	Rhodomicrobium vannielii ATCC 17100	649633090	Finished
	Proteobacteria	Alphaproteobacteria	Rhizobiales	Hyphomicrobiaceae	Hyphomicrobium denitrificans 1NES1	2506783045	Finished
	Proteobacteria	Alphaproteobacteria	Rhizobiales	Hyphomicrobiaceae	Devosia enhydra ATCC 23634	2596583700	Permanent Draft
	Proteobacteria	Alphaproteobacteria	Rhizobiales	Hyphomicrobiaceae	Blastochloris viridis ATCC 19567	2671180457	Finished
	Proteobacteria	Alphaproteobacteria	Rhizobiales	Hyphomicrobiaceae	Angulomicrobium tetraedrale DSM 5895	2827996806	Permanent Draft
	Proteobacteria	Alphaproteobacteria	Rhizobiales	Methylobacteriaceae	Methylobacterium radiotolerans JCM 2831	641522638	Finished
	Proteobacteria	Alphaproteobacteria	Rhizobiales	Methylobacteriaceae	Neomegalonema perideroedes DSM 15528	2515154196	Permanent Draft
	Proteobacteria	Alphaproteobacteria	Rhizobiales	Methylobacteriaceae	Methylobacterium aquaticum DSM 16371	2634166393	Permanent Draft
	Proteobacteria	Alphaproteobacteria	Rhizobiales	Methylobacteriaceae	Microvirga subterranea DSM 14364	2770939518	Permanent Draft
	Proteobacteria	Alphaproteobacteria	Rhizobiales	Methylobacteriaceae	Enterovirga rhinocerotis DSM 25903	2802429733	Permanent Draft
	Proteobacteria	Alphaproteobacteria	Rhizobiales	Methylobacteriaceae	Methylobacterium rhodinum DSM 2163	2829745981	Permanent Draft
	Proteobacteria	Alphaproteobacteria	Rhizobiales	Methylobacteriaceae	Microvirga flocculans DSM 15743	2829814883	Permanent Draft
	Proteobacteria	Alphaproteobacteria	Rhizobiales	Methylocystaceae	Methylocystis rosea SV97T	2517287028	Permanent Draft
	Proteobacteria	Alphaproteobacteria	Rhizobiales	Methylocystaceae	Methylocystis sp. Rockwell, ATCC 49242	2517572208	Permanent Draft
	Proteobacteria	Alphaproteobacteria	Rhizobiales	Methylocystaceae	Pleomorphomonas koreensis DSM 23070	2523533619	Permanent Draft
	Proteobacteria	Alphaproteobacteria	Rhizobiales	Methylocystaceae	Terasakiella pusilla DSM 6293	2556921622	Permanent Draft
	Proteobacteria	Alphaproteobacteria	Rhizobiales	Methylocystaceae	Hansschlegelia beijingensis DSM 25481	2829890163	Permanent Draft
	Proteobacteria	Alphaproteobacteria	Rhizobiales	Methylocystaceae	Methylosinus sporium DSM 17706	2839752880	Permanent Draft
	Proteobacteria	Alphaproteobacteria	Rhizobiales	Phyllobacteriaceae	Mesorhizobium australicum WSM2073	2509276022	Finished
	Proteobacteria	Alphaproteobacteria	Rhizobiales	Phyllobacteriaceae	Mesorhizobium loti CJ3sym	2513237164	Permanent Draft
	Proteobacteria	Alphaproteobacteria	Rhizobiales	Phyllobacteriaceae	Mesorhizobium ciceri CC1192	2687453238	Finished
	Proteobacteria	Alphaproteobacteria	Rhizobiales	Phyllobacteriaceae	Pseudaminobacter salicylatoxidans DSM 6986	2756170245	Permanent Draft
	Proteobacteria	Alphaproteobacteria	Rhizobiales	Phyllobacteriaceae	Phyllobacterium leguminum ORS 1419	2757320392	Permanent Draft
	Proteobacteria	Alphaproteobacteria	Rhizobiales	Phyllobacteriaceae	Aminobacter aganoensis DSM 7051	2829777543	Permanent Draft
	Proteobacteria	Alphaproteobacteria	Rhizobiales	Rhizobiaceae	Rhizobium etli CFN 42, DSM 11541	640427137	Finished
	Proteobacteria	Alphaproteobacteria	Rhizobiales	Rhizobiaceae	Rhizobium leguminosarum bv. trifolii CB782	2510065076	Finished
	Proteobacteria	Alphaproteobacteria	Rhizobiales	Rhizobiaceae	Kaistia granuli DSM 23481	2521172615	Permanent Draft
	Proteobacteria	Alphaproteobacteria	Rhizobiales	Rhizobiaceae	Kaistia adipata DSM 17808	2524614770	Permanent Draft
	Proteobacteria	Alphaproteobacteria	Rhizobiales	Rhizobiaceae	Agrobacterium larrymoorei ATCC 51759	2540341200	Permanent Draft
	Proteobacteria	Alphaproteobacteria	Rhizobiales	Rhizobiaceae	Agrobacterium rhizogenes NBRC 13257	2588253840	Permanent Draft
	Proteobacteria	Alphaproteobacteria	Rhizobiales	Rhizobiaceae	Agrobacterium rhizogenes ATCC 15834	2609460070	Permanent Draft
	Proteobacteria	Alphaproteobacteria	Rhizobiales	Rhizobiaceae	Ciceribacter lividus DSM 25528	2770939508	Permanent Draft
	Proteobacteria	Alphaproteobacteria	Rhizobiales	Rhizobiaceae	Gellertiella hungarica DSM 29853	2830095549	Permanent Draft
	Proteobacteria	Alphaproteobacteria	Rhizobiales	Rhizobiaceae	Pararhizobium giardinii SEMIA 4084	2842521101	Permanent Draft
	Proteobacteria	Alphaproteobacteria	Rhizobiales	Rhodobiaceae	Parvibaculum lavamentivorans DS-1	640753040	Finished
	Proteobacteria	Alphaproteobacteria	Rhizobiales	Rhodobiaceae	Amorphus coralli DSM 19760	2517572147	Permanent Draft
	Proteobacteria	Alphaproteobacteria	Rhizobiales	Rhodobiaceae	Afifella marina DSM 2698	2595699009	Permanent Draft
	Proteobacteria	Alphaproteobacteria	Rhizobiales	Rhodobiaceae	Parvibaculum indicum DSM 25305	2828360735	Permanent Draft
	Proteobacteria	Alphaproteobacteria	Rhizobiales	Roseiarcaceae	Roseiarcus fermentans DSM 24875	2770939636	Permanent Draft
	Proteobacteria	Alphaproteobacteria	Rhizobiales	Xanthobacteraceae	Starkeya novella DSM 506	648028054	Finished
	Proteobacteria	Alphaproteobacteria	Rhizobiales	Xanthobacteraceae	Pseudoxanthobacter soli DSM 19599	2585428043	Permanent Draft
	Proteobacteria	Alphaproteobacteria	Rhizobiales	Xanthobacteraceae	Xanthobacter autotrophicus DSM 432	2596583657	Permanent Draft
	Proteobacteria	Alphaproteobacteria	Rhizobiales	Xanthobacteraceae	Ancylobacter aquaticus DSM 101	2795386139	Permanent Draft
	Proteobacteria	Alphaproteobacteria	Rhizobiales	Xanthobacteraceae	Xanthobacter flavus DSM 338	2829740473	Permanent Draft
	Proteobacteria	Alphaproteobacteria	Rhodobacterales	Hyphomonadaceae	Hyphomonas neptunium ATCC 15444	637000135	Finished
	Proteobacteria	Alphaproteobacteria	Rhodobacterales	Hyphomonadaceae	Maricaulis maris MCS10	637000157	Finished
	Proteobacteria	Alphaproteobacteria	Rhodobacterales	Rhodobacteraceae	Dinoroseobacter shibae DFL-12, DSM 16493	2501004205	Finished
	Proteobacteria	Alphaproteobacteria	Rhodobacterales	Rhodobacteraceae	Leisingera methylohalidivorans MB2, DSM 14336	2512564009	Finished
	Proteobacteria	Alphaproteobacteria	Rhodobacterales	Rhodobacteraceae	Phaeobacter gallaeciensis DSM 26640	2558309061	Finished
	Proteobacteria	Alphaproteobacteria	Rhodobacterales	Rhodobacteraceae	Epibacterium multivorans DSM 26470	2615840706	Permanent Draft
	Proteobacteria	Alphaproteobacteria	Rhodobacterales	Rhodobacteraceae	Gemmobacter aquatilis DSM 3857	2615840721	Permanent Draft
	Proteobacteria	Alphaproteobacteria	Rhodobacterales	Rhodobacteraceae	Thalassococcus halodurans DSM 26915	2617270859	Permanent Draft
	Proteobacteria	Alphaproteobacteria	Rhodobacterales	Rhodobacteraceae	Tropicibacter naphthalenivorans DSM 19561	2622736506	Permanent Draft
	Proteobacteria	Alphaproteobacteria	Rhodobacterales	Rhodobacteraceae	Tranquillimonas alkanivorans DSM 19547	2622736594	Permanent Draft
	Proteobacteria	Alphaproteobacteria	Rhodobacterales	Rhodobacteraceae	Thioclava dalianensis CGMCC 1.12325	2663762756	Permanent Draft
	Proteobacteria	Alphaproteobacteria	Rhodobacterales	Rhodobacteraceae	Rhodobacter vinaykumarii DSM 18714	2681813513	Permanent Draft
	Proteobacteria	Alphaproteobacteria	Rhodobacterales	Rhodobacteraceae	Paracoccus pantotrophus DSM 2944	2772190981	Permanent Draft
	Proteobacteria	Alphaproteobacteria	Rhodobacterales	Rhodobacteraceae	Rhodobacter veldkampii DSM 11550	2795385478	Permanent Draft
	Proteobacteria	Alphaproteobacteria	Rhodobacterales	Rhodobacteraceae	Paracoccus denitrificans ATCC 19367	2841597668	Finished
	Proteobacteria	Alphaproteobacteria	Rhodospirillales	Acetobacteraceae	Acidiphilium cryptum JF-5	640427101	Finished
	Proteobacteria	Alphaproteobacteria	Rhodospirillales	Acetobacteraceae	Gluconacetobacter diazotrophicus PA1 5	643348555	Finished
	Proteobacteria	Alphaproteobacteria	Rhodospirillales	Acetobacteraceae	Komagataeibacter medellinensis NBRC 3288	2513237191	Finished
	Proteobacteria	Alphaproteobacteria	Rhodospirillales	Acetobacteraceae	Acetobacter pasteurianus 386B	2561511215	Finished
	Proteobacteria	Alphaproteobacteria	Rhodospirillales	Acetobacteraceae	Acetobacter ghanensis LMG 23848	2675903422	Finished
	Proteobacteria	Alphaproteobacteria	Rhodospirillales	Acetobacteraceae	Acetobacter aceti DSM 3508	2784746776	Permanent Draft
	Proteobacteria	Alphaproteobacteria	Rhodospirillales	Geminicoccaceae	Geminicoccus roseus DSM 18922	2517093010	Permanent Draft
	Proteobacteria	Alphaproteobacteria	Rhodospirillales	Rhodospirillaceae	Rhodospirillum rubrum S1, ATCC 11170	637000241	Finished
	Proteobacteria	Alphaproteobacteria	Rhodospirillales	Rhodospirillaceae	Azospirillum brasilense Sp245	2511231222	Finished
	Proteobacteria	Alphaproteobacteria	Rhodospirillales	Rhodospirillaceae	Pararhodospirillum photometricum DSM 122	2513237204	Finished
	Proteobacteria	Alphaproteobacteria	Rhodospirillales	Rhodospirillaceae	Inquilinus limosus DSM 16000	2523533609	Permanent Draft
	Proteobacteria	Alphaproteobacteria	Rhodospirillales	Rhodospirillaceae	Fodinicurvata fenggangensis DSM 21160	2563366728	Permanent Draft
	Proteobacteria	Alphaproteobacteria	Rhodospirillales	Rhodospirillaceae	Azospirillum brasilense DSM 1690	2596583658	Permanent Draft
	Proteobacteria	Alphaproteobacteria	Rhodospirillales	Rhodospirillaceae	Haematospirillum jordaniae H5569	2718217839	Finished
	Proteobacteria	Alphaproteobacteria	Rhodospirillales	Rhodospirillaceae	Azospirillum brasilense MTCC 4036	2840619991	Finished
	Proteobacteria	Alphaproteobacteria	Rhodospirillales	unclassified	Reyranella massiliensis 521, DSM 23428	2551306131	Permanent Draft
	Proteobacteria	Alphaproteobacteria	Rickettsiales	Anaplasmataceae	Ehrlichia canis Jake	637000097	Finished
	Proteobacteria	Alphaproteobacteria	Rickettsiales	Anaplasmataceae	Neorickettsia risticii Illinois	644736395	Finished
	Proteobacteria	Alphaproteobacteria	Rickettsiales	Anaplasmataceae	Anaplasma centrale Israel	646311905	Finished
	Proteobacteria	Alphaproteobacteria	Rickettsiales	Anaplasmataceae	Ehrlichia muris AS145	2558309078	Finished
	Proteobacteria	Alphaproteobacteria	Rickettsiales	Anaplasmataceae	Wolbachia endosymbiont Cameroon of Onchocerca volvulus	2597490173	Finished
	Proteobacteria	Alphaproteobacteria	Rickettsiales	Anaplasmataceae	Wolbachia endosymbiont of Cimex lectularius wCle	2791355066	Finished
	Proteobacteria	Alphaproteobacteria	Rickettsiales	Rickettsiaceae	Rickettsia akari Hartford	640753043	Finished
	Proteobacteria	Alphaproteobacteria	Rickettsiales	Rickettsiaceae	Orientia tsutsugamushi sv. Gilliam Ikeda	642555145	Finished
	Proteobacteria	Alphaproteobacteria	Rickettsiales	Rickettsiaceae	Rickettsia africae ESF-5	644736402	Finished
	Proteobacteria	Alphaproteobacteria	Rickettsiales	Rickettsiaceae	Rickettsia canadensis CA410	2512564031	Finished
	Proteobacteria	Alphaproteobacteria	Rickettsiales	Rickettsiaceae	Rickettsia prowazekii NMRC Madrid E	2554235386	Finished
	Proteobacteria	Alphaproteobacteria	Rickettsiales	Rickettsiaceae	Orientia tsutsugamushi TA763	2835256331	Permanent Draft
	Proteobacteria	Alphaproteobacteria	Rickettsiales	Rickettsiaceae	Orientia tsutsugamushi TA686	2841074303	Finished
	Proteobacteria	Alphaproteobacteria	Sneathiellales	Sneathiellaceae	Sneathiella glossodoripedis JCM 23214	2585427915	Permanent Draft
	Proteobacteria	Alphaproteobacteria	Sneathiellales	Sneathiellaceae	Oceanibacterium hippocampi CECT 7691	2831931051	Permanent Draft
	Proteobacteria	Alphaproteobacteria	Sphingomonadales	Erythrobacteraceae	Porphyrobacter sanguineus DSM 11032	2582580729	Permanent Draft
	Proteobacteria	Alphaproteobacteria	Sphingomonadales	Erythrobacteraceae	Altererythrobacter ishigakiensis ATCC BAA-2084	2596583651	Permanent Draft
	Proteobacteria	Alphaproteobacteria	Sphingomonadales	Erythrobacteraceae	Altererythrobacter marensis KCTC 22370	2648501407	Finished
	Proteobacteria	Alphaproteobacteria	Sphingomonadales	Erythrobacteraceae	Altererythrobacter namhicola JCM 16345	2751185748	Finished
	Proteobacteria	Alphaproteobacteria	Sphingomonadales	Erythrobacteraceae	Porphyrobacter neustonensis DSM 9434	2751185752	Finished
	Proteobacteria	Alphaproteobacteria	Sphingomonadales	Erythrobacteraceae	Erythrobacter litoralis DSM 8509	2811995009	Finished
	Proteobacteria	Alphaproteobacteria	Sphingomonadales	Erythrobacteraceae	Altererythrobacter atlanticus DSM 100738	2828423711	Permanent Draft
	Proteobacteria	Alphaproteobacteria	Sphingomonadales	Erythrobacteraceae	Croceicoccus naphthovorans DSM 102796	2829998802	Permanent Draft
	Proteobacteria	Alphaproteobacteria	Sphingomonadales	Sphingomonadaceae	Sphingopyxis alaskensis RB2256	637000271	Finished
	Proteobacteria	Alphaproteobacteria	Sphingomonadales	Sphingomonadaceae	Novosphingobium aromaticivorans DSM 12444	640427126	Finished
	Proteobacteria	Alphaproteobacteria	Sphingomonadales	Sphingomonadaceae	Sphingomonas wittichii RW1	640427144	Finished
	Proteobacteria	Alphaproteobacteria	Sphingomonadales	Sphingomonadaceae	Zymomonas mobilis mobilis ATCC 29191	2634166410	Finished
	Proteobacteria	Alphaproteobacteria	Sphingomonadales	Sphingomonadaceae	Blastomonas natatoria DSM 3183	2756170222	Permanent Draft
	Proteobacteria	Alphaproteobacteria	Sphingomonadales	Sphingomonadaceae	Sphingobium olei DSM 18999	2828637024	Permanent Draft
	Proteobacteria	Alphaproteobacteria	Sphingomonadales	Sphingomonadaceae	Sphingomonas trueperi DSM 7225	2829783330	Permanent Draft
	Proteobacteria	Alphaproteobacteria	Sphingomonadales	Sphingomonadaceae	Sphingobium jiangsuense DSM 26189	2829898683	Permanent Draft
	Proteobacteria	Alphaproteobacteria	Sphingomonadales	Sphingomonadaceae	Sphingobium amiense DSM 16289	2843241807	Finished
	Proteobacteria	Betaproteobacteria	Burkholderiales	Alcaligenaceae	Oligella urethralis DSM 7531	2515154022	Permanent Draft
	Proteobacteria	Betaproteobacteria	Burkholderiales	Alcaligenaceae	Taylorella equigenitalis ATCC 35865	2517093031	Finished
	Proteobacteria	Betaproteobacteria	Burkholderiales	Alcaligenaceae	Basilea psittacipulmonis DSM 24701	2597490181	Finished
	Proteobacteria	Betaproteobacteria	Burkholderiales	Alcaligenaceae	Bordetella bronchiseptica ATCC BAA-588D-5	2721755559	Finished
	Proteobacteria	Betaproteobacteria	Burkholderiales	Alcaligenaceae	Achromobacter insolitus DSM 23807	2751185845	Finished
	Proteobacteria	Betaproteobacteria	Burkholderiales	Alcaligenaceae	Pusillimonas noertemannii DSM 10065	2756170261	Permanent Draft
	Proteobacteria	Betaproteobacteria	Burkholderiales	Alcaligenaceae	Paracandidimonas soli DSM 100048	2802428855	Permanent Draft
	Proteobacteria	Betaproteobacteria	Burkholderiales	Alcaligenaceae	Pigmentiphaga litoralis SAS40	2821102951	Permanent Draft
	Proteobacteria	Betaproteobacteria	Burkholderiales	Burkholderiaceae	Burkholderia cenocepacia AU 1054	637000046	Finished
	Proteobacteria	Betaproteobacteria	Burkholderiales	Burkholderiaceae	Ralstonia solanacearum GMI1000	637000231	Finished
	Proteobacteria	Betaproteobacteria	Burkholderiales	Burkholderiaceae	Polynucleobacter necessarius STIR1	2503982034	Finished
	Proteobacteria	Betaproteobacteria	Burkholderiales	Burkholderiaceae	Ralstonia solanacearum CMR15	2561511242	Finished
	Proteobacteria	Betaproteobacteria	Burkholderiales	Burkholderiaceae	Trinickia caryophylli Ballard 720	2708742541	Permanent Draft
	Proteobacteria	Betaproteobacteria	Burkholderiales	Burkholderiaceae	Paucimonas lemoignei DSM 7445	2784746777	Permanent Draft
	Proteobacteria	Betaproteobacteria	Burkholderiales	Comamonadaceae	Verminephrobacter eiseniae EF01-2	639633065	Finished
	Proteobacteria	Betaproteobacteria	Burkholderiales	Comamonadaceae	Acidovorax ebreus TPSY	643348541	Finished
	Proteobacteria	Betaproteobacteria	Burkholderiales	Comamonadaceae	Alicycliphilus denitrificans BC	649633004	Finished
	Proteobacteria	Betaproteobacteria	Burkholderiales	Comamonadaceae	Acidovorax avenae avenae ATCC 19860	650716004	Finished
	Proteobacteria	Betaproteobacteria	Burkholderiales	Comamonadaceae	Delftia acidovorans Cs1-4	650716032	Finished
	Proteobacteria	Betaproteobacteria	Burkholderiales	Comamonadaceae	Comamonas serinivorans DSM 26136	2751185825	Finished
	Proteobacteria	Betaproteobacteria	Burkholderiales	Comamonadaceae	Rhodoferax saidenbachensis DSM 22694	2773857796	Finished
	Proteobacteria	Betaproteobacteria	Burkholderiales	Comamonadaceae	Tibeticola sediminis DSM 101684	2786546139	Permanent Draft
	Proteobacteria	Betaproteobacteria	Burkholderiales	Comamonadaceae	Variovorax guangxiensis DSM 27352	2831265667	Permanent Draft
	Proteobacteria	Betaproteobacteria	Burkholderiales	Comamonadaceae	Hydrogenophaga pseudoflava DSM 1084	2841100635	Finished
	Proteobacteria	Betaproteobacteria	Burkholderiales	Oxalobacteraceae	Candidatus Zinderia insecticola CARI	648028015	Finished
	Proteobacteria	Betaproteobacteria	Burkholderiales	Oxalobacteraceae	Massilia alkalitolerans DSM 17462	2513237112	Finished
	Proteobacteria	Betaproteobacteria	Burkholderiales	Oxalobacteraceae	Duganella zoogloeoides ATCC 25935	2518645587	Permanent Draft
	Proteobacteria	Betaproteobacteria	Burkholderiales	Oxalobacteraceae	Pseudoduganella violaceinigra DSM 15887	2523533621	Permanent Draft
	Proteobacteria	Betaproteobacteria	Burkholderiales	Oxalobacteraceae	Janthinobacterium agaricidamnosum W1R3	2585427668	Finished
	Proteobacteria	Betaproteobacteria	Burkholderiales	Oxalobacteraceae	Collimonas arenae Cal35	2627853766	Finished
	Proteobacteria	Betaproteobacteria	Burkholderiales	Oxalobacteraceae	Herbaspirillum robiniae AA6	2765235838	Finished
	Proteobacteria	Betaproteobacteria	Burkholderiales	Oxalobacteraceae	Undibacterium parvum DSM 23061	2836680013	Finished
	Proteobacteria	Betaproteobacteria	Burkholderiales	Oxalobacteraceae	Massilia albidiflava DSM 17472	2843757166	Finished
	Proteobacteria	Betaproteobacteria	Burkholderiales	Sutterellaceae	Dakarella massiliensis ND3	2671180969	Permanent Draft
	Proteobacteria	Betaproteobacteria	Burkholderiales	Sutterellaceae	Sutterella wadsworthensis DSM 14016	2770939567	Permanent Draft
	Proteobacteria	Betaproteobacteria	Burkholderiales	Sutterellaceae	Duodenibacillus massiliensis Marseille-P2968	2788500352	Permanent Draft
	Proteobacteria	Betaproteobacteria	Ferrovales	Ferrovaceae	Ferrovum myxofaciens JA12	2627853521	Permanent Draft
	Proteobacteria	Betaproteobacteria	Ferrovales	Ferrovaceae	Ferrovum myxofaciens P3G	2636416104	Permanent Draft
	Proteobacteria	Betaproteobacteria	Neisseriales	Neisseriaceae	Neisseria meningitidis sv. B MC58	637000189	Finished
	Proteobacteria	Betaproteobacteria	Neisseriales	Neisseriaceae	Conchiformibius kuhniae DSM 17694	2524023156	Permanent Draft
	Proteobacteria	Betaproteobacteria	Neisseriales	Neisseriaceae	Neisseria gonorrhoeae SK14515	2639762893	Permanent Draft
	Proteobacteria	Betaproteobacteria	Neisseriales	Neisseriaceae	Vitreoscilla filiformis ATCC 15551	2757320860	Finished
	Proteobacteria	Betaproteobacteria	Neisseriales	Neisseriaceae	Uruburuella suis DSM 17474	2795385457	Permanent Draft
	Proteobacteria	Betaproteobacteria	Neisseriales	Neisseriaceae	Crenobacter luteus DSM 27258	2795385459	Permanent Draft
	Proteobacteria	Betaproteobacteria	Neisseriales	Neisseriaceae	Eikenella corrodens NCTC 10596	2823405847	Finished
	Proteobacteria	Betaproteobacteria	Neisseriales	Neisseriaceae	Kingella kingae NCTC 10529	2841829122	Finished
	Proteobacteria	Betaproteobacteria	Nitrosomonadales	Gallionellaceae	Gallionella capsiferriformans ES-2	648028028	Finished
	Proteobacteria	Betaproteobacteria	Nitrosomonadales	Gallionellaceae	Sideroxydans sp. GWF2_59_14	2721755281	Permanent Draft
	Proteobacteria	Betaproteobacteria	Nitrosomonadales	Gallionellaceae	Sulfurirhabdus autotrophica DSM 100309	2788499826	Permanent Draft
	Proteobacteria	Betaproteobacteria	Nitrosomonadales	Gallionellaceae	Ferriphaselus amnicola OYT1	2834899978	Finished
	Proteobacteria	Betaproteobacteria	Nitrosomonadales	Methylophilaceae	Methylobacillus flagellatus KT	637000165	Finished
	Proteobacteria	Betaproteobacteria	Nitrosomonadales	Methylophilaceae	Methylotenera mobilis JLW8	644736388	Finished
	Proteobacteria	Betaproteobacteria	Nitrosomonadales	Methylophilaceae	Methylophilus methylotrophus ATCC 53528	2518645588	Permanent Draft
	Proteobacteria	Betaproteobacteria	Nitrosomonadales	Methylophilaceae	Methylovorus glucosotrophus DSM 6874	2788499817	Permanent Draft
	Proteobacteria	Betaproteobacteria	Nitrosomonadales	Nitrosomonadaceae	Nitrosomonas europaea ATCC 19718	637000195	Finished
	Proteobacteria	Betaproteobacteria	Nitrosomonadales	Nitrosomonadaceae	Nitrosospira multiformis ATCC 25196	637000197	Finished
	Proteobacteria	Betaproteobacteria	Rhodocyclales	Rhodocyclaceae	Azovibrio restrictus DSM 23866	2526164512	Permanent Draft
	Proteobacteria	Betaproteobacteria	Rhodocyclales	Rhodocyclaceae	Propionivibrio dicarboxylicus DSM 5885	2599185173	Permanent Draft
	Proteobacteria	Betaproteobacteria	Rhodocyclales	Rhodocyclaceae	Azoarcus tolulyticus ATCC 51758	2681812808	Permanent Draft
	Proteobacteria	Betaproteobacteria	Rhodocyclales	Rhodocyclaceae	Azospira oryzae DSM 21223	2795386137	Permanent Draft
	Proteobacteria	Betaproteobacteria	Rhodocyclales	Rhodocyclaceae	Niveibacterium umoris DSM 106739	2830054275	Permanent Draft
	Proteobacteria	Deltaproteobacteria	Desulfarculales	Desulfarculaceae	Desulfarculus baarsii 2st14, DSM 2075	648028023	Finished
	Proteobacteria	Deltaproteobacteria	Desulfobacterales	Desulfobacteraceae	Desulfobacterium autotrophicum HRM2, DSM 3382	643692021	Finished
	Proteobacteria	Deltaproteobacteria	Desulfobacterales	Desulfobacteraceae	Desulfobacter curvatus DSM 3379	2515154174	Permanent Draft
	Proteobacteria	Deltaproteobacteria	Desulfobacterales	Desulfobacteraceae	Desulfatibacillum aliphaticivorans DSM 15576	2522572160	Permanent Draft
	Proteobacteria	Deltaproteobacteria	Desulfobacterales	Desulfobacteraceae	Desulfatiglans anilini DSM 4660	2526164742	Permanent Draft
	Proteobacteria	Deltaproteobacteria	Desulfobacterales	Desulfobacteraceae	Desulfobotulus sapovorans DSM 2055	2574180434	Permanent Draft
	Proteobacteria	Deltaproteobacteria	Desulfobacterales	Desulfobacteraceae	Desulfobacula phenolica DSM 3384	2616644807	Permanent Draft
	Proteobacteria	Deltaproteobacteria	Desulfobacterales	Desulfobacteraceae	Desulfococcus multivorans DSM 2059	2619619091	Permanent Draft
	Proteobacteria	Deltaproteobacteria	Desulfobacterales	Desulfobulbaceae	Desulfurivibrio alkaliphilus AHT2	646564528	Finished
	Proteobacteria	Deltaproteobacteria	Desulfobacterales	Desulfobulbaceae	Desulfocapsa sulfexigens DSM 10523	2561511172	Finished
	Proteobacteria	Deltaproteobacteria	Desulfobacterales	Desulfobulbaceae	Desulforhopalus singaporensis DSM 12130	2596583525	Permanent Draft
	Proteobacteria	Deltaproteobacteria	Desulfovibrionales	Desulfohalobiaceae	Desulfovermiculus halophilus DSM 18834	2556921618	Permanent Draft
	Proteobacteria	Deltaproteobacteria	Desulfovibrionales	Desulfohalobiaceae	Desulfonatronovibrio hydrogenovorans DSM 9292	2563366506	Permanent Draft
	Proteobacteria	Deltaproteobacteria	Desulfovibrionales	Desulfohalobiaceae	Desulfonauticus submarinus DSM 15269	2619619038	Permanent Draft
	Proteobacteria	Deltaproteobacteria	Desulfovibrionales	Desulfomicrobiaceae	Desulfomicrobium orale DSM 12838	2684623057	Finished
	Proteobacteria	Deltaproteobacteria	Desulfovibrionales	Desulfonatronaceae	Desulfonatronum lacustre Z-7951, DSM 10312	2516143004	Permanent Draft
	Proteobacteria	Deltaproteobacteria	Desulfovibrionales	Desulfovibrionaceae	Lawsonia intracellularis N343	2521172708	Finished
	Proteobacteria	Deltaproteobacteria	Desulfovibrionales	Desulfovibrionaceae	Desulfovibrio africanus DSM 2603	2526164711	Permanent Draft
	Proteobacteria	Deltaproteobacteria	Desulfovibrionales	Desulfovibrionaceae	Desulfovibrio alaskensis DSM 16109	2528311093	Permanent Draft
	Proteobacteria	Deltaproteobacteria	Desulfovibrionales	Desulfovibrionaceae	Pseudodesulfovibrio piezophilus C1TLV30	2540341170	Finished
	Proteobacteria	Deltaproteobacteria	Desulfovibrionales	Desulfovibrionaceae	Desulfocurvus vexinensis DSM 17965	2541046937	Permanent Draft
	Proteobacteria	Deltaproteobacteria	Desulfovibrionales	Desulfovibrionaceae	Desulfobaculum xiamenense DSM 24233	2829737207	Permanent Draft
	Proteobacteria	Deltaproteobacteria	Desulfurellales	Desulfurellaceae	Hippea maritima MH2, DSM 10411	2504136000	Finished
	Proteobacteria	Deltaproteobacteria	Desulfurellales	Desulfurellaceae	Desulfurella multipotens DSM 8415	2599185176	Permanent Draft
	Proteobacteria	Deltaproteobacteria	Desulfuromonadales	Desulfuromonadaceae	Pelobacter propionicus DSM 2379	639633050	Finished
	Proteobacteria	Deltaproteobacteria	Desulfuromonadales	Desulfuromonadaceae	Malonomonas rubra DSM 5091	2585428155	Permanent Draft
	Proteobacteria	Deltaproteobacteria	Desulfuromonadales	Desulfuromonadaceae	Desulfuromonas thiophila DSM 8987	2602042025	Permanent Draft
	Proteobacteria	Deltaproteobacteria	Desulfuromonadales	Geobacteraceae	Geoalkalibacter ferrihydriticus DSM 17813	2593339172	Permanent Draft
	Proteobacteria	Deltaproteobacteria	Desulfuromonadales	Geobacteraceae	Geobacter argillaceus ATCC BAA-1139	2596583694	Permanent Draft
	Proteobacteria	Deltaproteobacteria	Desulfuromonadales	Geobacteraceae	Geothermobacter ehrlichii DSM 15274	2784746791	Permanent Draft
	Proteobacteria	Deltaproteobacteria	Myxococcales	Nannocystaceae	Nannocystis exedens DSM 71	2767802756	Permanent Draft
	Proteobacteria	Deltaproteobacteria	Myxococcales	Sandaracinaceae	Sandaracinus sp. NAT8	2775506780	Permanent Draft
	Proteobacteria	Deltaproteobacteria	Syntrophobacterales	Syntrophaceae	Desulfobacca acetoxidans ASRB2, DSM 11109	2504136006	Finished
	Proteobacteria	Deltaproteobacteria	Syntrophobacterales	Syntrophaceae	Desulfomonile tiedjei DCB-1, DSM 6799	2509601019	Finished
	Proteobacteria	Deltaproteobacteria	Syntrophobacterales	Syntrophaceae	Syntrophus gentianae DSM 8423	2634166346	Permanent Draft
	Proteobacteria	Deltaproteobacteria	Syntrophobacterales	Syntrophobacteraceae	Desulfacinum infernum DSM 9756	2582580750	Permanent Draft
	Proteobacteria	Deltaproteobacteria	Syntrophobacterales	Syntrophobacteraceae	Thermodesulforhabdus norvegica DSM 9990	2599185149	Permanent Draft
	Proteobacteria	Deltaproteobacteria	Syntrophobacterales	Syntrophobacteraceae	Desulfosoma caldarium DSM 22027	2788499819	Permanent Draft
	Proteobacteria	Deltaproteobacteria	unclassified	unclassified	Deferrisoma camini S3R1	2517093047	Permanent Draft
	Proteobacteria	Deltaproteobacteria	unclassified	unclassified	Dissulfuribacter thermophilus S69	2724679641	Permanent Draft
	Proteobacteria	Epsilonproteobacteria	Campylobacterales	Campylobacteraceae	Campylobacter jejuni jejuni NCTC 11168	637000055	Finished
	Proteobacteria	Epsilonproteobacteria	Campylobacterales	Campylobacteraceae	Campylobacter hominis ATCC BAA-381	640753011	Finished
	Proteobacteria	Epsilonproteobacteria	Campylobacterales	Campylobacteraceae	Sulfurospirillum deleyianum 5175, DSM 6946	646311960	Finished
	Proteobacteria	Epsilonproteobacteria	Campylobacterales	Campylobacteraceae	Arcobacter nitrofigilis DSM 7299	646564506	Finished
	Proteobacteria	Epsilonproteobacteria	Campylobacterales	Campylobacteraceae	Sulfurospirillum arsenophilum NBRC 109478	2639763033	Permanent Draft
	Proteobacteria	Epsilonproteobacteria	Campylobacterales	Campylobacteraceae	Campylobacter concisus ATCC 33237	2684623198	Finished
	Proteobacteria	Epsilonproteobacteria	Campylobacterales	Campylobacteraceae	Aliiarcobacter porcinus 117434	2791355112	Permanent Draft
	Proteobacteria	Epsilonproteobacteria	Campylobacterales	Campylobacteraceae	Arcobacter bivalviorum LMG 26154	2841357427	Finished
	Proteobacteria	Epsilonproteobacteria	Campylobacterales	Campylobacteraceae	Campylobacter fetus fetus NCTC 10842	2844479891	Finished
	Proteobacteria	Epsilonproteobacteria	Campylobacterales	Helicobacteraceae	Helicobacter pylori 26695	637000132	Finished
	Proteobacteria	Epsilonproteobacteria	Campylobacterales	Helicobacteraceae	Sulfurimonas hongkongensis AST-10	2545824783	Permanent Draft
	Proteobacteria	Epsilonproteobacteria	Campylobacterales	Helicobacteraceae	Helicobacter cinaedi ATCC BAA-847	2554235363	Finished
	Proteobacteria	Epsilonproteobacteria	Campylobacterales	Helicobacteraceae	Helicobacter bilis AAQJH	2823189783	Finished
	Proteobacteria	Epsilonproteobacteria	Campylobacterales	Hydrogenimonaceae	Hydrogenimonas thermophila EP1-55-1	2654587899	Permanent Draft
	Proteobacteria	Epsilonproteobacteria	Nautiliales	Nautiliaceae	Nautilia profundicola Am-H	643692029	Finished
	Proteobacteria	Epsilonproteobacteria	Nautiliales	Nautiliaceae	Lebetimonas sp. JS138	2775507260	Finished
	Proteobacteria	Epsilonproteobacteria	Nautiliales	Nautiliaceae	Cetia pacifica DSM 27783	2788499860	Permanent Draft
	Proteobacteria	Epsilonproteobacteria	Nautiliales	Nautiliaceae	Lebetimonas natsushimae HS1857	2788500348	Permanent Draft
	Proteobacteria	Gammaproteobacteria	Aeromonadales	Aeromonadaceae	Aeromonas salmonicida salmonicida A449	641522605	Finished
	Proteobacteria	Gammaproteobacteria	Aeromonadales	Aeromonadaceae	Tolumonas auensis TA 4, DSM 9187	643692052	Finished
	Proteobacteria	Gammaproteobacteria	Aeromonadales	Aeromonadaceae	Oceanimonas sp. GK1	2512047035	Finished
	Proteobacteria	Gammaproteobacteria	Aeromonadales	Succinivibrionaceae	Succinimonas amylolytica DSM 2873	2522125086	Permanent Draft
	Proteobacteria	Gammaproteobacteria	Aeromonadales	Succinivibrionaceae	Anaerobiospirillum succiniciproducens DSM 6400	2528768184	Permanent Draft
	Proteobacteria	Gammaproteobacteria	Aeromonadales	Succinivibrionaceae	Ruminobacter amylophilus DSM 1361	2595698241	Permanent Draft
	Proteobacteria	Gammaproteobacteria	Alteromonadales	Alteromonadaceae	Salinimonas chungwhensis DSM 16280	2518645602	Permanent Draft
	Proteobacteria	Gammaproteobacteria	Alteromonadales	Alteromonadaceae	Aliagarivorans marinus DSM 23064	2523533543	Permanent Draft
	Proteobacteria	Gammaproteobacteria	Alteromonadales	Alteromonadaceae	Aestuariibacter salexigens DSM 15300	2524614540	Permanent Draft
	Proteobacteria	Gammaproteobacteria	Alteromonadales	Alteromonadaceae	Paraglaciecola polaris LMG 21857	2531839185	Permanent Draft
	Proteobacteria	Gammaproteobacteria	Alteromonadales	Alteromonadaceae	Paraglaciecola psychrophila 170	2541047515	Permanent Draft
	Proteobacteria	Gammaproteobacteria	Alteromonadales	Alteromonadaceae	Aestuariibacter aggregatus CGMCC 1.8995	2675903007	Permanent Draft
	Proteobacteria	Gammaproteobacteria	Alteromonadales	Alteromonadaceae	Alteromonas sp. DSM 26665	2731958078	Permanent Draft
	Proteobacteria	Gammaproteobacteria	Alteromonadales	Alteromonadaceae	Tamilnaduibacter salinus DSM 28688	2756170269	Permanent Draft
	Proteobacteria	Gammaproteobacteria	Alteromonadales	Alteromonadaceae	Marinobacter hydrocarbonoclasticus DSM 50418	2757320410	Permanent Draft
	Proteobacteria	Gammaproteobacteria	Alteromonadales	Colwelliaceae	Colwellia psychrerythraea 34H	637000081	Finished
	Proteobacteria	Gammaproteobacteria	Alteromonadales	Colwelliaceae	Thalassotalea agarivorans DSM 19706	2599185215	Permanent Draft
	Proteobacteria	Gammaproteobacteria	Alteromonadales	Colwelliaceae	Litorilituus sediminis JCM 17549	2837225695	Finished
	Proteobacteria	Gammaproteobacteria	Alteromonadales	Ferrimonadaceae	Ferrimonas balearica PAT, DSM 9799	648028026	Finished
	Proteobacteria	Gammaproteobacteria	Alteromonadales	Ferrimonadaceae	Paraferrimonas haliotis AFRC7-2-1	2831996763	Permanent Draft
	Proteobacteria	Gammaproteobacteria	Alteromonadales	Idiomarinaceae	Idiomarina loihiensis L2TR	637000136	Finished
	Proteobacteria	Gammaproteobacteria	Alteromonadales	Idiomarinaceae	Aliidiomarina maris CGMCC 1.15366	2718217660	Permanent Draft
	Proteobacteria	Gammaproteobacteria	Alteromonadales	Moritellaceae	Moritella marina ATCC 15381	2519899695	Permanent Draft
	Proteobacteria	Gammaproteobacteria	Alteromonadales	Moritellaceae	Moritella viscosa 06/09/139	2648501251	Finished
	Proteobacteria	Gammaproteobacteria	Alteromonadales	Pseudoalteromonadaceae	Algicola sagamiensis DSM 14643	2519899678	Permanent Draft
	Proteobacteria	Gammaproteobacteria	Alteromonadales	Pseudoalteromonadaceae	Pseudoalteromonas agarivorans DSM 14585	2802429659	Finished
	Proteobacteria	Gammaproteobacteria	Alteromonadales	Pseudoalteromonadaceae	Psychrosphaera saromensis SA4-48	2833723684	Permanent Draft
	Proteobacteria	Gammaproteobacteria	Alteromonadales	Psychromonadaceae	Psychromonas ingrahamii 37	639633052	Finished
	Proteobacteria	Gammaproteobacteria	Alteromonadales	Psychromonadaceae	Psychromonas aquimarina ATCC BAA-1526	2524614866	Permanent Draft
	Proteobacteria	Gammaproteobacteria	Alteromonadales	Shewanellaceae	Shewanella baltica BA175	648276724	Finished
	Proteobacteria	Gammaproteobacteria	Alteromonadales	Shewanellaceae	Shewanella amazonensis SB2B	2518645527	Finished
	Proteobacteria	Gammaproteobacteria	Arenicellales	Arenicellaceae	Arenicella xantha DSM 24032	2770939506	Permanent Draft
	Proteobacteria	Gammaproteobacteria	Cardiobacteriales	Cardiobacteriaceae	Rappaport israeli B08008	2786546893	Permanent Draft
	Proteobacteria	Gammaproteobacteria	Cardiobacteriales	Cardiobacteriaceae	Suttonella indologenes NCTC 10717	2831780769	Permanent Draft
	Proteobacteria	Gammaproteobacteria	Cardiobacteriales	Cardiobacteriaceae	Dichelobacter nodosus VCS1703A	2836692187	Finished
	Proteobacteria	Gammaproteobacteria	Chromatiales	Chromatiaceae	Allochromatium vinosum DSM 180	646564502	Finished
	Proteobacteria	Gammaproteobacteria	Chromatiales	Chromatiaceae	Thiocystis violascens 611, DSM 198	2508501051	Finished
	Proteobacteria	Gammaproteobacteria	Chromatiales	Chromatiaceae	Lamprocystis purpurea DSM 4197	2515154118	Permanent Draft
	Proteobacteria	Gammaproteobacteria	Chromatiales	Chromatiaceae	Rheinheimera pacifica DSM 17616	2599185208	Permanent Draft
	Proteobacteria	Gammaproteobacteria	Chromatiales	Chromatiaceae	Thiocapsa roseopersicina DSM 217	2684622843	Permanent Draft
	Proteobacteria	Gammaproteobacteria	Chromatiales	Chromatiaceae	Marichromatium gracile DSM 203	2784746771	Permanent Draft
	Proteobacteria	Gammaproteobacteria	Chromatiales	Chromatiaceae	Thiobaca trueperi DSM 13587	2784746805	Permanent Draft
	Proteobacteria	Gammaproteobacteria	Chromatiales	Ectothiorhodospiraceae	Thiorhodospira sibirica A12, ATCC 700588	2509276036	Finished
	Proteobacteria	Gammaproteobacteria	Chromatiales	Ectothiorhodospiraceae	Thioalkalivibrio nitratireducens DSM 14787	2521172692	Finished
	Proteobacteria	Gammaproteobacteria	Chromatiales	Ectothiorhodospiraceae	Spiribacter curvatus UAH-SP71	2558309070	Finished
	Proteobacteria	Gammaproteobacteria	Chromatiales	Ectothiorhodospiraceae	Halorhodospira halochloris A	2571042483	Finished
	Proteobacteria	Gammaproteobacteria	Chromatiales	Ectothiorhodospiraceae	Acidihalobacter prosperus DSM 5130	2648501264	Permanent Draft
	Proteobacteria	Gammaproteobacteria	Chromatiales	Granulosicoccaceae	Granulosicoccus antarcticus IMCC3135	2747842540	Permanent Draft
	Proteobacteria	Gammaproteobacteria	Chromatiales	Granulosicoccaceae	Sulfuriflexus mobilis aks1	2837265499	Finished
	Proteobacteria	Gammaproteobacteria	Chromatiales	Halothiobacillaceae	Halothiobacillus neapolitanus c2, ATCC 23641	646311935	Finished
	Proteobacteria	Gammaproteobacteria	Chromatiales	Halothiobacillaceae	Halothiobacillus neapolitanus DSM 15147	2756170244	Permanent Draft
	Proteobacteria	Gammaproteobacteria	Chromatiales	Thioalkalispiraceae	Thiohalophilus thiocyanatoxydans DSM 16326	2786546142	Permanent Draft
	Proteobacteria	Gammaproteobacteria	Chromatiales	Thioalkalispiraceae	Sulfurivermis fontis JG42	2837194640	Finished
	Proteobacteria	Gammaproteobacteria	Enterobacterales	Enterobacteriaceae	Candidatus Moranella endobia PCIT	650716016	Finished
	Proteobacteria	Gammaproteobacteria	Enterobacterales	Enterobacteriaceae	Candidatus Blochmannia chromaiodes 640	2521172698	Finished
	Proteobacteria	Gammaproteobacteria	Enterobacterales	Enterobacteriaceae	Candidatus Moranella endobia PCVAL	2540341148	Finished
	Proteobacteria	Gammaproteobacteria	Enterobacterales	Enterobacteriaceae	Salmonella enterica enterica sv. Choleraesuis ATCC 10708	2568526425	Finished
	Proteobacteria	Gammaproteobacteria	Enterobacterales	Enterobacteriaceae	Escherichia coli K-12 MG1655	2600254969	Permanent Draft
	Proteobacteria	Gammaproteobacteria	Enterobacterales	Enterobacteriaceae	Blochmannia endosymbiont of Camponotus (Colobopsis) obliquus 757	2627853719	Finished
	Proteobacteria	Gammaproteobacteria	Enterobacterales	Enterobacteriaceae	Shigella sonnei H134140472	2684622773	Permanent Draft
	Proteobacteria	Gammaproteobacteria	Enterobacterales	Enterobacteriaceae	Klebsiella pneumoniae ATCC 35657	2718218429	Finished
	Proteobacteria	Gammaproteobacteria	Enterobacterales	Enterobacteriaceae	Yokenella regensburgei DSM 5079	2757320407	Permanent Draft
	Proteobacteria	Gammaproteobacteria	Enterobacterales	Enterobacteriaceae	Candidatus Riesia pediculicola HHAC	2772190787	Finished
	Proteobacteria	Gammaproteobacteria	Enterobacterales	Enterobacteriaceae	Candidatus Riesia pediculicola HHBH	2773858019	Finished
	Proteobacteria	Gammaproteobacteria	Enterobacterales	Enterobacteriaceae	Citrobacter braakii FDAARGOS_290	2773858050	Finished
	Proteobacteria	Gammaproteobacteria	Enterobacterales	Erwiniaceae	Buchnera aphidicola APS	637000043	Finished
	Proteobacteria	Gammaproteobacteria	Enterobacterales	Erwiniaceae	Buchnera aphidicola Tuc7	643348522	Finished
	Proteobacteria	Gammaproteobacteria	Enterobacterales	Erwiniaceae	Buchnera aphidicola F009	2558860197	Finished
	Proteobacteria	Gammaproteobacteria	Enterobacterales	Erwiniaceae	Buchnera aphidicola (Diuraphis noxia)	2718218137	Finished
	Proteobacteria	Gammaproteobacteria	Legionellales	Coxiellaceae	Coxiella burnetii Namibia	2627853754	Finished
	Proteobacteria	Gammaproteobacteria	Legionellales	Coxiellaceae	Aquicella lusitana DSM 16500	2756170232	Permanent Draft
	Proteobacteria	Gammaproteobacteria	Legionellales	Coxiellaceae	Coxiella burnetii 18430	2840586855	Finished
	Proteobacteria	Gammaproteobacteria	Legionellales	Legionellaceae	Legionella pneumophila Paris	637000147	Finished
	Proteobacteria	Gammaproteobacteria	Legionellales	Legionellaceae	Fluoribacter dumoffii NY 23	2657245499	Permanent Draft
	Proteobacteria	Gammaproteobacteria	Legionellales	Legionellaceae	Fluoribacter gormanii ATCC 33342	2681812897	Permanent Draft
	Proteobacteria	Gammaproteobacteria	Legionellales	Legionellaceae	Legionella pneumophila Philadelphia_1_ATCC	2718218064	Finished
	Proteobacteria	Gammaproteobacteria	Methylococcales	Methylococcaceae	Methylomonas methanica MC09	2504756059	Finished
	Proteobacteria	Gammaproteobacteria	Methylococcales	Methylococcaceae	Methylomicrobium agile ATCC 35068	2574179740	Permanent Draft
	Proteobacteria	Gammaproteobacteria	Methylococcales	Methylococcaceae	Methylobacter whittenburyi ACM 3310	2582581870	Permanent Draft
	Proteobacteria	Gammaproteobacteria	Methylococcales	Methylococcaceae	Methylomagnum ishizawai 175	2593339134	Permanent Draft
	Proteobacteria	Gammaproteobacteria	Methylococcales	Crenotrichaceae	Crenothrix polyspora ERS1545888	2831810206	Permanent Draft
	Proteobacteria	Gammaproteobacteria	Methylococcales	Crenotrichaceae	Crenothrix polyspora ERS1545889	2831860622	Permanent Draft
	Proteobacteria	Gammaproteobacteria	Nevskiales	Algiphilaceae	Algiphilus aromaticivorans DG1253	2574179776	Permanent Draft
	Proteobacteria	Gammaproteobacteria	Nevskiales	Sinobacteraceae	Polycyclovorans algicola TG408	2571042918	Permanent Draft
	Proteobacteria	Gammaproteobacteria	Nevskiales	Sinobacteraceae	Fontimonas thermophila DSM 23609	2622736503	Permanent Draft
	Proteobacteria	Gammaproteobacteria	Oceanospirillales	Alcanivoracaceae	Alcanivorax sp. DSM 26295	2724679733	Permanent Draft
	Proteobacteria	Gammaproteobacteria	Oceanospirillales	Alcanivoracaceae	Marinicella litoralis DSM 25488	2757320364	Permanent Draft
	Proteobacteria	Gammaproteobacteria	Oceanospirillales	Hahellaceae	Hahella ganghwensis DSM 17046	2519899685	Permanent Draft
	Proteobacteria	Gammaproteobacteria	Oceanospirillales	Hahellaceae	Zooshikella ganghwensis DSM 15267	2524614643	Permanent Draft
	Proteobacteria	Gammaproteobacteria	Oceanospirillales	Halomonadaceae	Chromohalobacter salexigens 1H11, DSM 3043	637000075	Finished
	Proteobacteria	Gammaproteobacteria	Oceanospirillales	Halomonadaceae	Candidatus Portiera aleyrodidarum	2515154046	Finished
	Proteobacteria	Gammaproteobacteria	Oceanospirillales	Halomonadaceae	Candidatus Portiera aleyrodidarum	2517487010	Finished
	Proteobacteria	Gammaproteobacteria	Oceanospirillales	Halomonadaceae	Candidatus Portiera aleyrodidarum TV (unscreened)	2518285589	Finished
	Proteobacteria	Gammaproteobacteria	Oceanospirillales	Halomonadaceae	Cobetia amphilecti KMM 296	2597490274	Permanent Draft
	Proteobacteria	Gammaproteobacteria	Oceanospirillales	Halomonadaceae	Chromohalobacter israelensis 6768	2617271339	Permanent Draft
	Proteobacteria	Gammaproteobacteria	Oceanospirillales	Halomonadaceae	Aidingimonas halophila DSM 19219	2693429859	Permanent Draft
	Proteobacteria	Gammaproteobacteria	Oceanospirillales	Halomonadaceae	Cobetia marina JCM 21022	2751185720	Finished
	Proteobacteria	Gammaproteobacteria	Oceanospirillales	Halomonadaceae	Zymobacter palmae IAM14233	2832896515	Finished
	Proteobacteria	Gammaproteobacteria	Oceanospirillales	Oceanospirillaceae	Bermanella marisrubri RED65	638341141	Permanent Draft
	Proteobacteria	Gammaproteobacteria	Oceanospirillales	Oceanospirillaceae	Marinomonas mediterranea MMB-1, ATCC 700492	2506210002	Finished
	Proteobacteria	Gammaproteobacteria	Oceanospirillales	Oceanospirillaceae	Amphritea japonica ATCC BAA-1530	2519899692	Permanent Draft
	Proteobacteria	Gammaproteobacteria	Oceanospirillales	Oceanospirillaceae	Marinobacterium jannaschii DSM 6295	2556921010	Permanent Draft
	Proteobacteria	Gammaproteobacteria	Oceanospirillales	Oceanospirillaceae	Bacterioplanes sanyensis NV9	2757320775	Finished
	Proteobacteria	Gammaproteobacteria	Oceanospirillales	Oceanospirillaceae	Thalassolituus oleivorans K188	2806311031	Finished
	Proteobacteria	Gammaproteobacteria	Oceanospirillales	Oleiphilaceae	Oleiphilus messinensis DSM 13489	2634166903	Permanent Draft
	Proteobacteria	Gammaproteobacteria	Oceanospirillales	Oleiphilaceae	Oleiphilus messinensis ME102	2773857794	Finished
	Proteobacteria	Gammaproteobacteria	Orbales	Orbaceae	Gilliamella apicola DSM 104097	2756170265	Permanent Draft
	Proteobacteria	Gammaproteobacteria	Orbales	Orbaceae	Frischella perrara DSM 104328	2756170266	Permanent Draft
	Proteobacteria	Gammaproteobacteria	Orbales	Orbaceae	Orbus hercynius DSM 22228	2770939645	Permanent Draft
	Proteobacteria	Gammaproteobacteria	Pasteurellales	Pasteurellaceae	Histophilus somni 2336	641522630	Finished
	Proteobacteria	Gammaproteobacteria	Pasteurellales	Pasteurellaceae	Bibersteinia trehalosi USDA-ARS-USMARC-190	2558860263	Finished
	Proteobacteria	Gammaproteobacteria	Pasteurellales	Pasteurellaceae	Actinobacillus suis ATCC 33415	2597489880	Finished
	Proteobacteria	Gammaproteobacteria	Pasteurellales	Pasteurellaceae	Haemophilus influenzae NCTC8143	2660238341	Finished
	Proteobacteria	Gammaproteobacteria	Pasteurellales	Pasteurellaceae	Glaesserella parasuis CL120103	2773857790	Finished
	Proteobacteria	Gammaproteobacteria	Pasteurellales	Pasteurellaceae	Aggregatibacter aphrophilus NCTC 11096	2814123374	Finished
	Proteobacteria	Gammaproteobacteria	Pseudomonadales	Moraxellaceae	Acinetobacter baumannii ATCC 17978	640069301	Finished
	Proteobacteria	Gammaproteobacteria	Pseudomonadales	Moraxellaceae	Perlucidibaca piscinae DSM 21586	2524614877	Permanent Draft
	Proteobacteria	Gammaproteobacteria	Pseudomonadales	Moraxellaceae	Moraxella catarrhalis 035E	2528311137	Permanent Draft
	Proteobacteria	Gammaproteobacteria	Pseudomonadales	Moraxellaceae	Alkanindiges illinoisensis DSM 15370	2558860994	Permanent Draft
	Proteobacteria	Gammaproteobacteria	Pseudomonadales	Moraxellaceae	Psychrobacter sp. JCM 18902	2576861785	Permanent Draft
	Proteobacteria	Gammaproteobacteria	Pseudomonadales	Moraxellaceae	Moraxella cuniculi DSM 21768	2681812931	Permanent Draft
	Proteobacteria	Gammaproteobacteria	Pseudomonadales	Moraxellaceae	Fluviicoccus keumensis DSM 105135	2802429732	Permanent Draft
	Proteobacteria	Gammaproteobacteria	Pseudomonadales	Pseudomonadaceae	Azotobacter vinelandii DJ, ATCC BAA-1303	643692004	Finished
	Proteobacteria	Gammaproteobacteria	Pseudomonadales	Pseudomonadaceae	Pseudomonas corrugata TEIC1148	2563366520	Permanent Draft
	Proteobacteria	Gammaproteobacteria	Pseudomonadales	Pseudomonadaceae	Oblitimonas alkaliphila C6819	2663762644	Finished
	Proteobacteria	Gammaproteobacteria	Pseudomonadales	Pseudomonadaceae	Pseudomonas aeruginosa ATCC 27853	2687453218	Finished
	Proteobacteria	Gammaproteobacteria	Pseudomonadales	Pseudomonadaceae	Thiopseudomonas denitrificans DSM 28679	2770939502	Permanent Draft
	Proteobacteria	Gammaproteobacteria	Salinisphaerales	Salinisphaeraceae	Salinisphaera sp. LB1	2772190855	Permanent Draft
	Proteobacteria	Gammaproteobacteria	Salinisphaerales	Salinisphaeraceae	Abyssibacter profundi OUC007	2831460164	Permanent Draft
	Proteobacteria	Gammaproteobacteria	Thiotrichales	Francisellaceae	Francisella halioticida DSM 23729	2773857878	Finished
	Proteobacteria	Gammaproteobacteria	Thiotrichales	Piscirickettsiaceae	Thiomicrospira aerophila AL3	2506783063	Finished
	Proteobacteria	Gammaproteobacteria	Thiotrichales	Piscirickettsiaceae	Hydrogenovibrio halophilus DSM 15072	2517572244	Permanent Draft
	Proteobacteria	Gammaproteobacteria	Thiotrichales	Piscirickettsiaceae	Piscirickettsia salmonis AY3800B	2718218332	Finished
	Proteobacteria	Gammaproteobacteria	Thiotrichales	Piscirickettsiaceae	Cycloclasticus sp. NAT157	2788500498	Permanent Draft
	Proteobacteria	Gammaproteobacteria	Thiotrichales	Thiotrichaceae	Beggiatoa alba B18LD	2508501047	Permanent Draft
	Proteobacteria	Gammaproteobacteria	Thiotrichales	Thiotrichaceae	Thioploca ingrica Lake Okotanpe	2619619276	Finished
	Proteobacteria	Gammaproteobacteria	Thiotrichales	Thiotrichaceae	Cocleimonas flava DSM 24830	2802428810	Permanent Draft
	Proteobacteria	Gammaproteobacteria	Vibrionales	Vibrionaceae	Vibrio litoralis DSM 17657	2524614821	Permanent Draft
	Proteobacteria	Gammaproteobacteria	Vibrionales	Vibrionaceae	Aliivibrio wodanis CL4	2728369059	Permanent Draft
	Proteobacteria	Gammaproteobacteria	Vibrionales	Vibrionaceae	Vibrio alginolyticus VN-7501	2744054822	Permanent Draft
	Proteobacteria	Gammaproteobacteria	Vibrionales	Vibrionaceae	Salinivibrio sp. YCSC6	2840636308	Finished
	Proteobacteria	Gammaproteobacteria	Vibrionales	Vibrionaceae	Photobacterium damselae Phdp Wu-1	2841613210	Finished
	Proteobacteria	Gammaproteobacteria	Xanthomonadales	Xanthomonadaceae	Stenotrophomonas maltophilia R551-3	642555162	Finished
	Proteobacteria	Gammaproteobacteria	Xanthomonadales	Xanthomonadaceae	Lysobacter defluvii DSM 18482	2524614664	Permanent Draft
	Proteobacteria	Gammaproteobacteria	Xanthomonadales	Xanthomonadaceae	Arenimonas donghaensis DSM 18148, HO3-R19	2597489983	Finished
	Proteobacteria	Gammaproteobacteria	Xanthomonadales	Xanthomonadaceae	Xanthomonas vesicatoria LMG 920	2731957840	Permanent Draft
	Proteobacteria	Hydrogenophilalia	Hydrogenophilales	Hydrogenophilaceae	Tepidiphilus margaritifer DSM 15129	2524023151	Permanent Draft
	Proteobacteria	Hydrogenophilalia	Hydrogenophilales	Hydrogenophilaceae	Hydrogenophilus thermoluteolus TH-1	2833634935	Finished
	Proteobacteria	Oligoflexia	Bacteriovoracales	Bacteriovoracaceae	Bacteriovorax stolpii DSM 12778	2756170350	Permanent Draft
	Proteobacteria	Oligoflexia	Bacteriovoracales	Halobacteriovoraceae	Halobacteriovorax marinus SJ	2563366500	Finished
	Proteobacteria	Oligoflexia	Bacteriovoracales	Halobacteriovoraceae	Halobacteriovorax marinus BE01	2802429312	Finished
	Proteobacteria	Oligoflexia	Bdellovibrionales	Bdellovibrionaceae	Bdellovibrio bacteriovorus HD100	637000030	Finished
	Proteobacteria	Oligoflexia	Bdellovibrionales	Bdellovibrionaceae	Bdellovibrio bacteriovorus Tiberius	2519103098	Finished
	Proteobacteria	Oligoflexia	Bdellovibrionales	Bdellovibrionaceae	Bdellovibrio bacteriovorus HD100 merdel	2634166446	Finished
	Proteobacteria	Oligoflexia	Bdellovibrionales	Bdellovibrionaceae	Bdellovibrio bacteriovorus SSB218315	2823402196	Finished
	Proteobacteria	Oligoflexia	Bdellovibrionales	unclassified	Bdellovibrionales bacterium RIFOXYB2_FULL_36_6	2713897408	Permanent Draft
	Proteobacteria	Oligoflexia	Oligoflexales	Oligoflexaceae	Oligoflexus tunisiensis Shr3	2667527381	Permanent Draft
	Proteobacteria	Oligoflexia	Oligoflexales	Pseudobacteriovoracaceae	Pseudobacteriovorax antillogorgiicola DSM 103413	2784746778	Permanent Draft
	Proteobacteria	Oligoflexia	Silvanigrellales	unclassified	Silvanigrellales bacterium RF1110005	2828502705	Finished
	Proteobacteria	Zetaproteobacteria	Mariprofundales	Mariprofundaceae	Mariprofundus ferrooxydans PV-1	639857004	Permanent Draft
	Proteobacteria	Zetaproteobacteria	Mariprofundales	Mariprofundaceae	Mariprofundus ferrooxydans M34	2513237158	Permanent Draft
	Proteobacteria	Zetaproteobacteria	Mariprofundales	Mariprofundaceae	Mariprofundus ferrooxydans JV-1	2648501925	Permanent Draft
	Proteobacteria	Zetaproteobacteria	Mariprofundales	Mariprofundaceae	Mariprofundus ferrinatatus CP-8	2775506949	Finished
	Proteobacteria	Zetaproteobacteria	Mariprofundales	Mariprofundaceae	Mariprofundus aestuarium CP-5	2775506950	Finished
	Proteobacteria	Zetaproteobacteria	unclassified	unclassified	Ghiorsea bivora TAG-1	2582580733	Permanent Draft
	Proteobacteria	Zetaproteobacteria	unclassified	unclassified	Zetaproteobacteria bacterium EBB1	2781125668	Finished
	Proteobacteria	Zetaproteobacteria	unclassified	unclassified	Zetaproteobacteria bacterium CG_4_10_14_0_2_um_filter_55_20	2786546596	Permanent Draft
	Proteobacteria	Zetaproteobacteria	unclassified	unclassified	Zetaproteobacteria bacterium CG_4_10_14_0_8_um_filter_59_127	2786546598	Permanent Draft
	Proteobacteria	Zetaproteobacteria	unclassified	unclassified	Zetaproteobacteria bacterium CG06_land_8_20_14_3_00_59_53	2786546601	Permanent Draft
	Proteobacteria	Zetaproteobacteria	unclassified	unclassified	Zetaproteobacteria bacterium CG03_land_8_20_14_0_80_59_51	2786546605	Permanent Draft
	Proteobacteria	Zetaproteobacteria	unclassified	unclassified	Unclassified Zetaproteobacteria bacterium 483-BS63_FULL_No.1_19.6_91	2836572527	Permanent Draft
	Actinobacteria	Actinobacteria	Corynebacteriales	Corynebacteriaceae	Corynebacterium glutamicum Kalinowski ATCC 13032	639279306	Finished
	Actinobacteria	Actinobacteria	Corynebacteriales	Mycobacteriaceae	Mycobacterium tuberculosis H37Rv	637000173	Finished
	unclassified	unclassified	unclassified	unclassified	IOLA	This study	Finished
Analysis	Phylum	Class	Order	Family	Genus species	IMG Genome ID	Sequencing Status
Used in Fig.4 and Supplementary Fig.5	Proteobacteria	Alphaproteobacteria	Caulobacterales	Caulobacteraceae	Brevundimonas diminuta ATCC(B) 19146	2843857367	Finished
	Proteobacteria	Alphaproteobacteria	Caulobacterales	Caulobacteraceae	Caulobacter segnis TK0059	2840722261	Finished
	Proteobacteria	Alphaproteobacteria	Holosporales	Caedimonadaceae	Candidatus Caedibacter acanthamoebae 30173	2654587767	Finished
	Proteobacteria	Alphaproteobacteria	Holosporales	Caedimonadaceae	Caedimonas varicaedens	2740892217	Permanent Draft
	Proteobacteria	Alphaproteobacteria	Holosporales	Caedimonadaceae	Candidatus Nucleicultrix amoebiphila FS5	2791354881	Finished
	Proteobacteria	Alphaproteobacteria	Holosporales	Candidatus Paracaedibacteraceae	Candidatus Odyssella thessalonicensis L13	2547132311	Permanent Draft
	Proteobacteria	Alphaproteobacteria	Holosporales	Candidatus Paracaedibacteraceae	Candidatus Paracaedibacter symbiosus	2609460321	Permanent Draft
	Proteobacteria	Alphaproteobacteria	Holosporales	Candidatus Paracaedibacteraceae	Candidatus Paracaedibacter acanthamoebae PRA3	2654587768	Finished
	Proteobacteria	Alphaproteobacteria	Holosporales	Holosporaceae	Holospora undulata HU1	2562617132	Permanent Draft
	Proteobacteria	Alphaproteobacteria	Holosporales	Holosporaceae	Holospora obtusa F1	2568526683	Permanent Draft
	Proteobacteria	Alphaproteobacteria	Holosporales	Holosporaceae	endosymbiont of Acanthamoeba sp. UWC8	2585427663	Finished
	Proteobacteria	Alphaproteobacteria	Holosporales	Holosporaceae	Holospora elegans E1	2603879700	Permanent Draft
	Proteobacteria	Alphaproteobacteria	Holosporales	Holosporaceae	Holospora curviuscula NRB217	2833866397	Permanent Draft
	Proteobacteria	Alphaproteobacteria	Kiloniellales	Kiloniellaceae	Kiloniella laminariae DSM 19542	2515154130	Permanent Draft
	Proteobacteria	Alphaproteobacteria	Kiloniellales	Kiloniellaceae	Kiloniella spongiae MEBiC09566	2634166499	Permanent Draft
	Proteobacteria	Alphaproteobacteria	Kordiimonadales	Kordiimonadaceae	Kordiimonas gwangyangensis DSM 19435	2517093004	Permanent Draft
	Proteobacteria	Alphaproteobacteria	Kordiimonadales	Kordiimonadaceae	Kordiimonas lacus CGMCC 1.9109	2617270924	Permanent Draft
	Proteobacteria	Alphaproteobacteria	Magnetococcales	Magnetococcaceae	Magnetococcus marinus MC-1	639633036	Finished
	Proteobacteria	Alphaproteobacteria	Magnetococcales	Magnetococcaceae	Magnetofaba australis IT-1	2786546855	Permanent Draft
	Proteobacteria	Alphaproteobacteria	Magnetococcales	unclassified	Magnetococcales bacterium ARS4	2778261403	Permanent Draft
	Proteobacteria	Alphaproteobacteria	Magnetococcales	unclassified	Magnetococcales bacterium SAT227	2778261426	Permanent Draft
	Proteobacteria	Alphaproteobacteria	Micropepsales	Micropepsaceae	Rhizomicrobium palustre DSM 19867	2828006917	Permanent Draft
	Proteobacteria	Alphaproteobacteria	Micropepsales	Micropepsaceae	Rhizomicrobium electricum DSM 21034	2828326373	Permanent Draft
	Proteobacteria	Alphaproteobacteria	Parvularculales	Parvularculaceae	Amphiplicatus metriothermophilus DSM 105738	2828471905	Permanent Draft
	Proteobacteria	Alphaproteobacteria	Parvularculales	Parvularculaceae	Parvularcula bermudensis HTCC2503	648028050	Finished
	Proteobacteria	Alphaproteobacteria	Pelagibacterales	Pelagibacteraceae	Candidatus Pelagibacter sp. IMCC9063	650716017	Finished
	Proteobacteria	Alphaproteobacteria	Pelagibacterales	Pelagibacteraceae	alpha proteobacterium sp. HIMB59	2503982041	Finished
	Proteobacteria	Alphaproteobacteria	Pelagibacterales	Pelagibacteraceae	Candidatus Pelagibacter sp. RS39	2751185908	Finished
	Proteobacteria	Alphaproteobacteria	Pelagibacterales	Pelagibacteraceae	Candidatus Pelagibacter sp. RS40	2751185909	Finished
	Proteobacteria	Alphaproteobacteria	Pelagibacterales	Pelagibacteraceae	Alphaproteobacterium sp. HIMB59	2773857814	Finished
	Proteobacteria	Alphaproteobacteria	Pelagibacterales	Pelagibacteraceae	Alphaproteobacterium sp. HIMB5	2773857876	Finished
	Proteobacteria	Alphaproteobacteria	Pelagibacterales	unclassified	Candidatus Fonsibacter ubiquis LSUCC0530 Reanalysis	2728369501	Finished
	Proteobacteria	Alphaproteobacteria	Pelagibacterales	unclassified	Candidatus Fonsibacter ubiquis LSUCC0530	2802429324	Finished
	Proteobacteria	Alphaproteobacteria	Rhizobiales	Aurantimonadaceae	Aurantimonas coralicida DSM 14790	2523533557	Permanent Draft
	Proteobacteria	Alphaproteobacteria	Rhizobiales	Aurantimonadaceae	Aureimonas altamirensis DSM 21988	2585427611	Permanent Draft
	Proteobacteria	Alphaproteobacteria	Rhizobiales	Bartonellaceae	Bartonella doshiae ATCC 700133	2545555861	Permanent Draft
	Proteobacteria	Alphaproteobacteria	Rhizobiales	Bartonellaceae	Bartonella clarridgeiae ATCC 51734	2547132469	Permanent Draft
	Proteobacteria	Alphaproteobacteria	Rhizobiales	Beijerinckiaceae	Beijerinckia indica indica ATCC 9039	641522606	Finished
	Proteobacteria	Alphaproteobacteria	Rhizobiales	Beijerinckiaceae	Methylocella silvestris BL2, DSM 15510	643348565	Finished
	Proteobacteria	Alphaproteobacteria	Rhizobiales	Bradyrhizobiaceae	Bradyrhizobium japonicum USDA 110	637000038	Finished
	Proteobacteria	Alphaproteobacteria	Rhizobiales	Bradyrhizobiaceae	Nitrobacter hamburgensis X14	637000192	Finished
	Proteobacteria	Alphaproteobacteria	Rhizobiales	Brucellaceae	Ochrobactrum anthropi ATCC 49188	640753038	Finished
	Proteobacteria	Alphaproteobacteria	Rhizobiales	Brucellaceae	Brucella canis ATCC 23365	641228480	Finished
	Proteobacteria	Alphaproteobacteria	Rhizobiales	Cohaesibacteraceae	Cohaesibacter marisflavi CGMCC 1.9157	2617270874	Permanent Draft
	Proteobacteria	Alphaproteobacteria	Rhizobiales	Cohaesibacteraceae	Breoghania corrubedonensis DSM 23382	2734482291	Permanent Draft
	Proteobacteria	Alphaproteobacteria	Rhizobiales	Hyphomicrobiaceae	Hyphomicrobium denitrificans ATCC 51888	648028034	Finished
	Proteobacteria	Alphaproteobacteria	Rhizobiales	Hyphomicrobiaceae	Rhodomicrobium vannielii ATCC 17100	649633090	Finished
	Proteobacteria	Alphaproteobacteria	Rhizobiales	Methylobacteriaceae	Methylobacterium radiotolerans JCM 2831	641522638	Finished
	Proteobacteria	Alphaproteobacteria	Rhizobiales	Methylobacteriaceae	Neomegalonema perideroedes DSM 15528	2515154196	Permanent Draft
	Proteobacteria	Alphaproteobacteria	Rhizobiales	Phyllobacteriaceae	Mesorhizobium australicum WSM2073	2509276022	Finished
	Proteobacteria	Alphaproteobacteria	Rhizobiales	Phyllobacteriaceae	Aminobacter aganoensis DSM 7051	2829777543	Permanent Draft
	Proteobacteria	Alphaproteobacteria	Rhizobiales	Rhizobiaceae	Rhizobium etli CFN 42, DSM 11541	640427137	Finished
	Proteobacteria	Alphaproteobacteria	Rhizobiales	Rhizobiaceae	Agrobacterium rhizogenes ATCC 15834	2609460070	Permanent Draft
	Proteobacteria	Alphaproteobacteria	Rhizobiales	Xanthobacteraceae	Starkeya novella DSM 506	648028054	Finished
	Proteobacteria	Alphaproteobacteria	Rhizobiales	Xanthobacteraceae	Pseudoxanthobacter soli DSM 19599	2585428043	Permanent Draft
	Proteobacteria	Alphaproteobacteria	Rhodobacterales	Hyphomonadaceae	Hyphomonas neptunium ATCC 15444	637000135	Finished
	Proteobacteria	Alphaproteobacteria	Rhodobacterales	Hyphomonadaceae	Maricaulis maris MCS10	637000157	Finished
	Proteobacteria	Alphaproteobacteria	Rhodobacterales	Rhodobacteraceae	Dinoroseobacter shibae DFL-12, DSM 16493	2501004205	Finished
	Proteobacteria	Alphaproteobacteria	Rhodobacterales	Rhodobacteraceae	Phaeobacter gallaeciensis DSM 26640	2558309061	Finished
	Proteobacteria	Alphaproteobacteria	Rhodospirillales	Acetobacteraceae	Acidiphilium cryptum JF-5	640427101	Finished
	Proteobacteria	Alphaproteobacteria	Rhodospirillales	Acetobacteraceae	Gluconacetobacter diazotrophicus PA1 5	643348555	Finished
	Proteobacteria	Alphaproteobacteria	Rhodospirillales	Geminicoccaceae	Geminicoccus roseus DSM 18922	2517093010	Permanent Draft
	Proteobacteria	Alphaproteobacteria	Rhodospirillales	Rhodospirillaceae	Rhodospirillum rubrum S1, ATCC 11170	637000241	Finished
	Proteobacteria	Alphaproteobacteria	Rhodospirillales	Rhodospirillaceae	Haematospirillum jordaniae H5569	2718217839	Finished
	Proteobacteria	Alphaproteobacteria	Rickettsiales	Anaplasmataceae	Anaplasma centrale Israel	646311905	Finished
	Proteobacteria	Alphaproteobacteria	Rickettsiales	Anaplasmataceae	Anaplasma marginale Florida	643692003	Finished
	Proteobacteria	Alphaproteobacteria	Rickettsiales	Anaplasmataceae	Anaplasma phagocytophilum HZ	637000009	Finished
	Proteobacteria	Alphaproteobacteria	Rickettsiales	Anaplasmataceae	Candidatus Neoehrlichia lotoris RAC413	2654587825	Permanent Draft
	Proteobacteria	Alphaproteobacteria	Rickettsiales	Anaplasmataceae	Candidatus Xenolissoclinum pacificiensis L6	2576861681	Permanent Draft
	Proteobacteria	Alphaproteobacteria	Rickettsiales	Anaplasmataceae	Ehrlichia canis Jake	637000097	Finished
	Proteobacteria	Alphaproteobacteria	Rickettsiales	Anaplasmataceae	Ehrlichia chaffeensis Arkansas	637000098	Finished
	Proteobacteria	Alphaproteobacteria	Rickettsiales	Anaplasmataceae	Ehrlichia minasensis UFMG-EV	2651869706	Permanent Draft
	Proteobacteria	Alphaproteobacteria	Rickettsiales	Anaplasmataceae	Ehrlichia muris	2510461052	Permanent Draft
	Proteobacteria	Alphaproteobacteria	Rickettsiales	Anaplasmataceae	Ehrlichia ruminantium Welgevonden, ARC-OVI	639279308	Finished
	Proteobacteria	Alphaproteobacteria	Rickettsiales	Anaplasmataceae	Ehrlichia sp. HF	2576861437	Finished
	Proteobacteria	Alphaproteobacteria	Rickettsiales	Anaplasmataceae	Neorickettsia sennetsu Miyayama	637000191	Finished
	Proteobacteria	Alphaproteobacteria	Rickettsiales	Anaplasmataceae	Wolbachia endosymbiont Cameroon of Onchocerca volvulus	2597490173	Finished
	Proteobacteria	Alphaproteobacteria	Rickettsiales	Anaplasmataceae	Wolbachia endosymbiont of Aedes albopictus wAlbB	2846004092	Permanent Draft
	Proteobacteria	Alphaproteobacteria	Rickettsiales	Anaplasmataceae	Wolbachia endosymbiont of Armadillidium vulgare wVulC	2846005711	Permanent Draft
	Proteobacteria	Alphaproteobacteria	Rickettsiales	Anaplasmataceae	Wolbachia endosymbiont of Cimex lectularius wCle	2791355066	Finished
	Proteobacteria	Alphaproteobacteria	Rickettsiales	Anaplasmataceae	Wolbachia endosymbiont of Culex quinquefasciatus Pel	642555168	Finished
	Proteobacteria	Alphaproteobacteria	Rickettsiales	Anaplasmataceae	Wolbachia endosymbiont of Cylisticus convexus Wcon	2846025955	Permanent Draft
	Proteobacteria	Alphaproteobacteria	Rickettsiales	Anaplasmataceae	Wolbachia endosymbiont of Dactylopius coccus wDacA	2731957968	Permanent Draft
	Proteobacteria	Alphaproteobacteria	Rickettsiales	Anaplasmataceae	Wolbachia endosymbiont of Drosophila ananassae wAna_India	2834326310	Permanent Draft
	Proteobacteria	Alphaproteobacteria	Rickettsiales	Anaplasmataceae	Wolbachia endosymbiont of Drosophila incompta wInc_Cu	2721755752	Finished
	Proteobacteria	Alphaproteobacteria	Rickettsiales	Anaplasmataceae	Wolbachia endosymbiont of Drosophila melanogaster	637000339	Finished
	Proteobacteria	Alphaproteobacteria	Rickettsiales	Anaplasmataceae	Wolbachia endosymbiont of Drosophila simulans wHa	2540341171	Finished
	Proteobacteria	Alphaproteobacteria	Rickettsiales	Anaplasmataceae	Wolbachia endosymbiont of Glossina morsitans morsitans	2619619106	Permanent Draft
	Proteobacteria	Alphaproteobacteria	Rickettsiales	Anaplasmataceae	Wolbachia endosymbiont of Nomada ferruginata wNfe	2843484624	Permanent Draft
	Proteobacteria	Alphaproteobacteria	Rickettsiales	Anaplasmataceae	Wolbachia endosymbiont of Nomada flava wNfla	2845999109	Permanent Draft
	Proteobacteria	Alphaproteobacteria	Rickettsiales	Anaplasmataceae	Wolbachia endosymbiont of Nomada leucophthalma wNleu	2840963544	Permanent Draft
	Proteobacteria	Alphaproteobacteria	Rickettsiales	Anaplasmataceae	Wolbachia endosymbiont of Nomada panzeri wNpa	2846028689	Permanent Draft
	Proteobacteria	Alphaproteobacteria	Rickettsiales	Anaplasmataceae	Wolbachia endosymbiont of Operophtera brumata Ob_Wba	2648501276	Permanent Draft
	Proteobacteria	Alphaproteobacteria	Rickettsiales	Anaplasmataceae	Wolbachia endosymbiont of Wuchereria bancrofti wWb	2840955890	Permanent Draft
	Proteobacteria	Alphaproteobacteria	Rickettsiales	Anaplasmataceae	Wolbachia endosymbiont TRS of Brugia malayi	637000340	Finished
	Proteobacteria	Alphaproteobacteria	Rickettsiales	Anaplasmataceae	Wolbachia endosymbiont valsugana of Drosophila suzukii	2617271114	Permanent Draft
	Proteobacteria	Alphaproteobacteria	Rickettsiales	Anaplasmataceae	Wolbachia endosymbiont wDacB of Dactylopius coccus	2744054666	Permanent Draft
	Proteobacteria	Alphaproteobacteria	Rickettsiales	Anaplasmataceae	Wolbachia endosymbiont wPip_Mol of Culex molestus	2588253760	Finished
	Proteobacteria	Alphaproteobacteria	Rickettsiales	Anaplasmataceae	Wolbachia endosymbiont wStri of Laodelphax striatella	2744054622	Permanent Draft
	Proteobacteria	Alphaproteobacteria	Rickettsiales	Anaplasmataceae	Wolbachia endosymbiont wVitB of Nasonia vitripennis	2513237282	Permanent Draft
	Proteobacteria	Alphaproteobacteria	Rickettsiales	Anaplasmataceae	Wolbachia pipientis wAlbB	2840666718	Finished
	Proteobacteria	Alphaproteobacteria	Rickettsiales	Anaplasmataceae	Wolbachia sp (Diaphorina citri)	2547132200	Permanent Draft
	Proteobacteria	Alphaproteobacteria	Rickettsiales	Anaplasmataceae	Wolbachia sp. wMel_AMD	2845997892	Permanent Draft
	Proteobacteria	Alphaproteobacteria	Rickettsiales	Anaplasmataceae	Wolbachia sp. wOo	2524023201	Finished
	Proteobacteria	Alphaproteobacteria	Rickettsiales	Anaplasmataceae	Wolbachia sp. wPipMol (Culex pipiens)	2547132263	Permanent Draft
	Proteobacteria	Alphaproteobacteria	Rickettsiales	Anaplasmataceae	Wolbachia sp. wRi	643692055	Finished
	Proteobacteria	Alphaproteobacteria	Rickettsiales	Candidatus Midichloriaceae	Candidatus Midichloria mitochondrii IricVA	650716015	Finished
	Proteobacteria	Alphaproteobacteria	Rickettsiales	Candidatus Midichloriaceae	Candidatus Jidaibacter acanthamoeba UWC36	2636415417	Permanent Draft
	Proteobacteria	Alphaproteobacteria	Rickettsiales	Rickettsiaceae	Occidentia massiliensis OS118	2585427698	Permanent Draft
	Proteobacteria	Alphaproteobacteria	Rickettsiales	Rickettsiaceae	Orientia tsutsugamushi sv. Gilliam Ikeda	642555145	Finished
	Proteobacteria	Alphaproteobacteria	Rickettsiales	Rickettsiaceae	Rickettsia aeschlimannii MC16	2744055005	Permanent Draft
	Proteobacteria	Alphaproteobacteria	Rickettsiales	Rickettsiaceae	Rickettsia africae ESF-5	644736402	Finished
	Proteobacteria	Alphaproteobacteria	Rickettsiales	Rickettsiaceae	Rickettsia akari Hartford	640753043	Finished
	Proteobacteria	Alphaproteobacteria	Rickettsiales	Rickettsiaceae	Rickettsia amblyommatis GAT-30V	2512564072	Finished
	Proteobacteria	Alphaproteobacteria	Rickettsiales	Rickettsiaceae	Rickettsia argasii T170-B	2627853922	Permanent Draft
	Proteobacteria	Alphaproteobacteria	Rickettsiales	Rickettsiaceae	Rickettsia asembonensis NMRCii	2802429295	Finished
	Proteobacteria	Alphaproteobacteria	Rickettsiales	Rickettsiaceae	Rickettsia australis Cutlack	2512564059	Finished
	Proteobacteria	Alphaproteobacteria	Rickettsiales	Rickettsiaceae	Rickettsia bellii RML369-C	637000242	Finished
	Proteobacteria	Alphaproteobacteria	Rickettsiales	Rickettsiaceae	Rickettsia buchneri ISO7	2582581025	Permanent Draft
	Proteobacteria	Alphaproteobacteria	Rickettsiales	Rickettsiaceae	Rickettsia canadensis McKiel	640753045	Finished
	Proteobacteria	Alphaproteobacteria	Rickettsiales	Rickettsiaceae	Rickettsia conorii Malish 7	637000243	Finished
	Proteobacteria	Alphaproteobacteria	Rickettsiales	Rickettsiaceae	Rickettsia endosymbiont of Bemisia tabaci MEAM1	2802429316	Finished
	Proteobacteria	Alphaproteobacteria	Rickettsiales	Rickettsiaceae	Rickettsia endosymbiont of Culicoides newsteadi RiCNE	2834764525	Permanent Draft
	Proteobacteria	Alphaproteobacteria	Rickettsiales	Rickettsiaceae	Rickettsia endosymbiont of Ixodes pacificus	2627853914	Permanent Draft
	Proteobacteria	Alphaproteobacteria	Rickettsiales	Rickettsiaceae	Rickettsia endosymbiont of Ixodes scapularis	647533204	Permanent Draft
	Proteobacteria	Alphaproteobacteria	Rickettsiales	Rickettsiaceae	Rickettsia endosymbiont of Proechinophthirus fluctus SPI	2690315847	Permanent Draft
	Proteobacteria	Alphaproteobacteria	Rickettsiales	Rickettsiaceae	Rickettsia felis URRWXCal2	637000244	Finished
	Proteobacteria	Alphaproteobacteria	Rickettsiales	Rickettsiaceae	Rickettsia fournieri AUS118	2834762790	Permanent Draft
	Proteobacteria	Alphaproteobacteria	Rickettsiales	Rickettsiaceae	Rickettsia gravesii BWI-1	2585427707	Permanent Draft
	Proteobacteria	Alphaproteobacteria	Rickettsiales	Rickettsiaceae	Rickettsia heilongjiangensis 054	650716082	Finished
	Proteobacteria	Alphaproteobacteria	Rickettsiales	Rickettsiaceae	Rickettsia helvetica C9P9	2597489904	Finished
	Proteobacteria	Alphaproteobacteria	Rickettsiales	Rickettsiaceae	Rickettsia honei RB	2548877054	Permanent Draft
	Proteobacteria	Alphaproteobacteria	Rickettsiales	Rickettsiaceae	Rickettsia hoogstraalii Croatica	2639762805	Permanent Draft
	Proteobacteria	Alphaproteobacteria	Rickettsiales	Rickettsiaceae	Rickettsia hoogstraalii RCCE3	2630968761	Permanent Draft
	Proteobacteria	Alphaproteobacteria	Rickettsiales	Rickettsiaceae	Rickettsia japonica YH_M	2806310729	Finished
	Proteobacteria	Alphaproteobacteria	Rickettsiales	Rickettsiaceae	Rickettsia massiliae MTU5	641228503	Finished
	Proteobacteria	Alphaproteobacteria	Rickettsiales	Rickettsiaceae	Rickettsia montanensis OSU 85-930	2512564067	Finished
	Proteobacteria	Alphaproteobacteria	Rickettsiales	Rickettsiaceae	Rickettsia parkeri Portsmouth	2512564062	Finished
	Proteobacteria	Alphaproteobacteria	Rickettsiales	Rickettsiaceae	Rickettsia peacockii Rustic	644736403	Finished
	Proteobacteria	Alphaproteobacteria	Rickettsiales	Rickettsiaceae	Rickettsia philipii 364D	2512564043	Finished
	Proteobacteria	Alphaproteobacteria	Rickettsiales	Rickettsiaceae	Rickettsia prowazekii Madrid E	637000245	Finished
	Proteobacteria	Alphaproteobacteria	Rickettsiales	Rickettsiaceae	Rickettsia raoultii Khabarovsk	2718218392	Finished
	Proteobacteria	Alphaproteobacteria	Rickettsiales	Rickettsiaceae	Rickettsia rhipicephali 3-7-female6-CWPP	2512564064	Finished
	Proteobacteria	Alphaproteobacteria	Rickettsiales	Rickettsiaceae	Rickettsia rickettsii Sheila Smith	640753046	Finished
	Proteobacteria	Alphaproteobacteria	Rickettsiales	Rickettsiaceae	Rickettsia sibirica 246	638341178	Finished
	Proteobacteria	Alphaproteobacteria	Rickettsiales	Rickettsiaceae	Rickettsia slovaca 13-B	2511231061	Finished
	Proteobacteria	Alphaproteobacteria	Rickettsiales	Rickettsiaceae	Rickettsia tamurae AT-1	2617271228	Permanent Draft
	Proteobacteria	Alphaproteobacteria	Rickettsiales	Rickettsiaceae	Rickettsia typhi Wilmington	637000246	Finished
	Proteobacteria	Alphaproteobacteria	Rickettsiales	unclassified	Candidatus Hepatobacter penaei	2609460328	Permanent Draft
	Proteobacteria	Alphaproteobacteria	Rickettsiales	unclassified	Rickettsiales bacterium Ac37b	2599185121	Finished
	Proteobacteria	Alphaproteobacteria	Rickettsiales	unclassified	Rickettsiales bacterium EBPR_Bin_124	2619618936	Permanent Draft
	Proteobacteria	Alphaproteobacteria	Rickettsiales	unclassified	Rickettsiales bacterium MED657	2823573081	Permanent Draft
	Proteobacteria	Alphaproteobacteria	Sneathiellales	Sneathiellaceae	Oceanibacterium hippocampi CECT 7691	2831931051	Permanent Draft
	Proteobacteria	Alphaproteobacteria	Sphingomonadales	Sphingomonadaceae	Sphingopyxis alaskensis RB2256	637000271	Finished
	Proteobacteria	Alphaproteobacteria	Sphingomonadales	Sphingomonadaceae	Novosphingobium aromaticivorans DSM 12444	640427126	Finished
	Proteobacteria	Alphaproteobacteria	Sphingomonadales	Erythrobacteraceae	Porphyrobacter sanguineus DSM 11032	2582580729	Permanent Draft
	Proteobacteria	Alphaproteobacteria	Sphingomonadales	Erythrobacteraceae	Altererythrobacter ishigakiensis ATCC BAA-2084	2596583651	Permanent Draft
	Proteobacteria	Zetaproteobacteria	unclassified	unclassified	Ghiorsea bivora TAG-1	2582580733	Permanent Draft
	Proteobacteria	Zetaproteobacteria	unclassified	unclassified	Unclassified Zetaproteobacteria bacterium S6_FULL_No.1_5.2_98	2772190973	Permanent Draft
	Proteobacteria	Zetaproteobacteria	Mariprofundales	Mariprofundaceae	Mariprofundus ferrinatatus CP-8	2775506949	Finished
	Proteobacteria	Zetaproteobacteria	Mariprofundales	Mariprofundaceae	Mariprofundus aestuarium CP-5	2775506950	Finished
	Proteobacteria	Zetaproteobacteria	unclassified	unclassified	Zetaproteobacteria bacterium EBB1	2781125668	Finished
	Proteobacteria	Zetaproteobacteria	unclassified	unclassified	Zetaproteobacteria bacterium CG06_land_8_20_14_3_00_59_53	2786546601	Permanent Draft
	Proteobacteria	Zetaproteobacteria	unclassified	unclassified	Unclassified Zetaproteobacteria bacterium 482-BS8_FULL_No.3_2.0_99	2836555431	Permanent Draft
	unclassified	unclassified	unclassified	unclassified	IOLA	This study	Finished
The datasets of housekeeping protein sequences and ribosomal RNA gene sequences used in the phylogenetic analyses were collected from the Joint Genome Institute’s IMG/M database (https://img.jgi.doe.gov). The classification information (phylum, class, order, family, genus and species), IMG genome ID, and sequencing status are listed according to each analysis.
