# Supplementary material for: A human respiratory tract-associated bacterium with an extremely small genome
Source: Commun Biol. 2021 May 26;4:628. doi: 10.1038/s42003-021-02162-6 (PMC8155191; doi:10.1038/s42003-021-02162-6)
Supplement: Supplementary file 6 — Supplementary Data 3 [file 42003_2021_2162_MOESM6_ESM.xlsx]

## Sheet: S-table 6
Supplementary Data 3. A list of host-associated bacteria with small genomes (under 1.2 Mb) used for the comparison analysis with IOLA.
Strains	Cluster (see Fig.5)	IMG Genome ID	Phylum	Class	Genus	Ecosystem category	Host name	Genome size (bp)	GC contents (%)
Candidatus Zinderia insecticola CARI	I	648028015	Proteobacteria	Betaproteobacteria	Candidatus Zinderia	Insecta	Cercopoidea	208564	14
Candidatus Hodgkinia cicadicola Dsem Reanalysis	I	644736335	Proteobacteria	Alphaproteobacteria	Candidatus Hodgkinia	Insecta	Diceroprocta semicincta	143795	58
Buchnera aphidicola Cc	I	643348521	Proteobacteria	Gammaproteobacteria	Buchnera	Insecta	Cinara cedri	422434	20
Candidatus Nasuia deltocephalinicola NAS-ALF	I	2563366588	Proteobacteria	Betaproteobacteria	Candidatus Nasuia	Insecta		112091	17
Candidatus Uzinura diaspidicola ASNER	I	2540341063	Bacteroidetes	Flavobacteriia	unclassified	Insecta	Aspidiotus nerii	263431	30
Candidatus Tremblaya princeps PCIT	I	650716018	Proteobacteria	Betaproteobacteria	Candidatus Tremblaya	Insecta	Planococcus citri	138927	59
Candidatus Portiera aleyrodidarum TV	I	2518285589	Proteobacteria	Gammaproteobacteria	Candidatus Portiera	Insecta	Trialeurodes vaporarium	280663	25
Candidatus Sulcia muelleri NC	I	2718218185	Bacteroidetes	Flavobacteriia	Candidatus Sulcia	Insecta	rice leafhopper	192244	24
Candidatus Carsonella ruddii HT Thao2000	I	2540341134	Proteobacteria	Gammaproteobacteria	Candidatus Carsonella	Insecta	Heteropsylla texana	157543	15
Candidatus Vesicomyosocius okutanii HA	II	640427107	Proteobacteria	Gammaproteobacteria	unclassified	Mollusca		1022154	32
Candidatus Xiphinematobacter sp. Idaho Grape	II	2718217752	Verrucomicrobia	Spartobacteria	Candidatus Xiphinematobacter	Plants	Xiphinema americanum	915884	48
Candidatus Blochmannia vafer BVAF	II	649633028	Proteobacteria	Gammaproteobacteria	Candidatus Blochmannia	Insecta	Camponotus vafer	722593	28
Wigglesworthia glossinidia	II	637000338	Proteobacteria	Gammaproteobacteria	Wigglesworthia	Insecta		703004	22
Erwinia haradaeae 3056	II	2751185823	Proteobacteria	Gammaproteobacteria	Erwinia	Arthropoda	Cinara pseudotaxifoliae	1094672	35
Candidatus Riesia pediculischaeffi PTSK	II	2772190788	Proteobacteria	Gammaproteobacteria	Candidatus Riesia	Arthropoda	Pediculus schaeffi	571864	32
Candidatus Baumannia cicadellinicola B-GSS	II	2718217844	Proteobacteria	Gammaproteobacteria	unclassified	Arthropoda	Draeculacephala minerva	636137	32
Blattabacterium punctulatus CPUbr	II	2833044002	Bacteroidetes	Flavobacteriia	Blattabacterium	Unclassified	Cryptocercus punctulatus	609317	24
Tropheryma whipplei TW08/27	II	637000330	Actinobacteria	Actinobacteria	Tropheryma	Human	Homo sapiens	925938	46
Candidatus Profftella armatura YCPA	III	2773857880	Proteobacteria	Betaproteobacteria	Candidatus Profftella	Arthropoda	Diaphorina citri	463023	24
Anaplasma marginale Palmeira	III	2843749588	Proteobacteria	Alphaproteobacteria	Anaplasma	Mammals	Bos taurus	1195200	50
Wolbachia endosymbiont TRS of Brugia malayi	III	637000340	Proteobacteria	Alphaproteobacteria	Wolbachia	Unclassified	Brugia malayi	1080084	34
Ehrlichia chaffeensis Arkansas	III	637000098	Proteobacteria	Alphaproteobacteria	Ehrlichia	Human	Homo sapiens	1176248	30
Neorickettsia sennetsu Miyayama	III	637000191	Proteobacteria	Alphaproteobacteria	Neorickettsia	Human	Homo sapiens	859006	41
IOLA	IV	This study	Proteobacteria	Alphaproteobacteria	unclassified	Human?	Homo sapiens?	303838	21
Candidatus Phytoplasma M3	IV	2718218463	Tenericutes	Mollicutes	Candidatus Phytoplasma	Arthropoda	Dalbulus maidis	576118	28
Ureaplasma parvum sv. 3 OMC-P162	IV	2841239517	Tenericutes	Mollicutes	Ureaplasma	Human	Homo sapiens	732031	25
Mycoplasma genitalium M6282	IV	2540341080	Tenericutes	Mollicutes	Mycoplasma	Human	Homo sapiens	579504	32
Mesoplasma florum L1	IV	637000158	Tenericutes	Mollicutes	Mesoplasma	Plants		793224	27
Spiroplasma diminutum CUAS-1	IV	2554235383	Tenericutes	Mollicutes	Spiroplasma	Insecta	Culex annulus	945296	25
Treponema pallidum endemicum Iraq B	V	2841504130	Spirochaetes	Spirochaetia	Treponema	Human	Homo sapiens	1137653	53
Borrelia miyamotoi LB-2001	V	2563366626	Spirochaetes	Spirochaetia	Borrelia	Mammals		907294	29
Borreliella garinii NMJW1	V	2518645579	Spirochaetes	Spirochaetia	Borreliella	Insecta	Ixodes	902789	28
Chlamydia trachomatis QH111L	V	2718217778	Chlamydiae	Chlamydiia	Chlamydia	Human	Homo sapiens	1033342	41
Arsenophonus endosymbiont of Aleurodicus dispersus ARAD	V	2833859439	Proteobacteria	Gammaproteobacteria	Arsenophonus	Insecta	Aleurodicus dispersus	663125	32
Candidatus Moranella endobia PCVAL	V	2540341148	Proteobacteria	Gammaproteobacteria	Candidatus Moranella	Unclassified		538203	44
Rickettsia prowazekii Breinl	V	2541047049	Proteobacteria	Alphaproteobacteria	Rickettsia	Human	Homo sapiens	1109301	29
Candidatus Midichloria mitochondrii IricVA	V	650716015	Proteobacteria	Alphaproteobacteria	Candidatus Midichloria	Arthropoda	Ixodes ricinus	1183732	37
Candidatus Endohaliclona renieramycinifaciens Ren-Pal-02	V	2754412410	Proteobacteria	Gammaproteobacteria	Candidatus Endohaliclona	Porifera		677986	38
Serratia symbiotica STs Pazieg	V	2811995301	Proteobacteria	Gammaproteobacteria	Serratia	Arthropoda	Tuberolachnus salignus	650317	21
Secondary Endosymbiont of Heteropsylla cubana	V	2512047046	Proteobacteria	Gammaproteobacteria	unclassified	Insecta	Heteropsylla cubana	1121596	29
Human-associated bacteria are colored orange. The clusters were assigned based on the heatmap of COG functional category proportions in Fig. 5.
