# Supplementary material for: A human respiratory tract-associated bacterium with an extremely small genome
Source: Commun Biol. 2021 May 26;4:628. doi: 10.1038/s42003-021-02162-6 (PMC8155191; doi:10.1038/s42003-021-02162-6)
Supplement: Supplementary file 7 — Supplementary Data 4 [file 42003_2021_2162_MOESM7_ESM.xlsx]

## Sheet: S-Data 3
Supplementary Data 4. Comparison of gene content between IOLA and 39 host-associated bacteria with small genomes and low GC contents.
COG functional catgory	Ca. Zinderia insecticola CARI	Ca. Hodgkinia cicadicola	Buchnera aphidicola Cc	Ca. Nasuia deltocephalinicola NAS-ALF	Ca. Uzinura diaspidicola ASNER	Ca. Tremblaya princeps PCIT	Ca. Portiera aleyrodidarum TV	Ca. Sulcia muelleri NC	Ca. Carsonella ruddii HT Thao2000	Ca. Vesicomyosocius okutanii HA	Ca. Xiphinematobacter sp. Idaho Grape	Ca. Blochmannia vafer BVAF	Wigglesworthia glossinidia	Erwinia haradaeae 3056	Ca. Riesia pediculischaeffi PTSK	Ca. Baumannia cicadellinicola B-GSS	Blattabacterium punctulatus CPUbr	Tropheryma whipplei TW08/27	Ca. Profftella armatura YCPA	Anaplasma marginale Palmeira	Wolbachia endosymbiont TRS	Ehrlichia chaffeensis Arkansas	Neorickettsia sennetsu Miyayama	IOLA (This study)	Ca. Phytoplasma M3	Ureaplasma parvum sv. 3 OMC-P162	Mycoplasma genitalium M6282	Mesoplasma florum L1	Spiroplasma diminutum CUAS-1	Treponema pallidum endemicum Iraq B	Borrelia miyamotoi LB-2001	Borreliella garinii NMJW1	Chlamydia trachomatis QH111L	Arsenophonus endosymbiont	Ca. Moranella endobia PCVAL	Rickettsia prowazekii Breinl	Candidatus Midichloria mitochondrii IricVA	Ca. Endohaliclona renieramycinifaciens	Serratia symbiotica STs Pazieg	Secondary Endosymbiont of Heteropsylla	COG number	Category	annotation
[E] Amino acid transport and metabolism	0	0	0	0	1	0	0	1	0	1	1	0	0	0	0	0	1	0	0	0	0	1	0	0	0	0	0	0	0	0	0	0	0	0	0	0	0	0	0	0	COG0002	E	N-acetyl-gamma-glutamylphosphate reductase
	0	0	0	0	0	0	0	0	0	1	1	0	1	1	0	0	0	1	0	1	1	1	1	1	1	2	1	1	1	1	1	1	1	0	0	1	0	1	0	1	COG0006	E	Xaa-Pro aminopeptidase
	0	0	0	0	0	0	0	0	0	0	0	1	0	0	0	0	1	0	0	0	0	0	0	0	0	0	0	0	0	0	0	0	0	0	0	0	0	0	0	0	COG0010	E	Arginase family enzyme
	0	0	0	0	0	0	0	0	0	1	0	0	0	0	0	0	0	0	0	0	0	0	0	0	0	0	0	0	0	1	0	0	0	0	0	0	0	0	0	0	COG0014	E	Gamma-glutamyl phosphate reductase
	0	0	1	0	0	0	1	1	1	1	1	1	0	0	0	0	1	0	0	0	0	1	0	0	0	0	0	0	0	0	0	0	0	0	0	0	0	0	0	0	COG0019	E	Diaminopimelate decarboxylase
	0	0	1	0	1	1	1	1	1	1	1	1	0	0	0	0	0	1	0	0	0	0	0	0	0	0	0	0	0	0	0	0	0	0	0	0	0	0	0	0	COG0028	EH	Acetolactate synthase large subunit or other thiamine pyrophosphate-requiring enzyme
	0	1	0	0	0	0	0	0	0	1	0	1	0	1	0	0	0	0	0	0	0	0	0	0	0	0	0	0	0	0	0	0	0	0	0	0	0	0	0	0	COG0031	E	Cysteine synthase
	1	0	1	0	1	0	1	0	0	1	1	1	0	0	0	1	1	0	0	0	0	0	0	0	0	0	0	0	0	0	0	0	0	0	0	0	0	0	0	0	COG0040	E	ATP phosphoribosyltransferase
	0	0	1	0	1	1	1	1	1	1	1	1	0	0	0	0	0	1	0	1	0	0	0	0	0	0	0	0	0	0	0	0	0	0	0	0	0	0	0	0	COG0059	EH	Ketol-acid reductoisomerase
	0	0	1	0	1	1	1	1	1	1	1	1	0	0	0	0	0	0	0	0	0	0	0	0	0	0	0	0	0	0	0	0	0	0	0	0	0	0	0	0	COG0065	E	Homoaconitase/3-isopropylmalate dehydratase large subunit
	0	0	1	0	1	1	1	1	1	1	1	1	0	0	0	0	0	0	0	0	0	0	0	0	0	0	0	0	0	0	0	0	0	0	0	0	0	0	0	0	COG0066	E	3-isopropylmalate dehydratase small subunit
	0	0	0	0	0	0	0	0	0	1	0	0	0	0	0	0	0	0	0	0	0	0	0	0	0	0	0	0	0	0	0	0	0	0	0	0	0	0	0	0	COG0069	E	Glutamate synthase domain 2
	0	0	0	0	0	0	0	0	0	1	0	0	0	0	0	0	0	0	0	0	0	0	0	0	0	0	0	0	0	0	0	0	0	0	0	0	0	0	0	0	COG0075	EF	Archaeal aspartate aminotransferase or a related aminotransferase, includes purine catabolism protein PucG
	0	0	0	0	0	0	0	0	0	1	0	0	0	0	0	0	0	0	0	0	0	0	0	0	0	0	0	0	0	0	0	0	0	0	0	0	0	0	0	0	COG0076	E	Glutamate or tyrosine decarboxylase or a related PLP-dependent protein
	0	0	1	0	1	0	1	1	0	1	1	0	0	0	0	0	1	0	0	0	0	0	0	0	0	0	0	0	0	0	0	0	0	0	0	0	0	0	0	0	COG0077	E	Prephenate dehydratase
	0	0	1	0	1	0	1	1	1	1	1	1	0	0	0	0	1	0	0	1	0	1	0	0	0	0	0	0	0	0	1	1	0	0	1	0	0	0	0	0	COG0078	E	Ornithine carbamoyltransferase
	1	1	1	1	0	0	1	0	0	1	1	1	0	0	0	1	1	0	0	0	0	0	0	0	0	0	0	0	0	0	0	0	0	0	0	0	0	0	0	0	COG0079	E	Histidinol-phosphate/aromatic aminotransferase or cobyric acid decarboxylase
	1	0	1	0	1	1	1	1	1	1	1	1	0	0	1	0	1	1	0	0	0	0	0	0	0	0	0	0	0	0	0	0	1	0	0	0	0	0	0	0	COG0082	E	Chorismate synthase
	0	0	1	0	1	0	0	1	0	0	1	1	0	0	0	0	0	1	0	0	0	0	0	0	0	0	0	0	0	0	0	0	0	0	0	0	0	0	0	0	COG0083	E	Homoserine kinase
	1	1	1	1	1	1	1	0	0	1	1	1	0	0	0	1	1	0	0	0	0	0	0	0	0	0	0	0	0	0	0	0	0	0	0	0	0	0	0	0	COG0106	E	Phosphoribosylformimino-5-aminoimidazole carboxamide ribonucleotide (ProFAR) isomerase
	1	1	1	1	1	1	1	0	0	1	1	1	0	0	0	1	1	0	0	0	0	0	0	0	0	0	0	0	0	0	0	0	0	0	0	0	0	0	0	0	COG0107	E	Imidazole glycerol phosphate synthase subunit HisF
	0	1	1	0	0	0	0	0	1	1	1	1	1	1	1	1	0	1	1	1	1	1	1	0	1	0	1	1	1	0	1	1	1	1	0	1	1	1	1	1	COG0112	E	Glycine/serine hydroxymethyltransferase
	0	0	0	0	0	0	0	1	1	3	1	2	0	0	1	0	1	2	0	0	0	0	0	0	0	0	0	0	0	0	0	0	0	1	0	1	2	1	0	0	COG0115	EH	Branched-chain amino acid aminotransferase/4-amino-4-deoxychorismate lyase
	1	1	1	1	1	1	1	0	0	1	1	1	0	0	0	1	1	0	0	0	0	0	0	0	0	0	0	0	0	0	0	0	0	0	0	0	0	0	0	0	COG0118	E	Imidazoleglycerol phosphate synthase glutamine amidotransferase subunit HisH
	0	0	1	0	1	1	1	1	1	1	2	1	0	0	0	0	0	0	0	0	0	0	0	0	0	0	0	0	0	0	0	0	0	0	0	0	0	0	0	0	COG0119	E	Isopropylmalate/homocitrate/citramalate synthases
	1	0	1	0	1	1	1	1	1	1	1	1	0	0	1	0	1	1	0	1	0	1	1	0	0	0	0	0	0	0	0	0	1	0	0	0	0	0	0	0	COG0128	E	5-enolpyruvylshikimate-3-phosphate synthase
	0	0	1	0	1	1	1	1	1	1	1	1	0	0	0	0	0	1	0	0	0	0	0	0	0	0	0	0	0	0	0	0	0	0	0	0	0	0	0	0	COG0129	EG	Dihydroxyacid dehydratase/phosphogluconate dehydratase
	1	1	1	1	1	1	1	0	1	1	1	1	0	0	0	1	1	0	0	0	0	0	0	0	0	0	0	0	0	0	0	0	0	0	0	0	0	0	0	0	COG0131	E	Imidazoleglycerol phosphate dehydratase HisB
	1	0	0	0	1	0	1	1	0	1	1	1	0	0	0	0	0	0	0	0	0	0	0	0	0	0	0	0	0	0	0	0	0	0	1	0	0	0	1	1	COG0133	E	Tryptophan synthase beta chain
	1	0	0	0	1	0	1	1	0	1	1	1	0	0	0	0	0	0	0	0	0	0	0	0	0	0	0	0	0	0	0	0	0	0	1	0	0	0	1	1	COG0134	E	Indole-3-glycerol phosphate synthase
	1	0	0	0	1	0	1	0	0	1	1	0	0	0	0	0	0	0	0	0	0	0	0	0	0	0	0	0	0	0	0	0	1	0	0	0	0	0	0	0	COG0135	E	Phosphoribosylanthranilate isomerase
	0	0	1	0	1	0	1	1	1	1	1	1	1	1	1	0	1	1	0	1	1	1	1	0	0	0	0	0	0	0	0	0	1	1	1	1	1	1	0	0	COG0136	E	Aspartate-semialdehyde dehydrogenase
	0	0	1	0	1	1	1	1	1	1	1	0	0	0	0	0	1	0	0	0	0	1	0	0	0	0	0	0	0	0	0	0	0	0	0	0	0	0	0	0	COG0137	E	Argininosuccinate synthase
	1	1	1	1	1	1	1	0	0	1	1	1	0	0	0	1	1	0	0	0	0	0	0	0	0	0	0	0	0	0	0	0	0	0	0	0	0	0	0	0	COG0139	E	Phosphoribosyl-AMP cyclohydrolase
	1	1	1	0	0	0	0	0	0	1	0	1	0	0	0	0	0	0	0	0	0	0	0	0	0	0	0	0	0	0	0	0	0	0	0	0	0	0	0	0	COG0140	E	Phosphoribosyl-ATP pyrophosphohydrolase
	1	1	1	1	0	0	0	0	0	1	1	1	0	0	0	1	1	0	0	0	0	0	0	0	0	0	0	0	0	0	0	0	0	0	0	0	0	0	0	0	COG0141	E	Histidinol dehydrogenase
	1	0	0	0	1	0	1	1	0	2	1	2	0	0	1	0	0	1	0	0	0	0	0	0	0	0	0	0	0	0	0	0	0	1	1	0	0	0	0	0	COG0147	EH	Anthranilate/para-aminobenzoate synthases component I
	1	0	0	0	1	0	1	1	0	1	1	1	0	0	0	0	0	0	0	0	0	0	0	0	0	0	0	0	0	0	0	0	0	0	1	0	0	0	1	1	COG0159	E	Tryptophan synthase alpha chain
	0	0	0	0	0	0	0	0	0	0	0	0	0	0	0	0	0	1	0	0	0	0	0	0	0	0	0	0	0	0	0	0	0	0	0	0	0	0	0	0	COG0160	E	4-aminobutyrate aminotransferase or related aminotransferase
	0	0	1	0	1	0	1	0	1	1	1	0	0	0	0	0	0	0	0	0	0	1	0	0	0	0	0	0	0	0	0	0	0	0	1	0	0	0	0	0	COG0165	E	Argininosuccinate lyase
	0	0	1	0	1	0	1	0	0	1	1	1	0	0	1	0	1	1	0	0	0	0	0	0	0	0	0	0	0	0	0	0	1	0	1	0	0	0	0	0	COG0169	E	Shikimate 5-dehydrogenase
	0	0	0	0	0	0	0	0	0	1	0	0	1	1	0	0	0	1	0	2	0	1	1	0	0	0	0	0	0	0	0	0	0	0	0	0	1	0	0	0	COG0174	E	Glutamine synthetase
	2	1	0	1	0	0	0	0	0	0	0	2	0	2	0	0	0	0	2	0	0	0	0	0	0	0	0	0	0	0	0	0	0	0	1	0	0	0	0	0	COG0175	EH	3'-phosphoadenosine 5'-phosphosulfate sulfotransferase (PAPS reductase)/FAD synthetase or related enzyme
	0	0	1	0	0	0	0	0	0	0	1	2	0	1	0	0	0	0	0	0	0	0	0	0	0	0	0	0	0	0	0	0	0	0	0	0	0	1	1	1	COG0241	E	Histidinol phosphatase or a related phosphatase
	0	0	1	0	0	0	1	1	1	1	1	1	1	1	1	0	1	0	0	1	1	1	0	0	0	0	0	0	0	0	0	0	1	0	0	1	0	1	1	0	COG0253	E	Diaminopimelate epimerase
	0	0	0	0	0	0	0	0	0	1	0	1	1	1	0	1	0	1	1	1	1	1	1	2	0	3	1	3	1	0	0	0	1	0	0	1	1	1	1	1	COG0260	E	Leucyl aminopeptidase
	0	0	0	0	0	0	0	0	0	0	0	0	0	0	0	0	0	0	0	0	0	0	0	0	0	0	0	0	0	1	0	0	0	0	0	0	0	0	0	0	COG0263	E	Glutamate 5-kinase
	0	0	0	0	0	0	0	0	0	1	1	1	0	0	0	0	1	1	0	0	0	0	0	0	0	0	0	0	0	0	0	0	0	0	0	0	0	0	0	0	COG0287	E	Prephenate dehydrogenase
	0	0	1	0	1	0	1	1	1	1	1	1	1	1	1	0	1	0	0	1	1	1	0	0	0	0	0	0	0	0	0	0	1	0	1	1	1	1	1	0	COG0289	E	Dihydrodipicolinate reductase
	0	0	0	0	0	0	0	0	0	0	0	0	0	0	0	0	0	1	0	0	0	0	0	0	0	0	0	0	0	0	0	0	0	0	0	0	0	1	0	1	COG0308	E	Aminopeptidase N
	0	0	1	0	1	1	1	1	1	1	1	1	1	1	1	0	1	0	0	1	1	1	1	0	0	0	0	0	0	0	0	0	1	0	1	1	1	1	1	0	COG0329	EM	Dihydrodipicolinate synthase/N-acetylneuraminate lyase
	0	0	0	0	0	0	0	0	0	0	1	0	0	0	1	0	1	0	1	0	0	0	0	0	0	0	0	0	0	0	0	0	1	0	0	0	0	0	0	0	COG0334	E	Glutamate dehydrogenase/leucine dehydrogenase
	0	0	1	0	0	1	1	1	1	1	1	1	0	0	1	0	1	1	0	0	0	0	0	0	0	0	0	0	0	0	0	0	1	0	0	0	0	0	0	0	COG0337	E	3-dehydroquinate synthetase
	0	0	0	0	0	0	0	0	0	1	0	1	1	1	0	1	0	0	0	0	0	0	0	0	0	0	0	0	0	0	0	0	0	1	0	0	0	0	1	1	COG0339	E	Zn-dependent oligopeptidase
	0	0	0	0	0	0	0	0	0	1	0	0	1	0	0	0	0	1	0	0	0	1	0	0	0	0	0	1	0	1	0	0	0	0	0	0	0	0	0	0	COG0345	E	Pyrroline-5-carboxylate reductase
	0	0	0	0	0	0	0	0	0	1	0	0	1	0	0	0	0	0	0	0	0	0	0	0	1	0	0	0	0	0	0	0	0	0	0	0	0	0	0	0	COG0367	E	Asparagine synthetase B (glutamine-hydrolyzing)
	0	0	0	0	0	0	0	0	0	0	0	0	0	0	0	0	0	1	0	0	0	0	0	0	0	0	0	0	0	0	0	0	0	0	0	0	0	0	0	0	COG0403	E	Glycine cleavage system protein P (pyridoxal-binding), N-terminal domain
	0	0	0	0	0	0	0	0	0	1	0	0	0	0	0	0	1	1	0	0	0	0	0	0	0	0	0	0	0	0	0	0	0	0	0	0	0	0	0	0	COG0404	E	Glycine cleavage system T protein (aminomethyltransferase)
	0	0	0	0	0	0	0	0	0	0	1	0	0	0	0	0	0	1	1	0	0	0	0	0	0	0	0	0	0	0	0	0	0	0	0	0	0	0	0	0	COG0410	E	ABC-type branched-chain amino acid transport system, ATPase component
	0	0	0	0	0	0	0	0	0	0	1	0	0	0	0	0	0	1	1	0	0	0	0	0	0	0	0	0	0	0	0	0	0	0	0	0	0	0	0	0	COG0411	E	ABC-type branched-chain amino acid transport system, ATPase component
	0	0	0	0	0	0	0	0	0	0	0	0	0	1	0	0	0	0	0	0	0	0	0	0	0	0	0	0	0	0	0	0	0	0	0	0	0	0	0	0	COG0421	E	Spermidine synthase
	0	0	0	0	1	0	0	1	0	2	2	0	0	0	0	0	2	1	0	1	1	1	1	0	0	0	0	0	0	1	0	0	1	0	0	1	1	0	0	0	COG0436	E	Aspartate/methionine/tyrosine aminotransferase
	0	0	1	0	0	0	1	0	0	1	1	0	0	0	0	0	0	0	0	0	0	0	0	0	0	0	0	0	0	0	0	0	0	0	0	0	0	0	0	0	COG0440	E	Acetolactate synthase, small subunit
	0	0	0	0	0	0	0	0	0	0	0	0	0	0	0	0	0	0	0	0	0	0	0	0	1	2	1	1	1	0	1	1	2	0	0	0	0	0	0	0	COG0444	EP	ABC-type dipeptide/oligopeptide/nickel transport system, ATPase component
	0	0	1	0	1	0	1	1	1	1	1	1	1	0	0	1	1	1	0	1	1	1	1	0	0	0	0	0	0	0	0	0	0	0	1	0	0	0	0	0	COG0458	EF	Carbamoylphosphate synthase large subunit
	0	0	1	0	0	1	1	0	1	1	1	0	1	0	0	0	0	1	0	0	0	0	0	0	0	0	0	0	0	0	0	0	0	0	0	0	0	0	0	0	COG0460	E	Homoserine dehydrogenase
	0	0	0	0	0	0	0	0	0	2	0	0	0	0	0	0	0	1	0	1	1	0	1	0	0	0	0	0	0	1	0	0	0	0	0	1	1	0	0	0	COG0493	ER	NADPH-dependent glutamate synthase beta chain or related oxidoreductase
	0	0	1	0	1	1	1	1	1	1	2	1	0	0	0	0	0	1	0	0	0	0	0	0	0	0	0	0	0	0	0	0	0	0	0	0	0	0	0	0	COG0498	E	Threonine synthase
	0	0	1	0	1	0	1	1	0	1	1	1	1	0	0	1	1	1	0	1	1	1	1	0	0	0	0	0	0	0	0	0	0	0	1	0	0	0	0	0	COG0505	EF	Carbamoylphosphate synthase small subunit
	0	0	0	0	0	0	0	0	0	0	0	0	1	0	0	0	0	0	0	2	1	1	0	0	0	0	0	0	0	0	0	0	0	0	0	0	0	0	0	0	COG0506	E	Proline dehydrogenase
	0	0	0	0	0	0	0	0	0	1	0	0	0	0	0	0	1	1	0	0	0	0	0	0	0	0	0	0	0	0	0	0	1	0	0	0	0	0	0	0	COG0509	E	Glycine cleavage system H protein (lipoate-binding)
	1	0	0	0	1	0	1	1	0	1	1	2	0	0	1	0	0	1	0	0	0	0	0	0	0	0	0	0	0	0	0	0	0	1	1	0	0	0	0	0	COG0512	EH	Anthranilate/para-aminobenzoate synthase component II
	0	1	0	0	1	0	1	1	1	0	1	1	1	1	1	1	1	0	0	0	0	0	0	0	1	2	1	1	1	1	1	1	1	1	1	0	0	1	0	1	COG0520	E	Selenocysteine lyase/Cysteine desulfurase
	0	0	1	0	1	1	1	2	1	1	1	1	1	1	1	0	1	1	0	1	1	1	0	0	0	0	0	0	0	0	0	0	1	0	0	1	2	1	1	0	COG0527	E	Aspartokinase
	0	0	0	0	0	0	0	0	0	0	0	0	0	1	0	0	0	1	0	0	2	0	0	0	0	3	0	1	4	0	0	0	1	0	0	2	1	2	0	0	COG0531	E	Amino acid transporter
	1	0	0	0	1	1	1	1	0	2	1	1	0	0	0	0	0	0	1	0	0	0	0	0	0	0	0	0	0	0	0	0	0	0	0	0	0	0	1	1	COG0547	E	Anthranilate phosphoribosyltransferase
	0	0	1	0	1	0	0	1	0	1	2	0	0	0	0	0	1	0	0	1	1	1	0	0	0	1	0	0	0	0	0	0	0	0	0	0	0	0	0	0	COG0548	E	Acetylglutamate kinase
	0	0	0	0	0	0	0	0	0	0	0	0	0	0	0	0	0	0	0	0	0	0	0	0	0	0	0	0	0	0	1	0	0	0	0	0	0	0	0	0	COG0549	E	Carbamate kinase
	0	0	0	0	0	0	0	0	0	0	1	0	0	0	0	0	0	1	1	0	0	0	0	0	0	0	0	0	0	0	0	0	0	0	0	0	0	0	0	0	COG0559	E	Branched-chain amino acid ABC-type transport system, permease component
	1	0	0	0	0	0	0	0	0	2	0	0	0	1	0	0	0	0	0	0	0	0	0	0	0	0	0	0	0	0	0	0	0	0	0	0	0	0	0	1	COG0560	E	Phosphoserine phosphatase
	0	0	0	0	0	0	0	0	0	0	0	0	0	0	0	0	0	0	0	0	0	0	1	0	0	0	0	0	0	0	0	0	0	0	0	2	2	0	0	0	COG0591	E	Na+/proline symporter
	0	0	0	0	0	0	0	0	0	0	0	0	0	0	0	0	0	1	0	0	0	0	0	0	1	2	1	1	1	0	2	2	2	0	0	0	0	0	0	0	COG0601	EP	ABC-type dipeptide/oligopeptide/nickel transport system, permease component
	1	0	1	1	1	1	1	0	1	0	0	1	0	0	0	0	0	1	0	0	0	0	0	0	0	0	0	0	0	0	0	0	0	0	0	0	0	0	0	0	COG0620	E	Methionine synthase II (cobalamin-independent)
	0	0	1	0	0	0	1	1	0	1	1	1	1	1	1	0	1	1	0	1	1	1	0	0	3	0	0	1	1	0	1	0	0	0	0	1	1	1	1	0	COG0624	E	Acetylornithine deacetylase/Succinyl-diaminopimelate desuccinylase or related deacylase
	0	1	0	1	0	0	0	0	0	1	0	2	0	0	0	0	0	0	0	1	1	0	0	0	0	0	0	0	0	0	0	0	0	0	0	0	0	0	0	0	COG0626	E	Cystathionine beta-lyase/cystathionine gamma-synthase
	0	0	0	0	0	0	0	0	0	1	0	0	0	0	0	0	0	0	0	0	0	0	0	0	0	0	0	0	0	0	0	0	0	0	0	0	0	0	0	0	COG0646	E	Methionine synthase I (cobalamin-dependent), methyltransferase domain
	0	0	0	0	0	0	0	0	0	1	0	0	0	0	0	0	0	0	0	1	0	1	0	0	0	0	0	0	0	0	1	1	1	0	0	0	0	0	0	0	COG0665	E	Glycine/D-amino acid oxidase (deaminating)
	0	0	0	0	0	0	0	0	0	0	2	0	0	0	0	0	0	1	1	0	0	0	0	0	0	0	0	0	0	0	0	0	0	0	0	0	1	0	0	0	COG0683	E	ABC-type branched-chain amino acid transport system, periplasmic component
	1	1	1	1	1	1	1	0	1	1	0	1	0	0	0	0	0	0	0	0	0	0	0	0	0	0	0	0	0	0	0	0	0	0	0	0	0	0	0	0	COG0685	E	5,10-methylenetetrahydrofolate reductase
	0	0	0	0	0	0	0	0	0	0	0	0	0	0	1	0	0	0	0	0	0	0	0	0	1	3	1	1	0	1	1	1	0	0	0	0	0	1	0	0	COG0687	E	Spermidine/putrescine-binding periplasmic protein
	1	0	1	0	1	1	1	1	0	1	1	1	1	1	1	1	1	1	0	0	0	0	0	0	0	0	0	0	0	0	0	0	1	1	1	0	0	0	1	1	COG0703	E	Shikimate kinase
	0	0	0	0	0	0	0	0	0	0	1	0	0	0	0	0	0	0	0	0	0	0	0	0	0	0	0	0	0	0	0	0	0	0	0	0	0	0	0	0	COG0710	E	3-dehydroquinate dehydratase
	0	0	1	0	0	1	1	0	1	1	1	1	1	0	1	0	0	0	0	0	0	0	0	0	0	0	0	0	0	0	0	0	0	0	0	0	0	0	0	0	COG0722	E	3-deoxy-D-arabino-heptulosonate 7-phosphate (DAHP) synthase
	0	0	0	0	0	0	0	0	0	0	0	0	0	0	0	0	0	0	0	0	0	0	0	0	3	0	0	0	0	0	0	0	2	0	0	0	0	0	0	0	COG0747	E	ABC-type transport system, periplasmic component
	0	0	1	0	1	0	1	1	1	1	0	1	0	0	1	0	1	1	0	0	0	0	0	0	0	0	0	0	0	0	0	0	0	1	1	0	0	0	0	0	COG0757	E	3-dehydroquinate dehydratase
	0	0	0	0	0	0	0	0	0	0	0	0	2	0	0	0	0	0	0	0	0	0	0	0	6	0	0	0	0	0	0	0	1	0	0	1	1	0	0	0	COG0765	E	ABC-type amino acid transport system, permease component
	0	0	0	0	0	0	0	0	0	0	0	1	0	0	0	0	1	0	0	0	0	0	0	0	0	3	0	0	0	0	0	0	0	0	0	0	0	0	0	0	COG0804	E	Urease alpha subunit
	0	0	0	0	0	0	0	0	0	0	1	0	1	0	0	0	0	0	0	0	0	0	0	0	0	0	0	0	0	0	0	0	2	0	0	0	1	0	1	0	COG0814	E	Amino acid permease
	0	0	0	0	0	0	0	0	0	0	0	1	0	0	0	0	1	0	0	0	0	0	0	0	0	1	0	0	0	0	0	0	0	0	0	0	0	0	0	0	COG0831	E	Urease gamma subunit
	0	0	0	0	0	0	0	0	0	0	0	1	0	0	0	0	0	0	0	1	0	0	0	0	0	1	0	0	0	0	0	0	0	0	0	0	0	0	0	0	COG0832	E	Urease beta subunit
	0	0	0	0	0	0	0	0	0	0	0	0	0	1	0	1	0	0	0	0	0	0	0	0	0	0	0	0	0	0	0	0	0	0	0	0	0	0	1	0	COG0833	E	Amino acid permease
	0	0	0	0	0	0	0	0	0	0	0	0	1	0	0	1	0	0	0	0	0	0	0	0	1	0	0	0	0	2	0	0	2	0	0	1	1	0	0	0	COG0834	ET	ABC-type amino acid transport/signal transduction system, periplasmic component/domain
	0	0	0	0	0	0	0	0	0	0	0	0	0	0	0	0	1	1	0	0	0	0	0	0	0	0	0	0	0	0	0	0	0	0	0	0	0	0	0	0	COG1003	E	Glycine cleavage system protein P (pyridoxal-binding), C-terminal domain
	0	0	0	0	0	0	0	0	0	0	0	0	1	0	0	1	0	0	0	0	0	0	0	0	0	0	0	0	0	0	0	0	0	0	0	0	0	0	0	0	COG1027	E	Aspartate ammonia-lyase
	0	1	0	0	0	0	0	0	0	1	0	1	0	1	0	0	0	0	0	0	0	0	0	0	0	0	0	0	0	0	0	0	0	0	1	0	0	0	0	0	COG1045	E	Serine acetyltransferase
	0	0	0	0	0	0	0	0	0	0	0	0	0	0	0	0	0	1	0	0	0	0	0	0	0	0	0	0	0	0	0	0	0	0	0	0	0	0	0	0	COG1063	ER	Threonine dehydrogenase or related Zn-dependent dehydrogenase
	1	0	1	1	0	1	0	1	0	1	1	1	1	1	0	1	1	1	1	2	2	2	2	0	0	0	0	0	0	1	0	0	2	1	1	1	2	1	1	1	COG1104	E	Cysteine sulfinate desulfinase/cysteine desulfurase or related enzyme
	0	0	0	0	0	0	0	0	0	0	0	0	0	1	0	0	0	0	0	0	0	0	0	0	0	0	0	0	0	0	0	0	0	0	0	0	0	0	2	0	COG1113	E	L-asparagine transporter and related permeases
	0	0	0	0	0	0	0	0	0	0	0	0	1	0	0	0	0	0	0	0	0	0	1	0	0	0	0	0	0	1	0	0	1	0	0	0	0	0	1	0	COG1114	E	Branched-chain amino acid permeases
	0	0	0	0	0	0	0	0	0	0	0	0	0	0	1	0	0	0	0	1	2	2	1	0	0	0	0	0	0	2	0	0	2	0	0	0	1	0	0	0	COG1115	E	Na+/alanine symporter
	0	0	0	0	0	0	0	0	0	0	0	0	0	0	0	0	0	0	0	0	0	0	0	0	0	2	0	0	0	0	0	0	1	0	0	0	0	0	0	0	COG1124	EP	ABC-type dipeptide/oligopeptide/nickel transport system, ATPase component
	0	0	0	0	0	0	0	0	0	0	0	0	1	0	0	0	0	0	0	0	0	0	0	0	2	0	0	0	0	0	0	0	1	0	0	1	1	0	0	0	COG1126	E	ABC-type polar amino acid transport system, ATPase component
	0	0	0	0	0	0	0	0	0	0	0	0	0	0	0	0	0	0	0	0	0	0	0	0	0	0	0	0	0	1	0	0	0	0	0	0	0	0	0	0	COG1135	E	ABC-type methionine transport system, ATPase component
	0	0	0	0	0	0	0	0	0	0	1	0	0	0	0	0	0	0	0	0	0	0	0	0	1	6	1	0	2	1	1	1	1	0	0	0	0	0	0	0	COG1164	E	Oligoendopeptidase F
	0	0	0	0	0	0	0	0	0	0	1	0	0	0	0	0	0	0	0	0	0	0	0	0	0	0	0	0	0	0	0	0	0	0	0	0	0	0	0	0	COG1166	E	Arginine decarboxylase (spermidine biosynthesis)
	0	0	0	0	0	0	1	1	0	1	0	1	0	0	0	0	0	1	0	0	0	0	0	0	0	0	0	0	0	0	0	0	0	0	0	1	0	0	0	0	COG1171	E	Threonine dehydratase
	0	0	0	0	0	0	0	0	0	0	0	0	0	0	0	0	0	1	1	0	0	0	0	0	1	3	1	1	1	0	1	1	2	0	0	0	0	0	0	0	COG1173	EP	ABC-type dipeptide/oligopeptide/nickel transport system, permease component
	0	0	0	0	0	0	0	0	0	0	0	0	0	0	1	0	0	0	0	0	0	0	0	0	1	2	0	1	1	1	1	1	0	0	0	0	0	1	0	0	COG1176	E	ABC-type spermidine/putrescine transport system, permease component I
	0	0	0	0	0	0	0	0	0	0	0	0	0	0	1	0	0	0	0	0	0	0	0	0	1	1	1	1	1	1	1	1	0	0	0	0	0	1	0	0	COG1177	E	ABC-type spermidine/putrescine transport system, permease component II
	0	0	0	0	0	0	0	0	0	1	0	0	0	0	0	0	0	0	0	0	0	0	0	0	0	0	0	0	0	0	0	0	0	0	0	0	0	0	0	0	COG1246	E	N-acetylglutamate synthase or related acetyltransferase, GNAT family
	0	0	0	0	0	0	1	0	0	0	0	0	0	0	0	0	0	0	0	0	0	0	0	0	0	0	0	0	0	0	0	0	0	0	0	0	0	0	0	0	COG1279	E	Arginine exporter protein ArgO
	0	0	0	0	0	0	0	0	0	0	0	0	0	0	0	0	0	0	1	0	0	0	0	0	0	0	0	0	0	0	0	0	0	0	0	0	0	0	0	0	COG1280	E	Threonine/homoserine/homoserine lactone efflux protein
	0	0	0	0	0	0	0	0	0	0	0	0	0	0	0	0	0	0	0	0	0	0	0	0	0	0	0	0	0	0	2	2	0	0	0	0	0	0	0	0	COG1362	E	Aspartyl aminopeptidase
	0	0	0	0	0	0	0	1	0	0	0	0	0	0	0	0	1	0	0	0	0	0	0	0	1	1	0	0	0	0	0	0	0	0	0	0	0	0	0	0	COG1363	EG	Putative aminopeptidase FrvX
	0	0	0	0	0	0	0	0	0	1	1	0	0	0	0	0	0	0	0	0	0	1	0	0	0	0	0	0	0	0	0	0	0	0	0	0	0	0	0	0	COG1364	E	N-acetylglutamate synthase (N-acetylornithine aminotransferase)
	0	0	0	0	0	0	0	0	0	0	0	0	0	0	0	1	0	0	0	0	0	0	0	0	0	0	0	0	0	0	0	0	0	0	0	0	0	0	0	0	COG1387	ER	Histidinol phosphatase or related hydrolase of the PHP family
	0	1	0	0	0	0	0	0	0	1	0	0	0	0	0	0	0	0	0	0	0	0	0	0	0	0	0	0	0	0	0	0	0	0	0	0	0	0	0	0	COG1410	E	Methionine synthase I, cobalamin-binding domain
	0	0	0	0	0	0	0	0	0	0	0	1	1	1	0	0	0	0	0	0	0	0	0	0	0	0	0	0	0	0	0	0	1	0	0	0	0	0	0	0	COG1448	E	Aspartate/tyrosine/aromatic aminotransferase
	0	0	0	0	0	0	0	0	0	0	0	0	0	0	0	0	0	0	0	0	0	0	0	0	0	0	0	0	0	0	0	0	0	0	0	1	0	0	0	0	COG1505	E	Prolyl oligopeptidase PreP, S9A serine peptidase family
	0	0	0	0	0	0	0	0	0	0	0	0	0	0	0	0	0	0	0	0	0	0	0	0	0	0	0	0	0	0	0	0	0	0	0	0	1	0	0	0	COG1506	E	Dipeptidyl aminopeptidase/acylaminoacyl peptidase
	0	0	0	0	0	0	0	0	0	1	1	0	0	1	0	1	0	0	0	0	0	0	0	0	0	0	0	0	0	1	0	0	0	1	0	0	0	1	0	1	COG1509	E	L-lysine 2,3-aminomutase (EF-P beta-lysylation pathway)
	0	0	0	0	0	0	0	0	0	0	0	0	0	1	0	0	0	0	0	0	0	0	0	0	0	0	0	0	0	0	0	0	0	0	0	0	0	0	0	0	COG1586	E	S-adenosylmethionine decarboxylase or arginine decarboxylase
	0	0	0	0	0	0	0	0	0	0	1	0	0	0	0	0	0	1	0	0	0	0	0	0	0	0	0	0	0	0	0	0	0	0	0	0	0	0	0	0	COG1605	E	Chorismate mutase
	0	0	0	0	0	0	0	0	0	0	0	0	0	0	0	0	0	0	0	0	0	0	0	0	0	0	0	0	0	0	0	0	0	0	0	1	1	0	0	1	COG1770	E	Protease II
	0	0	0	0	0	0	0	0	0	0	0	0	0	0	0	0	0	0	0	0	0	0	0	0	0	0	0	1	1	0	1	1	0	0	0	0	0	0	0	0	COG1823	E	L-cystine uptake protein TcyP, sodium:dicarboxylate symporter family
	0	0	0	0	0	0	0	0	0	0	0	0	0	0	0	0	0	0	0	0	0	0	0	0	0	1	0	0	0	0	0	0	0	0	0	0	0	0	0	0	COG1834	E	N-Dimethylarginine dimethylaminohydrolase
	0	0	0	0	0	0	0	0	0	1	0	1	0	0	0	0	0	0	0	0	0	0	0	0	0	0	0	0	0	0	0	0	0	0	0	0	0	0	0	0	COG1897	E	Homoserine trans-succinylase
	0	0	0	0	0	0	0	0	0	0	0	0	0	0	0	0	0	0	0	0	0	0	0	0	0	0	0	0	0	0	0	0	1	0	0	0	0	0	0	0	COG1945	E	Pyruvoyl-dependent arginine decarboxylase (PvlArgDC)
	0	0	0	0	0	0	0	0	0	0	0	0	0	0	0	0	0	0	0	0	0	0	0	0	1	0	0	0	0	1	0	0	0	0	0	0	0	0	0	0	COG2011	E	ABC-type methionine transport system, permease component
	1	0	0	1	0	0	0	0	0	0	0	0	0	0	0	0	0	0	0	0	0	0	0	0	0	0	0	0	0	0	0	0	0	0	0	0	0	0	0	0	COG2021	E	Homoserine acetyltransferase
	0	0	0	0	0	0	0	0	0	0	0	0	0	0	0	0	0	0	0	2	0	0	0	0	0	0	0	0	0	0	0	0	0	0	0	1	0	0	0	0	COG2071	E	Gamma-glutamyl-gamma-aminobutyrate hydrolase PuuD (putrescine degradation), contains GATase1-like domain
	0	0	0	0	0	0	1	1	0	0	0	1	2	0	0	1	1	0	0	0	0	0	0	0	0	0	0	0	0	1	0	0	2	1	0	0	0	0	0	0	COG2095	E	Small neutral amino acid transporter SnatA, MarC family
	0	0	0	0	0	0	0	0	0	0	0	0	0	0	0	0	0	0	0	0	0	0	0	0	0	0	0	0	0	0	1	1	0	0	0	0	0	0	0	0	COG2113	E	ABC-type proline/glycine betaine transport system, periplasmic component
	0	0	1	0	1	1	1	1	1	1	0	1	1	1	1	0	1	0	0	1	1	1	0	0	0	0	0	0	0	0	0	0	0	0	0	1	1	1	1	0	COG2171	E	Tetrahydrodipicolinate N-succinyltransferase
	0	0	0	0	0	0	0	0	0	0	0	0	0	0	0	0	0	0	0	0	0	0	0	0	0	0	0	0	0	0	1	1	0	0	0	0	0	0	0	0	COG2195	E	Di- or tripeptidase
	0	0	0	0	0	0	0	0	0	0	0	0	0	0	0	0	0	0	0	0	0	0	0	0	0	0	0	0	0	0	1	1	0	0	0	0	0	0	0	0	COG2235	E	Arginine deiminase
	0	0	0	0	0	0	0	0	0	0	1	0	0	0	0	0	0	0	0	0	0	0	0	0	0	0	0	0	0	0	1	1	0	0	0	0	0	0	0	0	COG2309	E	Leucyl aminopeptidase (aminopeptidase T)
	0	0	0	0	0	0	0	0	0	0	0	0	0	0	0	0	0	0	0	1	1	1	1	0	1	0	0	0	0	0	0	0	0	0	0	1	0	0	0	0	COG2317	E	Zn-dependent carboxypeptidase, M32 family
	0	0	0	0	0	0	0	0	0	0	0	0	0	0	0	0	0	0	0	0	0	0	0	0	0	0	0	0	0	0	0	0	1	0	0	0	0	0	0	0	COG2355	E	Zn-dependent dipeptidase, microsomal dipeptidase homolog
	0	0	0	0	0	0	0	0	0	0	0	0	0	0	0	0	0	0	0	0	0	0	0	0	0	2	0	0	1	1	0	0	0	0	0	0	0	0	0	0	COG2502	E	Asparagine synthetase A
	0	0	0	0	0	0	0	0	0	0	0	0	0	0	0	0	0	0	0	0	0	0	0	0	0	1	0	0	0	0	0	0	0	0	0	0	0	0	0	0	COG2755	E	Lysophospholipase L1 or related esterase
	1	0	0	0	0	0	0	0	0	0	0	0	0	0	0	0	0	0	0	0	0	0	0	0	0	0	0	0	0	0	0	0	0	0	0	0	0	0	0	0	COG2873	E	O-acetylhomoserine/O-acetylserine sulfhydrylase, pyridoxal phosphate-dependent
	0	0	0	0	1	0	0	1	0	0	0	0	0	0	0	0	1	0	0	0	0	0	0	0	0	0	0	0	0	0	0	0	1	0	0	0	0	0	0	0	COG2876	E	3-deoxy-D-arabino-heptulosonate 7-phosphate (DAHP) synthase
	0	0	0	0	0	0	0	0	0	0	0	0	0	0	0	0	0	0	0	1	1	1	1	0	0	0	0	0	0	0	0	0	0	0	0	1	1	0	0	0	COG2902	E	NAD-specific glutamate dehydrogenase
	0	0	0	0	0	0	0	0	0	0	1	0	0	0	0	0	0	0	0	0	0	0	0	0	0	0	0	0	0	0	0	0	0	0	0	0	0	0	0	0	COG2957	E	Agmatine/peptidylarginine deiminase
	0	0	0	0	0	0	0	0	0	0	0	0	0	0	1	0	0	0	0	0	0	0	0	1	0	0	0	0	0	0	0	0	0	0	0	0	0	0	0	1	COG3104	E	Dipeptide/tripeptide permease
	0	0	0	0	0	0	0	0	0	0	0	0	0	0	0	0	0	1	0	0	0	0	0	0	0	0	0	0	0	0	0	0	0	0	0	0	0	0	0	0	COG3200	E	3-deoxy-D-arabino-heptulosonate 7-phosphate (DAHP) synthase, class II
	0	0	0	0	0	0	0	0	0	0	0	0	0	0	0	0	0	0	0	0	0	0	0	0	0	0	0	0	0	1	0	0	0	0	0	0	0	0	0	0	COG3579	E	Aminopeptidase C
	0	0	0	0	0	0	0	0	0	0	0	0	0	0	0	0	0	0	0	0	0	0	0	0	0	1	0	0	0	0	0	0	0	0	0	0	0	0	0	0	COG3591	E	V8-like Glu-specific endopeptidase
	0	0	0	0	0	0	0	0	0	0	0	0	0	1	0	0	0	0	0	0	0	0	0	0	0	0	0	0	0	0	0	0	0	0	0	0	0	0	0	0	COG3633	E	Na+/serine symporter
	0	0	0	0	0	0	1	0	0	1	0	0	0	0	0	0	0	0	0	0	0	0	0	0	0	0	0	0	0	0	0	0	0	0	0	0	0	0	0	0	COG3705	E	ATP phosphoribosyltransferase regulatory subunit HisZ
	0	0	0	0	0	0	0	0	0	0	0	0	0	0	1	0	0	0	0	1	0	1	1	1	2	3	0	1	1	2	1	1	0	0	0	0	0	1	0	0	COG3842	E	ABC-type Fe3+/spermidine/putrescine transport systems, ATPase components
	0	0	0	0	0	0	0	0	0	0	0	0	0	0	0	1	0	0	0	0	0	0	0	0	0	0	0	0	0	0	0	0	0	0	0	0	0	0	0	0	COG4160	E	ABC-type arginine/histidine transport system, permease component
	0	0	0	0	0	0	0	0	0	0	0	0	0	0	0	1	0	0	0	0	0	0	0	0	0	0	0	0	0	0	0	0	0	0	0	0	0	0	0	0	COG4161	E	ABC-type arginine transport system, ATPase component
	0	0	0	0	0	0	0	0	0	0	0	0	0	0	0	0	0	2	0	0	0	0	0	0	0	2	0	0	1	1	2	3	2	0	0	0	0	0	0	0	COG4166	E	ABC-type oligopeptide transport system, periplasmic component
	0	0	0	0	0	0	0	0	0	0	0	0	0	0	0	0	0	0	0	0	0	0	0	0	0	0	0	0	0	0	1	1	0	0	0	0	0	0	0	0	COG4175	E	ABC-type proline/glycine betaine transport system, ATPase component
	0	0	0	0	0	0	0	0	0	0	0	0	0	0	0	0	0	0	0	0	0	0	0	0	0	0	0	0	0	0	1	1	0	0	0	0	0	0	0	0	COG4176	E	ABC-type proline/glycine betaine transport system, permease component
	0	0	0	0	0	0	0	0	0	0	1	0	0	0	0	0	0	1	1	0	0	0	0	0	0	0	0	0	0	0	0	0	0	0	0	0	0	0	0	0	COG4177	E	ABC-type branched-chain amino acid transport system, permease component
	0	0	0	0	0	0	0	0	0	0	0	0	0	0	0	1	0	0	0	0	0	0	0	0	0	0	0	0	0	0	0	0	0	0	0	0	0	0	0	0	COG4215	E	ABC-type arginine transport system, permease component
	0	0	0	0	0	0	0	0	1	0	0	0	1	0	0	0	0	0	0	1	1	1	0	0	0	0	0	0	0	0	0	0	0	0	0	0	0	0	0	0	COG4230	E	Delta 1-pyrroline-5-carboxylate dehydrogenase
	0	0	0	0	1	0	1	1	0	1	1	0	0	0	0	0	2	0	0	1	1	1	1	0	0	0	0	0	0	0	0	0	0	0	0	0	0	1	0	0	COG4992	E	Acetylornithine/succinyldiaminopimelate/putrescine aminotransferase
	0	0	0	0	0	0	0	0	0	0	0	0	0	0	1	0	0	0	0	1	0	0	0	0	0	0	0	0	0	0	0	0	0	0	0	0	0	0	0	0	COG5006	E	Threonine/homoserine efflux transporter RhtA
[G] Carbohydrate transport and metabolism	0	0	1	0	0	0	0	0	1	1	1	1	1	1	1	1	0	1	0	1	1	1	0	0	0	3	1	1	1	1	0	0	1	1	1	0	0	1	1	1	COG0021	G	Transketolase
	0	0	0	0	0	0	0	0	0	0	0	0	1	1	0	0	0	0	0	0	0	0	0	0	0	0	0	0	0	0	0	0	0	0	0	0	0	0	0	1	COG0033	G	Phosphoglucomutase
	0	0	1	0	1	0	0	0	1	1	1	1	1	1	1	1	1	1	0	1	1	1	1	0	0	1	1	2	1	1	0	0	1	1	0	0	0	1	1	1	COG0036	G	Pentose-5-phosphate-3-epimerase
	0	0	1	0	1	0	0	1	0	1	1	1	1	1	1	1	1	1	0	1	1	1	1	0	1	0	1	1	1	1	1	1	1	1	1	0	1	1	1	1	COG0057	G	Glyceraldehyde-3-phosphate dehydrogenase/erythrose-4-phosphate dehydrogenase
	0	0	0	0	0	0	0	0	0	0	1	0	0	0	0	0	0	0	0	0	0	0	0	0	0	0	0	0	0	0	0	0	1	0	0	0	0	0	0	0	COG0058	G	Glucan phosphorylase
	0	0	1	0	0	0	0	0	0	1	0	1	1	1	1	1	0	0	0	0	0	0	0	0	0	0	0	0	0	1	1	1	1	1	0	0	0	1	1	1	COG0120	G	Ribose 5-phosphate isomerase
	0	0	1	0	1	0	0	0	0	1	1	1	1	1	1	1	1	1	0	1	1	1	1	0	1	2	1	1	1	1	1	1	1	1	1	0	1	0	1	1	COG0126	G	3-phosphoglycerate kinase
	0	0	1	0	1	0	0	0	0	1	1	1	1	1	1	1	1	1	1	1	1	1	1	0	1	2	1	1	1	1	1	1	1	1	1	0	1	0	1	1	COG0148	G	Enolase
	0	0	1	0	0	0	0	0	0	1	1	1	1	1	1	1	1	1	0	1	1	1	1	0	1	2	1	1	1	1	1	1	1	1	1	0	1	1	1	1	COG0149	G	Triosephosphate isomerase
	0	0	0	0	0	0	0	0	0	0	0	0	0	0	0	0	0	0	0	0	0	0	0	0	0	0	0	0	0	1	0	0	0	0	0	0	0	0	0	0	COG0153	G	Galactokinase
	0	0	0	0	0	0	0	0	0	0	0	0	1	0	0	0	1	0	0	0	0	0	0	0	0	0	0	0	0	0	0	0	0	0	0	0	0	0	0	0	COG0158	G	Fructose-1,6-bisphosphatase
	0	0	1	0	0	0	0	0	0	1	1	1	1	1	1	1	0	1	0	0	0	0	0	0	1	0	1	1	1	1	1	1	1	0	1	0	1	1	1	1	COG0166	G	Glucose-6-phosphate isomerase
	0	0	1	0	0	1	0	0	1	0	0	0	1	0	0	1	1	1	0	1	1	1	1	0	0	0	0	0	0	0	0	0	1	1	0	0	1	0	0	1	COG0176	G	Transaldolase
	0	0	1	0	0	0	0	0	0	1	0	1	1	1	1	1	1	0	0	0	0	0	0	0	1	3	1	1	1	1	1	1	0	1	1	0	0	1	1	1	COG0191	G	Fructose/tagatose bisphosphate aldolase
	0	0	1	0	0	0	0	0	0	1	1	1	0	1	1	1	0	0	0	0	0	0	0	0	1	1	1	1	1	2	1	1	2	1	1	0	0	1	1	1	COG0205	G	6-phosphofructokinase
	0	0	0	0	0	0	0	0	0	0	0	0	0	0	0	0	0	1	0	0	0	0	1	0	0	0	0	0	0	0	0	0	0	0	0	1	1	0	0	0	COG0235	G	Ribulose-5-phosphate 4-epimerase/Fuculose-1-phosphate aldolase
	0	0	0	0	0	0	0	0	0	0	0	0	0	0	0	0	0	1	0	0	0	0	0	0	0	0	0	0	0	0	0	0	0	0	0	0	0	0	0	0	COG0269	G	3-keto-L-gulonate-6-phosphate decarboxylase
	0	0	0	0	0	0	0	0	0	0	1	1	0	1	1	0	0	0	0	0	0	0	0	0	0	0	0	0	0	0	0	0	0	0	0	0	0	1	1	1	COG0279	G	Phosphoheptose isomerase
	0	0	0	0	0	0	0	0	0	0	1	0	0	0	0	0	0	0	0	0	0	0	0	0	0	0	0	0	0	0	0	0	1	0	0	0	0	0	0	0	COG0296	G	1,4-alpha-glucan branching enzyme
	0	0	0	0	0	0	0	0	0	0	0	0	0	0	0	0	0	0	0	0	0	0	0	0	0	0	0	0	0	0	0	0	1	0	0	0	0	0	0	0	COG0297	G	Glycogen synthase
	0	0	1	0	0	0	0	0	1	0	1	1	0	1	0	1	0	1	0	0	0	0	0	0	0	0	0	0	0	1	1	1	1	1	0	0	0	0	1	1	COG0362	G	6-phosphogluconate dehydrogenase
	0	0	0	0	0	0	0	0	0	0	1	1	0	0	0	0	0	1	0	0	0	0	0	0	0	0	0	1	2	1	2	2	1	0	0	0	0	0	0	0	COG0363	G	6-phosphogluconolactonase/Glucosamine-6-phosphate isomerase/deaminase
	0	0	1	0	0	0	1	0	0	0	1	1	0	0	0	1	0	1	0	0	0	0	0	0	0	0	0	0	0	1	1	1	1	1	1	0	0	0	1	1	COG0364	G	Glucose-6-phosphate 1-dehydrogenase
	0	0	0	0	0	0	0	0	0	0	1	0	0	0	0	0	0	0	0	0	0	0	0	0	0	0	0	1	1	0	0	0	0	0	0	0	0	0	0	0	COG0366	G	Glycosidase
	0	0	0	0	0	0	0	0	0	0	0	0	0	0	0	0	0	0	0	0	0	0	0	0	1	0	1	1	0	1	0	0	0	0	0	0	0	0	0	0	COG0395	G	ABC-type glycerol-3-phosphate transport system, permease component
	0	0	0	0	0	0	0	0	0	1	0	0	0	0	0	0	0	1	0	0	0	0	0	0	0	0	0	0	0	0	0	0	0	0	0	0	0	1	0	0	COG0406	G	Broad specificity phosphatase PhoE
	0	0	0	0	0	0	0	0	0	0	1	0	0	0	0	0	0	0	0	0	0	0	0	0	0	0	0	0	0	0	0	0	1	0	0	0	0	0	0	0	COG0448	G	ADP-glucose pyrophosphorylase
	0	0	1	0	0	0	0	0	0	1	1	1	1	1	1	1	0	1	0	0	0	0	0	0	1	1	1	1	2	0	1	1	1	1	1	0	0	0	1	1	COG0469	G	Pyruvate kinase
	0	0	0	0	0	0	0	0	0	0	0	0	0	0	0	0	0	0	0	0	0	0	1	0	0	0	0	0	0	0	0	0	1	0	0	0	1	1	0	0	COG0471	G	Di- and tricarboxylate transporter
	0	0	0	0	0	0	0	0	0	0	0	0	0	0	0	0	0	0	0	6	0	0	0	0	0	0	0	0	0	1	0	0	0	1	0	0	0	0	0	0	COG0477	GEPR	MFS family permease
	0	1	1	0	0	0	0	0	0	1	1	1	1	1	1	1	0	0	1	1	1	1	0	0	0	0	0	0	0	0	0	1	0	1	1	1	1	1	1	1	COG0483	G	Archaeal fructose-1,6-bisphosphatase or related enzyme of inositol monophosphatase family
	0	0	0	0	1	0	0	0	0	1	1	0	0	0	0	0	0	1	1	0	0	0	0	0	0	0	0	2	1	0	0	0	0	0	0	0	0	0	0	0	COG0524	G	Sugar or nucleoside kinase, ribokinase family
	0	0	0	0	0	0	0	0	0	0	1	0	0	0	0	0	0	0	0	1	1	1	1	0	0	0	0	0	0	1	0	0	0	0	0	1	1	0	0	0	COG0574	G	Phosphoenolpyruvate synthase/pyruvate phosphate dikinase
	0	0	0	0	0	0	0	0	1	0	0	1	1	0	0	1	0	0	0	0	0	0	0	0	0	0	1	0	0	0	0	0	0	0	0	0	0	0	0	0	COG0579	G	L-2-hydroxyglutarate oxidase LhgO
	0	0	0	0	0	0	0	0	0	0	0	0	0	0	0	0	1	0	0	0	0	0	0	0	0	0	1	0	1	0	1	1	0	0	0	0	0	0	0	0	COG0580	G	Glycerol uptake facilitator and related aquaporins (Major Intrinsic Protein Family)
	0	0	1	1	0	0	0	0	0	0	0	1	1	1	1	1	0	1	0	0	0	0	0	0	0	0	0	0	0	1	1	1	1	1	1	0	0	0	1	1	COG0588	G	Phosphoglycerate mutase (BPG-dependent)
	0	0	0	0	0	0	0	0	0	1	0	0	0	0	0	0	0	0	0	0	0	0	0	0	0	0	0	0	0	0	0	0	1	0	0	0	0	0	0	0	COG0637	GR	Beta-phosphoglucomutase or related phosphatase, HAD superfamily
	0	0	0	0	0	0	0	0	0	1	1	0	0	0	0	0	1	0	0	1	1	1	1	0	1	2	1	1	1	0	0	0	0	0	0	0	1	0	0	0	COG0696	G	Phosphoglycerate mutase (BPG-independent, AlkP superfamily)
	0	0	0	0	0	0	0	0	0	0	0	1	0	1	0	0	0	0	0	0	0	0	0	0	0	0	0	0	0	1	0	0	2	0	0	1	3	1	0	0	COG0697	GER	Permease of the drug/metabolite transporter (DMT) superfamily
	0	0	0	0	0	0	0	0	0	0	1	0	0	0	0	0	1	1	0	1	1	1	1	0	0	1	1	1	1	0	0	0	0	0	0	1	1	0	0	0	COG0698	G	Ribose 5-phosphate isomerase RpiB
	0	0	0	0	0	0	0	0	0	0	0	0	0	0	0	0	0	0	0	1	1	0	0	0	0	0	0	1	0	0	0	0	1	0	0	0	0	0	0	1	COG0726	GM	Peptidoglycan/xylan/chitin deacetylase, PgdA/CDA1 family
	0	0	0	0	0	0	0	0	0	0	1	0	0	0	0	0	0	0	0	0	0	0	0	0	0	0	0	0	0	0	0	0	0	0	0	0	0	0	1	0	COG0738	G	Fucose permease
	0	0	0	0	0	0	0	0	0	1	1	1	1	1	0	0	0	0	0	0	0	0	0	0	0	0	0	0	0	0	0	0	1	0	0	1	1	1	1	0	COG0794	GM	D-arabinose 5-phosphate isomerase GutQ
	0	0	0	0	0	0	0	0	0	0	0	0	0	0	0	0	0	0	0	0	0	0	0	0	0	0	0	0	0	1	0	0	0	0	0	0	0	0	0	0	COG0800	G	2-keto-3-deoxy-6-phosphogluconate aldolase
	0	0	0	0	0	0	1	0	0	0	1	0	0	0	0	0	0	0	0	0	0	0	0	0	0	0	0	0	0	0	0	0	0	0	0	0	0	0	0	0	COG0837	G	Glucokinase
	0	0	0	0	0	0	0	0	0	0	0	0	0	0	0	0	0	0	0	0	0	0	0	0	0	0	0	0	0	0	0	0	0	0	0	0	0	0	1	1	COG1015	G	Phosphopentomutase
	0	0	0	0	0	0	1	0	0	0	0	0	0	0	0	0	0	0	0	0	0	0	0	0	0	0	0	0	0	0	0	0	0	0	0	0	0	0	0	0	COG1023	G	6-phosphogluconate dehydrogenase (decarboxylating)
	0	0	0	0	0	0	0	0	0	0	0	0	0	0	0	0	0	0	0	0	0	0	0	0	0	0	0	0	1	1	1	1	0	0	0	0	0	0	0	0	COG1070	G	Sugar (pentulose or hexulose) kinase
	0	0	0	0	0	0	0	0	0	0	1	1	0	1	1	1	0	0	0	0	0	0	0	0	0	0	1	1	1	1	1	1	1	1	1	0	0	0	1	1	COG1080	G	Phosphoenolpyruvate-protein kinase (PTS system EI component in bacteria)
	0	0	0	0	0	0	0	0	0	0	1	0	0	0	0	0	0	0	0	0	0	0	0	0	0	0	0	0	0	0	0	0	0	0	0	0	0	0	0	0	COG1082	G	Sugar phosphate isomerase/epimerase
	0	0	0	0	0	0	0	0	0	0	0	0	0	1	0	0	0	0	0	0	0	0	0	0	0	0	1	1	1	0	1	1	0	0	0	0	0	0	0	0	COG1105	G	Fructose-1-phosphate kinase or kinase (PfkB)
	0	0	0	0	0	0	0	0	0	2	2	1	1	1	1	1	1	3	0	1	1	0	0	0	0	2	1	1	1	2	2	2	2	1	0	1	2	2	2	1	COG1109	G	Phosphomannomutase
	0	0	0	0	0	0	0	0	0	0	0	0	0	0	0	0	0	1	0	0	0	0	0	0	0	0	0	0	0	1	1	1	0	0	0	0	0	0	0	0	COG1129	G	ABC-type sugar transport system, ATPase component
	0	0	0	0	0	0	0	0	0	0	0	0	0	0	0	0	0	1	0	0	0	0	0	0	0	0	0	0	0	0	0	0	0	0	0	1	0	1	0	0	COG1134	GM	ABC-type polysaccharide/polyol phosphate transport system, ATPase component
	0	0	0	0	0	0	0	0	0	0	0	0	0	0	0	0	0	0	0	0	0	0	0	0	1	0	1	1	0	1	0	0	0	0	0	0	0	0	0	0	COG1175	G	ABC-type sugar transport system, permease component
	0	0	0	0	0	0	0	0	0	0	0	0	0	0	0	0	0	1	0	0	0	0	0	0	0	0	0	0	0	0	0	1	0	0	0	0	0	1	0	0	COG1216	G	Glycosyltransferase, GT2 family
	0	0	0	0	0	0	0	0	0	0	0	0	0	0	0	0	0	0	0	0	0	0	0	0	0	0	0	10	10	0	3	2	0	0	0	0	0	0	1	0	COG1263	G	Phosphotransferase system IIC components, glucose/maltose/N-acetylglucosamine-specific
	0	0	0	0	0	0	0	0	0	0	0	0	0	0	0	0	0	0	0	0	0	0	0	0	0	1	1	1	0	0	1	1	0	0	0	0	0	0	0	0	COG1264	G	Phosphotransferase system IIB components
	0	0	0	0	0	0	0	0	0	0	0	0	0	1	0	0	0	0	0	0	0	0	0	0	0	0	0	1	1	0	1	2	0	0	0	0	0	0	0	0	COG1299	G	Phosphotransferase system, fructose-specific IIC component
	0	0	0	0	0	0	0	0	0	0	0	0	0	0	0	0	0	0	0	0	0	0	0	0	0	0	0	0	2	0	0	0	0	0	0	0	0	0	0	0	COG1440	G	Phosphotransferase system cellobiose-specific component IIB
	0	0	0	0	0	0	0	0	0	0	0	0	0	0	0	0	0	0	0	0	0	0	0	0	0	0	0	1	0	0	0	0	0	0	0	0	0	0	0	0	COG1445	G	Phosphotransferase system fructose-specific component IIB
	0	0	0	0	0	0	0	0	0	0	0	0	0	0	0	0	0	0	0	0	0	0	0	0	0	0	0	0	2	0	0	0	0	0	0	0	0	0	0	0	COG1447	G	Phosphotransferase system cellobiose-specific component IIA
	0	0	0	0	0	0	0	0	0	0	0	0	0	0	0	0	0	0	0	0	0	0	0	0	0	0	0	0	0	1	0	0	0	0	0	0	0	0	0	0	COG1449	G	Alpha-amylase/alpha-mannosidase, GH57 family
	0	0	0	0	0	0	0	0	0	0	0	0	0	0	0	0	0	0	0	0	0	0	0	0	0	0	0	0	2	0	0	0	0	0	0	0	0	0	0	0	COG1455	G	Phosphotransferase system cellobiose-specific component IIC
	0	0	0	0	0	0	0	0	0	0	0	0	0	0	0	0	0	0	0	0	0	0	0	0	0	0	0	0	0	0	1	1	0	0	0	1	1	0	0	0	COG1472	G	Periplasmic beta-glucosidase and related glycosidases
	0	0	0	0	0	0	0	0	0	0	1	0	0	0	0	0	0	0	0	0	0	0	0	0	0	0	0	0	0	0	0	1	0	0	0	0	0	0	0	0	COG1482	G	Mannose-6-phosphate isomerase, class I
	0	0	0	0	0	0	0	0	0	0	0	0	0	0	0	0	0	0	0	1	1	1	1	0	0	0	0	0	1	0	0	0	0	0	0	0	1	0	0	0	COG1494	G	Fructose-1,6-bisphosphatase/sedoheptulose 1,7-bisphosphatase or related protein
	0	0	0	0	0	0	0	0	0	0	0	0	0	0	0	0	0	0	0	0	0	0	0	0	0	0	0	0	0	0	0	0	1	0	0	0	0	0	0	0	COG1523	G	Pullulanase/glycogen debranching enzyme
	0	0	0	0	0	0	0	0	0	0	1	0	0	0	0	0	0	0	0	0	0	0	0	0	0	0	0	0	0	1	0	0	0	0	0	0	0	0	0	0	COG1543	G	Predicted glycosyl hydrolase, contains GH57 and DUF1957 domains
	0	0	0	0	0	0	0	0	0	0	0	0	0	0	0	0	0	0	0	0	0	0	0	0	0	0	0	0	0	1	0	0	0	0	0	0	0	0	0	0	COG1593	G	TRAP-type C4-dicarboxylate transport system, large permease component
	0	0	0	0	0	0	0	0	0	0	0	0	0	0	0	0	0	0	0	0	0	0	0	0	0	0	0	2	2	0	0	0	0	0	0	0	0	0	0	0	COG1621	G	Sucrose-6-phosphate hydrolase SacC, GH32 family
	0	0	0	0	0	0	0	0	0	0	0	0	0	0	0	0	0	0	0	0	0	0	0	0	0	0	0	0	0	1	1	1	0	0	0	0	0	0	0	0	COG1626	G	Neutral trehalase
	0	0	0	0	0	0	0	0	0	0	0	0	0	0	0	0	0	0	0	0	0	0	0	0	0	0	0	0	0	1	0	0	0	0	0	0	0	0	0	0	COG1638	G	TRAP-type C4-dicarboxylate transport system, periplasmic component
	0	0	0	0	0	0	0	0	0	0	0	0	0	0	0	0	0	0	0	0	0	0	0	0	0	0	0	0	0	0	1	1	1	0	0	0	0	0	0	0	COG1640	G	4-alpha-glucanotransferase
	0	0	0	0	0	0	0	0	0	0	0	0	0	0	0	0	0	0	0	0	0	0	0	0	1	0	0	0	0	2	0	0	0	0	0	0	0	0	0	0	COG1653	G	ABC-type glycerol-3-phosphate transport system, periplasmic component
	0	0	0	0	0	0	1	0	0	1	0	0	1	0	1	0	0	1	0	0	0	0	0	0	0	0	0	0	0	0	0	0	0	0	0	1	0	2	0	0	COG1682	GM	ABC-type polysaccharide/polyol phosphate export permease
	0	0	0	0	0	0	0	0	0	0	2	0	0	1	0	0	0	0	0	0	0	0	0	0	0	0	0	1	0	2	0	0	2	0	0	0	0	0	0	0	COG1762	GT	Phosphotransferase system mannitol/fructose-specific IIA domain (Ntr-type)
	0	0	0	0	0	0	0	0	0	0	0	0	0	0	0	0	0	0	0	0	0	0	0	0	0	0	0	0	0	0	0	1	0	0	0	0	0	0	0	0	COG1803	G	Methylglyoxal synthase
	0	0	0	0	0	0	0	0	0	0	0	1	0	0	0	0	0	0	0	0	0	0	0	0	0	0	0	0	1	0	1	1	0	0	0	0	0	0	0	0	COG1820	G	N-acetylglucosamine-6-phosphate deacetylase
	0	0	0	0	0	0	0	0	0	0	1	0	0	0	0	0	0	0	0	1	1	1	1	0	0	0	0	0	0	0	0	0	1	0	0	0	1	0	0	0	COG1830	G	Fructose-bisphosphate aldolase class Ia, DhnA family
	0	0	0	0	0	0	0	0	0	1	0	0	0	0	0	0	0	0	0	0	0	0	0	0	0	0	0	0	0	0	0	0	0	0	0	0	0	0	0	0	COG1850	G	Ribulose 1,5-bisphosphate carboxylase, large subunit, or a RuBisCO-like protein
	0	0	0	0	0	0	0	0	0	0	0	0	0	0	0	0	0	0	0	0	0	0	0	0	0	0	0	0	0	2	0	0	0	0	0	0	0	0	0	0	COG1879	G	ABC-type sugar transport system, periplasmic component, contains N-terminal xre family HTH domain
	0	0	0	0	0	0	0	0	0	0	0	0	0	0	0	0	0	0	0	0	0	0	0	0	0	0	0	0	1	0	0	0	0	0	0	0	0	0	0	0	COG2017	G	Galactose mutarotase or related enzyme
	0	0	0	0	0	0	0	0	0	0	0	0	0	0	0	0	0	1	0	0	0	0	0	0	0	0	0	0	0	0	0	0	0	0	0	0	0	0	0	0	COG2120	G	N-acetylglucosaminyl deacetylase, LmbE family
	0	0	0	0	0	0	0	0	0	0	0	0	0	0	0	0	0	0	0	0	0	0	0	0	0	0	0	0	0	0	0	1	0	0	0	0	0	0	0	0	COG2133	G	Glucose/arabinose dehydrogenase, beta-propeller fold
	0	0	0	0	0	0	0	0	0	0	0	0	0	0	0	0	0	0	0	0	0	0	0	0	0	0	1	6	1	0	1	1	0	0	0	0	0	0	1	0	COG2190	G	Phosphotransferase system IIA component
	0	0	0	0	0	0	0	0	0	0	2	0	0	0	0	0	1	0	0	0	0	0	0	0	0	0	0	0	0	0	0	0	0	0	0	0	0	0	0	0	COG2220	G	L-ascorbate metabolism protein UlaG, beta-lactamase superfamily
	0	0	0	0	0	0	0	0	0	0	0	0	0	0	0	0	0	1	0	0	1	0	1	0	0	0	0	0	0	0	1	0	1	0	0	1	2	4	0	0	COG2271	G	Sugar phosphate permease
	0	0	0	0	0	0	0	0	0	0	0	0	0	1	0	0	0	0	0	0	0	0	0	0	0	0	0	0	0	0	0	0	0	0	0	0	0	0	0	0	COG2610	GR	H+/gluconate symporter or related permease
	0	0	1	0	0	0	0	0	0	0	0	1	0	0	0	1	0	0	0	0	0	0	0	0	0	0	0	0	0	0	0	0	0	1	1	0	0	0	1	1	COG2706	G	6-phosphogluconolactonase, cycloisomerase 2 family
	0	0	0	0	0	0	0	0	0	0	0	0	0	0	0	0	0	0	0	0	0	0	0	0	0	0	0	9	4	0	0	0	0	0	0	0	0	0	0	0	COG2723	G	Beta-glucosidase/6-phospho-beta-glucosidase/beta-galactosidase
	0	0	0	0	0	0	2	0	0	1	1	2	2	2	1	1	0	1	0	1	2	0	1	0	0	0	0	0	0	0	0	0	1	0	0	7	3	1	1	1	COG2814	G	Predicted arabinose efflux permease, MFS family
	0	0	0	0	0	0	0	0	0	0	0	0	0	0	0	0	0	0	0	0	0	0	0	0	0	0	0	0	0	0	1	1	0	0	0	0	1	0	0	0	COG2861	G	Uncharacterized conserved protein YibQ, putative polysaccharide deacetylase 2 family
	0	0	0	0	0	0	0	0	0	0	0	0	0	0	0	0	0	0	0	0	0	0	0	0	0	0	0	0	0	0	0	0	0	1	0	0	0	0	0	0	COG2893	G	Phosphotransferase system, mannose/fructose-specific component IIA
	0	0	0	0	0	0	0	0	0	0	0	0	0	0	0	0	0	0	0	0	0	0	0	0	0	0	0	0	0	0	1	1	0	0	0	0	0	0	0	0	COG3010	G	Putative N-acetylmannosamine-6-phosphate epimerase
	0	0	0	0	0	0	0	0	0	0	0	0	0	0	0	0	0	0	0	0	0	0	0	0	0	0	0	1	0	0	0	0	0	0	0	0	0	0	0	0	COG3037	G	Ascorbate-specific PTS system EIIC-type component UlaA
	0	0	0	0	0	0	0	0	0	0	0	0	0	1	0	0	0	0	0	0	0	0	0	0	0	0	0	0	0	0	0	0	0	0	0	0	0	0	0	0	COG3265	G	Gluconate kinase
	0	0	0	0	0	0	0	0	0	0	1	0	0	0	0	0	0	0	0	0	0	0	0	0	0	0	0	0	0	0	0	0	0	0	0	0	0	0	0	0	COG3280	G	Maltooligosyltrehalose synthase
	0	0	0	0	0	0	0	0	0	0	0	1	0	0	1	1	0	0	0	0	0	0	0	0	0	0	0	0	0	0	0	0	0	1	1	0	0	0	0	1	COG3444	G	Phosphotransferase system, mannose/fructose/N-acetylgalactosamine-specific component IIB
	0	0	0	0	0	0	0	0	0	0	0	0	0	0	0	0	0	0	0	0	0	0	0	0	0	0	0	1	0	0	0	0	0	0	0	0	0	0	0	0	COG3469	G	Chitinase
	0	0	0	0	0	0	0	0	0	0	0	0	0	0	0	0	0	1	0	0	0	0	0	0	0	0	0	0	0	0	0	0	0	0	0	0	0	0	0	0	COG3623	G	L-ribulose-5-phosphate 3-epimerase UlaE
	0	0	0	0	0	0	0	0	0	0	0	1	0	0	1	1	0	0	0	0	0	0	0	0	0	0	0	0	0	0	0	0	0	1	1	0	0	0	0	1	COG3715	G	Phosphotransferase system, mannose/fructose/N-acetylgalactosamine-specific component IIC
	0	0	0	0	0	0	0	0	0	0	0	1	0	0	1	1	0	0	0	0	0	0	0	0	0	0	0	0	0	0	0	0	0	1	1	0	0	0	0	1	COG3716	G	Phosphotransferase system, mannose/fructose/N-acetylgalactosamine-specific component IID
	0	0	0	0	0	0	0	0	0	0	0	0	0	0	0	0	0	0	0	0	0	0	0	0	0	0	0	1	0	1	0	0	0	0	0	0	0	0	0	0	COG3839	G	ABC-type sugar transport system, ATPase component
	0	0	0	0	0	0	0	0	0	1	0	0	0	0	0	0	0	0	0	0	0	0	0	0	0	0	0	0	0	0	0	0	0	0	0	0	0	0	0	0	COG3954	G	Phosphoribulokinase
	0	0	0	0	1	0	0	0	0	0	0	0	0	0	0	0	1	0	0	0	0	0	0	0	0	0	0	0	0	0	0	0	0	0	0	0	0	0	0	0	COG3958	G	Transketolase, C-terminal subunit
	0	0	0	0	1	0	0	0	0	0	0	0	0	0	0	0	1	0	0	0	0	0	0	0	0	0	0	0	0	0	0	0	0	0	0	0	0	0	0	0	COG3959	G	Transketolase, N-terminal subunit
	0	0	0	0	0	0	0	0	0	0	0	0	0	0	0	0	0	0	0	0	0	0	0	0	0	0	0	0	0	1	0	0	0	0	0	0	0	0	0	0	COG4211	G	ABC-type glucose/galactose transport system, permease component
	0	0	0	0	0	0	0	0	0	0	0	0	0	0	0	0	0	1	0	0	0	0	0	0	0	0	0	0	0	0	0	0	0	0	0	0	0	0	0	0	COG4213	G	ABC-type xylose transport system, periplasmic component
	0	0	0	0	0	0	0	0	0	0	0	0	0	0	0	0	0	1	0	0	0	0	0	0	0	0	0	0	0	0	0	0	0	0	0	0	0	0	0	0	COG4214	G	ABC-type xylose transport system, permease component
	0	0	0	0	0	0	0	0	0	0	0	0	0	0	0	0	0	0	0	0	0	0	0	0	0	0	0	0	0	0	0	1	1	0	0	0	0	0	0	0	COG4284	G	UDP-N-acetylglucosamine pyrophosphorylase
	0	0	0	0	0	0	0	0	0	0	0	0	0	1	0	0	0	0	0	0	0	0	0	0	0	0	0	0	0	0	0	0	0	0	0	0	0	0	0	0	COG4668	G	Mannitol/fructose-specific phosphotransferase system, IIA domain
	0	0	0	0	0	0	0	0	0	0	0	0	0	0	0	0	0	0	0	0	0	0	0	0	0	0	0	0	1	0	0	0	0	0	0	0	0	0	0	0	COG4724	G	Endo-beta-N-acetylglucosaminidase D
	0	0	0	0	0	0	0	0	0	0	0	0	0	0	0	0	0	0	0	0	0	0	0	0	0	0	0	0	0	1	0	0	0	0	0	0	0	0	0	0	COG5026	G	Hexokinase
[D] Cell cycle control, cell division, chromosome partitioning	0	0	1	0	0	0	0	0	0	0	1	1	1	1	1	1	1	1	0	1	1	1	1	0	0	0	1	1	1	1	1	1	0	0	1	1	1	1	1	1	COG0206	D	Cell division GTPase FtsZ
	0	0	1	0	0	0	0	0	0	1	0	0	1	1	0	1	1	0	0	1	1	1	0	0	1	1	1	1	1	0	0	0	0	1	1	1	1	1	0	1	COG0218	D	GTP-binding protein EngB required for normal cell division
	0	0	0	0	0	0	0	0	0	1	0	0	0	0	0	0	0	0	0	0	0	0	0	0	0	0	0	0	0	0	0	0	0	0	0	0	0	0	0	0	COG0239	DP	Fluoride ion exporter CrcB/FEX, affects chromosome condensation
	0	0	0	0	0	0	0	0	0	0	0	0	0	0	0	0	0	1	0	0	0	0	0	0	0	0	0	0	0	2	3	3	0	0	0	0	0	0	0	0	COG0455	DN	MinD-like ATPase involved in chromosome partitioning or flagellar assembly
	0	0	0	0	0	0	1	0	0	1	1	0	0	0	0	0	1	1	0	1	1	1	1	1	0	0	0	0	0	0	0	0	0	0	0	1	0	1	0	0	COG0489	D	Chromosome partitioning ATPase, Mrp family, contains Fe-S cluster
	1	0	1	0	1	0	1	1	0	1	1	1	1	1	1	1	1	1	1	2	1	1	1	1	1	1	1	1	1	1	1	1	1	1	1	1	0	1	1	1	COG0536	DL	GTPase involved in cell partioning and DNA repair
	0	0	0	0	0	0	0	0	0	1	2	2	2	2	2	1	2	2	0	2	1	0	0	0	0	0	0	0	0	2	1	2	1	0	2	2	2	2	1	1	COG0768	DM	Cell division protein FtsI/penicillin-binding protein 2
	0	0	0	0	0	0	0	0	0	1	2	2	2	2	2	1	2	2	0	2	1	0	0	0	0	0	0	0	0	2	0	1	2	0	2	2	2	2	1	1	COG0772	D	Bacterial cell division protein FtsW, lipid II flippase
	0	0	1	0	0	0	0	0	0	0	1	1	1	1	1	1	1	0	0	1	1	1	1	0	0	0	0	0	0	1	1	1	0	0	1	1	1	1	1	1	COG0849	D	Cell division ATPase FtsA
	0	0	1	0	0	0	0	0	0	0	0	1	1	1	0	1	0	0	0	0	0	0	0	0	0	0	0	0	0	0	0	0	0	0	1	0	0	1	1	1	COG0850	D	Septum formation inhibitor MinC
	0	0	1	0	0	0	0	0	0	0	0	1	1	1	0	1	0	0	0	0	0	0	0	0	0	0	0	0	0	0	0	0	0	0	1	0	0	1	1	1	COG0851	D	Septum formation topological specificity factor MinE
	0	0	0	0	0	0	0	0	0	1	1	1	1	1	1	0	1	0	0	1	1	0	0	0	0	0	0	1	6	1	1	1	1	0	1	1	1	1	0	1	COG1077	D	Actin-like ATPase involved in cell morphogenesis
	0	0	0	0	0	0	0	0	0	0	0	0	0	0	0	0	0	0	0	1	0	0	0	0	0	6	2	1	1	2	0	0	0	0	0	0	0	0	0	0	COG1196	D	Chromosome segregation ATPase
	0	0	0	0	0	0	0	0	0	0	0	0	0	0	0	0	0	0	0	0	0	0	0	0	0	0	0	0	0	1	1	1	0	0	0	0	0	0	0	0	COG1426	D	Cytoskeletal protein RodZ, contains Xre-like HTH and DUF4115 domains
	0	0	0	0	0	0	0	0	0	0	0	0	0	0	0	0	0	1	0	1	0	1	1	0	0	0	0	0	1	1	1	1	1	0	0	1	1	0	0	0	COG1475	D	Chromosome segregation protein Spo0J, contains ParB-like nuclease domain
	0	0	0	0	0	0	0	0	0	0	0	0	1	0	0	0	0	1	0	0	0	0	0	0	0	0	0	0	0	1	1	1	0	0	0	1	1	1	1	0	COG1559	D	Cell division protein YceG, involved in septum cleavage
	0	0	0	0	0	0	0	0	0	0	1	1	1	0	0	1	1	1	0	1	0	1	0	0	0	0	0	0	0	1	1	1	0	0	0	1	0	1	1	0	COG1589	D	Cell division septal protein FtsQ
	0	0	0	0	0	0	0	0	0	0	0	1	0	0	0	0	0	0	0	1	0	1	1	0	0	1	0	0	1	1	1	1	1	0	0	0	0	0	0	0	COG1674	D	DNA segregation ATPase FtsK/SpoIIIE and related proteins
	0	0	0	0	0	0	0	0	0	1	1	1	1	1	1	0	1	0	0	0	0	0	0	0	0	0	0	0	0	1	1	1	1	0	1	0	1	1	0	1	COG1792	D	Cell shape-determining protein MreC
	0	0	0	0	0	0	0	0	0	0	0	0	0	0	0	0	0	0	0	0	0	0	0	0	1	0	0	0	0	0	1	1	0	0	0	0	0	0	0	0	COG2088	D	DNA-binding protein SpoVG, cell septation regulator
	0	0	0	0	0	0	0	0	0	1	0	0	0	0	0	0	0	0	0	0	0	0	0	0	0	0	0	0	0	0	0	0	0	0	0	0	0	0	0	0	COG2132	DPM	Multicopper oxidase with three cupredoxin domains (includes cell division protein FtsP and spore coat protein CotA)
	0	0	0	0	0	0	0	0	0	0	0	0	0	0	0	0	0	1	0	0	0	0	0	0	0	0	0	0	0	0	0	0	0	0	0	0	0	0	0	1	COG2177	D	Cell division protein FtsX
	0	0	0	0	0	0	0	0	0	0	0	0	0	0	0	0	0	1	0	0	0	0	0	0	0	0	0	0	0	0	0	0	0	0	0	0	0	0	0	1	COG2884	D	ABC-type ATPase involved in cell division
	0	0	1	0	0	0	0	0	0	0	0	1	1	1	0	1	0	0	0	0	0	0	0	0	0	0	0	0	0	0	0	0	0	0	1	0	0	1	1	1	COG2894	D	Septum formation inhibitor-activating ATPase MinD
	0	0	0	0	0	0	0	0	0	1	0	0	0	1	0	0	0	0	0	0	0	0	0	0	0	0	0	0	0	0	0	0	0	0	0	1	0	1	1	0	COG2917	D	Intracellular septation protein A
	0	0	0	0	0	0	0	0	0	0	1	1	1	0	0	1	0	0	0	1	0	0	0	0	0	1	0	0	0	1	0	1	0	0	0	1	0	1	1	0	COG2919	D	Cell division protein FtsB
	0	0	1	0	0	0	0	0	0	0	0	1	1	1	0	0	0	0	0	1	1	0	0	0	0	0	0	0	0	1	0	0	0	0	0	1	1	0	0	1	COG3027	D	Cell division protein ZapA, inhibits GTPase activity of FtsZ
	0	0	0	0	0	0	0	0	0	0	0	0	0	0	0	0	0	0	0	0	0	0	0	0	0	0	0	0	0	0	0	0	0	0	0	0	0	0	0	1	COG3074	D	Cell division protein ZapB, interacts with FtsZ
	0	0	0	0	0	0	0	0	0	0	0	0	0	0	0	0	0	0	0	0	0	0	0	0	0	0	0	0	0	0	0	0	0	0	0	0	0	0	0	1	COG3115	D	Cell division protein ZipA, interacts with FtsZ
	0	0	0	0	0	0	0	0	0	0	0	1	1	1	0	1	0	0	0	0	0	0	0	0	0	0	0	0	0	1	0	0	0	0	1	0	0	1	1	0	COG3116	D	Cell division protein FtsL, interacts with FtsB, FtsL and FtsQ
	0	0	0	0	0	0	0	0	0	0	0	0	0	0	0	0	0	0	0	0	0	0	0	0	0	0	0	0	0	1	0	0	0	0	0	0	0	0	0	0	COG3147	D	Cell division protein DedD (periplasmic protein involved in septation)
	0	0	0	0	0	0	0	0	0	0	0	0	0	0	0	0	0	0	0	0	0	0	0	0	0	1	0	0	0	1	0	0	0	0	0	0	0	0	0	0	COG3599	D	Cell division septum initiation DivIVA, interacts with FtsZ, MinD and other proteins
	0	0	0	0	0	0	0	0	0	0	0	0	0	0	0	0	0	0	0	0	0	0	0	0	0	0	0	0	0	0	0	0	0	0	0	1	0	0	0	0	COG3660	D	Mitochondrial fission protein ELM1
	0	0	0	0	0	0	0	0	0	0	0	0	0	0	0	0	0	0	0	1	0	0	0	0	0	0	0	0	0	0	0	0	0	0	0	0	0	0	0	0	COG3827	D	Cell pole-organizing protein PopZ
	0	0	0	0	0	0	0	0	0	0	0	0	0	0	0	0	0	0	0	0	0	0	0	0	0	0	0	0	0	0	0	0	0	0	0	0	0	1	0	0	COG4582	D	Cell division protein ZapD, interacts with FtsZ
	0	0	0	0	0	0	0	0	0	0	0	0	0	0	0	0	0	0	0	0	0	0	0	0	0	0	0	0	0	0	0	0	0	0	0	0	0	0	0	1	COG4942	D	Septal ring factor EnvC, activator of murein hydrolases AmiA and AmiB
	0	0	0	0	0	0	0	0	0	0	0	0	0	0	0	0	0	0	0	0	0	0	0	0	0	0	0	0	0	1	1	1	0	0	0	0	0	0	0	0	COG5401	D	Spore germination protein GerM
[N] Cell motility	0	0	1	0	0	0	0	0	0	1	1	1	1	1	1	1	1	1	1	1	1	1	1	0	1	1	1	2	1	2	1	1	1	1	1	1	1	1	0	1	COG0084	N	Tat protein secretion system quality control protein TatD (DNase activity)
	0	0	0	0	0	0	0	0	0	0	0	0	0	0	0	0	0	0	0	0	0	0	0	0	0	0	0	0	0	1	2	2	0	0	0	0	0	0	0	0	COG0643	NT	Chemotaxis protein histidine kinase CheA
	0	0	0	0	0	0	0	0	0	0	0	0	0	0	0	0	0	0	0	0	0	0	0	0	0	0	0	0	0	2	3	2	0	0	0	0	0	0	0	0	COG0835	NT	Chemotaxis signal transduction protein
	0	0	0	0	0	0	0	0	0	0	0	0	0	0	0	0	0	0	0	0	0	0	0	0	0	0	0	0	0	4	3	3	0	0	0	0	0	0	0	0	COG0840	NT	Methyl-accepting chemotaxis protein
	0	0	1	0	0	0	0	0	0	0	1	0	1	0	0	0	0	0	0	0	0	0	0	0	0	0	0	0	0	1	1	1	2	0	0	0	1	0	0	0	COG1157	NU	Flagellar biosynthesis/type III secretory pathway ATPase
	0	0	0	0	0	0	0	0	0	0	0	0	0	0	0	0	0	3	0	1	0	1	0	0	0	0	1	0	1	1	0	1	2	0	0	2	2	0	0	0	COG1192	N	Cellulose biosynthesis protein BcsQ
	0	0	0	0	0	0	0	0	0	0	1	0	0	0	0	0	0	0	0	0	0	0	0	0	0	0	0	0	0	0	0	0	0	0	0	0	0	0	0	0	COG1215	N	Glycosyltransferase, catalytic subunit of cellulose synthase and poly-beta-1,6-N-acetylglucosamine synthase
	0	0	0	0	0	0	0	0	0	0	0	0	1	0	0	0	0	0	0	0	0	0	0	0	0	0	0	0	0	1	1	1	0	0	0	0	0	0	0	0	COG1256	N	Flagellar hook-associated protein FlgK
	0	0	0	0	0	0	0	0	0	0	0	0	1	0	0	0	0	0	0	0	0	0	0	0	0	0	0	0	0	0	0	0	0	0	0	0	0	0	0	0	COG1261	N	Flagella basal body P-ring formation protein FlgA
	0	0	0	0	0	0	0	0	0	0	0	0	1	0	0	0	0	0	0	0	0	0	0	0	0	1	0	0	0	1	1	1	0	0	0	0	2	0	0	0	COG1291	N	Flagellar motor component MotA
	0	0	1	0	0	0	0	0	0	0	0	0	1	0	0	0	0	0	0	0	0	0	0	0	0	0	0	0	0	1	1	1	1	0	0	0	1	0	0	0	COG1298	N	Flagellar biosynthesis pathway, component FlhA
	0	0	1	0	0	0	0	0	0	0	1	0	1	0	0	0	0	0	0	0	0	0	0	0	0	0	0	0	0	1	1	1	1	0	0	0	1	0	0	0	COG1317	NU	Flagellar biosynthesis/type III secretory pathway protein FliH
	0	0	1	0	0	0	0	0	0	0	0	0	1	0	0	0	0	0	0	0	0	0	0	0	0	0	0	0	0	1	1	1	1	0	0	0	0	0	0	0	COG1338	N	Flagellar biosynthetic protein FliP
	0	0	0	0	0	0	0	0	0	0	0	0	1	0	0	0	0	0	0	0	0	0	0	0	0	0	0	0	0	4	2	2	0	0	0	0	1	0	0	0	COG1344	N	Flagellin and related hook-associated protein FlgL
	0	0	0	0	0	0	0	0	0	0	0	0	1	0	0	0	0	0	0	0	0	0	0	0	0	0	0	0	0	1	1	1	0	0	0	0	0	0	0	0	COG1345	N	Flagellar capping protein FliD
	0	0	0	0	0	0	0	0	0	0	0	0	0	0	0	0	0	0	0	0	0	0	0	0	0	0	0	0	0	2	2	3	0	0	0	0	0	0	0	0	COG1352	NT	Methylase of chemotaxis methyl-accepting proteins
	0	0	0	0	0	0	0	0	0	0	0	0	1	0	0	0	0	0	0	0	0	0	0	0	0	0	0	0	0	1	1	1	0	0	0	0	1	0	0	0	COG1360	N	Flagellar motor protein MotB
	0	0	1	0	0	0	0	0	0	0	1	0	1	0	0	0	0	0	0	0	0	0	0	0	0	0	0	0	0	1	1	1	1	0	0	0	1	0	0	0	COG1377	N	Flagellar biosynthesis protein FlhB
	0	0	0	0	0	0	0	0	0	0	0	0	0	0	0	0	0	0	0	0	0	0	0	0	0	0	0	0	0	1	1	1	0	0	0	0	0	0	0	0	COG1406	N	Chemotaxis protein CheX, a CheY~P-specific phosphatase
	0	0	0	0	0	0	0	0	0	0	0	0	0	0	0	0	0	0	0	0	0	0	0	0	0	0	0	0	0	1	1	1	0	0	0	0	0	0	0	0	COG1419	N	Flagellar biosynthesis GTPase FlhF
	0	0	0	0	0	0	0	0	0	0	0	0	0	0	0	0	0	0	0	0	0	0	0	0	0	0	0	0	0	0	0	0	1	0	0	0	0	0	0	0	COG1459	NUW	Type II secretory pathway, component PulF
	0	0	0	0	0	0	0	0	0	0	0	0	1	0	0	0	0	0	0	0	0	0	0	0	0	0	0	0	0	1	1	1	0	0	0	0	0	0	0	0	COG1516	NU	Flagellin-specific chaperone FliS
	0	0	1	0	0	0	0	0	0	0	0	0	1	0	0	0	0	0	0	0	0	0	0	0	0	0	0	0	0	2	2	2	1	0	0	0	1	0	0	0	COG1536	N	Flagellar motor switch protein FliG
	0	0	0	0	0	0	0	0	0	0	0	0	1	0	0	0	0	0	0	0	0	0	0	0	0	0	0	0	0	1	1	1	0	0	0	0	1	0	0	0	COG1558	N	Flagellar basal body rod protein FlgC
	0	0	0	0	0	0	0	0	0	0	0	0	1	0	0	0	0	0	0	0	0	0	0	0	0	0	0	0	0	2	1	1	0	0	0	0	1	0	0	0	COG1580	N	Flagellar basal body-associated protein FliL
	0	0	0	0	0	0	0	0	0	0	0	0	1	0	0	0	0	0	0	0	0	0	0	0	0	0	0	0	0	1	1	1	0	0	0	0	1	0	0	0	COG1677	N	Flagellar hook-basal body complex protein FliE
	0	0	1	0	0	0	0	0	0	0	0	0	1	0	0	0	0	0	0	0	0	0	0	0	0	0	0	0	0	1	1	1	0	0	0	0	1	0	0	0	COG1684	N	Flagellar biosynthesis protein FliR
	0	0	0	0	0	0	0	0	0	0	0	0	0	0	0	0	0	0	0	0	0	0	0	0	0	0	0	0	0	1	1	1	0	0	0	0	0	0	0	0	COG1699	N	Flagellar assembly factor FliW
	0	0	0	0	0	0	0	0	0	0	0	0	1	0	0	0	0	0	0	0	0	0	0	0	0	0	0	0	0	0	1	1	0	0	0	0	1	0	0	0	COG1706	N	Flagellar basal body P-ring protein FlgI
	0	0	0	0	0	0	0	0	0	0	0	0	1	0	0	0	0	0	0	0	0	0	0	0	0	0	0	0	0	1	1	1	0	0	0	0	0	0	0	0	COG1749	N	Flagellar hook protein FlgE
	0	0	1	0	0	0	0	0	0	0	0	0	1	0	0	0	0	0	0	0	0	0	0	0	0	0	0	0	0	1	1	1	0	0	0	0	1	0	0	0	COG1766	NU	Flagellar biosynthesis/type III secretory pathway M-ring protein FliF/YscJ
	0	0	0	0	0	0	0	0	0	0	0	0	1	0	0	0	0	0	0	0	0	0	0	0	0	0	0	0	0	1	1	1	0	0	0	0	1	0	0	0	COG1815	N	Flagellar basal body rod protein FlgB
	0	0	0	0	0	0	0	0	0	0	0	0	1	0	0	0	0	0	0	0	0	0	0	0	0	0	0	0	0	1	0	0	0	0	0	0	0	0	0	0	COG1843	N	Flagellar hook assembly protein FlgD
	0	0	0	0	0	0	0	0	0	0	0	0	1	0	0	0	0	0	0	0	0	0	0	0	0	0	0	0	0	1	1	1	0	0	0	0	1	0	0	0	COG1868	N	Flagellar motor switch protein FliM
	0	0	0	0	0	0	0	0	0	0	0	0	0	0	0	0	0	0	0	0	0	0	0	0	0	0	0	0	0	0	1	1	0	0	0	0	0	0	0	0	COG1871	NT	Chemotaxis receptor (MCP) glutamine deamidase CheD
	0	0	0	0	0	0	0	0	0	0	0	0	1	0	0	0	0	0	0	0	0	0	0	0	0	0	0	0	0	0	0	0	1	0	0	0	0	0	0	0	COG1886	NU	Flagellar motor switch/type III secretory pathway protein FliN
	0	0	1	0	0	0	0	0	0	0	0	0	1	0	0	0	0	0	0	0	0	0	0	0	0	1	0	0	0	1	1	1	0	0	0	0	0	0	0	0	COG1987	N	Flagellar biosynthesis protein FliQ
	0	0	0	0	0	0	0	0	0	0	0	0	1	0	0	0	0	0	0	0	0	0	0	0	0	0	0	0	0	0	0	0	0	0	0	0	1	0	0	0	COG2063	N	Flagellar basal body L-ring protein FlgH
	0	0	0	0	0	0	0	0	0	0	0	0	0	0	0	0	0	0	0	0	0	0	0	0	0	0	0	0	0	0	0	0	1	0	0	0	0	0	0	0	COG2165	NUW	Type II secretory pathway, pseudopilin PulG
	0	0	0	0	0	0	0	0	0	0	0	0	0	0	0	0	0	0	0	0	0	0	0	0	0	0	0	0	0	1	2	2	0	0	0	0	0	0	0	0	COG2201	NT	Chemotaxis response regulator CheB, contains REC and protein-glutamate methylesterase domains
	0	0	0	0	0	0	0	0	0	0	0	0	0	0	0	0	0	0	0	0	0	0	0	0	0	0	0	0	0	0	0	0	1	0	0	0	0	0	0	0	COG2804	NUW	Type II secretory pathway ATPase GspE/PulE or T4P pilus assembly pathway ATPase PilB
	0	0	0	0	0	0	0	0	0	0	0	0	0	0	0	0	0	0	0	1	0	1	0	0	0	0	0	0	0	0	0	0	0	0	0	0	0	0	0	0	COG2805	NW	Tfp pilus assembly protein PilT, pilus retraction ATPase
	0	0	0	0	0	0	0	0	0	0	0	0	1	0	0	0	0	0	0	0	0	0	0	0	0	1	0	0	0	1	0	0	0	0	0	0	0	0	0	0	COG2882	N	Flagellar biosynthesis chaperone FliJ
	0	0	0	0	0	0	0	0	0	0	0	0	0	0	0	0	0	0	0	0	0	0	0	0	0	0	0	0	0	0	0	0	0	0	0	0	0	0	1	0	COG3188	NW	Outer membrane usher protein FimD/PapC
	0	0	0	0	0	0	0	0	0	0	0	0	0	0	0	0	0	0	0	0	0	0	0	0	0	0	0	0	0	1	0	0	1	0	0	0	0	0	0	0	COG3190	N	Flagellar biogenesis protein FliO
	0	0	0	0	0	0	0	0	0	0	0	0	0	0	0	0	0	0	0	0	0	0	0	0	0	0	0	0	0	1	1	1	0	0	0	0	0	0	0	0	COG3225	N	ABC-type uncharacterized transport system involved in gliding motility, auxiliary component
	0	0	0	0	0	0	0	0	0	0	0	0	0	0	0	0	0	0	0	0	0	0	0	0	0	0	0	0	0	1	0	0	0	0	0	0	0	0	0	0	COG3334	N	Flagellar motility protein MotE, a chaperone for MotC folding
	0	0	0	0	0	0	0	0	0	0	0	0	0	0	0	0	0	0	0	0	0	0	0	0	0	1	0	0	0	0	0	0	0	0	0	0	0	0	0	0	COG3353	N	Archaellum component FlaF, FlaF/FlaG flagellin family
	0	0	0	0	0	0	0	0	0	0	0	0	1	0	0	0	0	0	0	0	0	0	0	0	0	0	0	0	0	0	0	0	0	0	0	0	0	0	0	0	COG3418	NU	Flagellar biosynthesis/type III secretory pathway chaperone
	0	0	0	0	0	0	0	0	0	0	0	0	0	0	0	0	0	0	0	0	0	0	0	0	0	0	0	0	0	0	0	0	0	0	0	0	0	0	2	0	COG3539	N	Pilin (type 1 fimbria component protein)
	0	0	0	0	0	0	0	0	0	0	0	0	0	0	0	0	0	0	0	0	0	0	0	0	0	0	0	0	0	1	0	0	0	0	0	0	0	0	0	0	COG3951	N	Rod binding protein domain
	0	0	0	0	0	0	0	0	0	0	0	0	1	0	0	0	0	0	0	0	0	0	0	0	0	0	0	0	0	2	2	2	0	0	0	0	2	0	0	0	COG4786	N	Flagellar basal body rod protein FlgG
	0	0	0	0	0	0	0	0	0	0	0	0	1	0	0	0	0	0	0	0	0	0	0	0	0	0	0	0	0	0	0	0	0	0	0	0	0	0	0	0	COG4787	N	Flagellar basal body rod protein FlgF
[M] Cell wall/membrane/envelope biogenesis	0	0	0	0	0	0	0	0	0	0	0	0	0	0	0	0	0	0	0	0	0	0	0	0	0	0	0	0	0	0	0	0	0	1	0	1	0	0	0	0	COG0381	M	UDP-N-acetylglucosamine 2-epimerase
	0	0	0	0	0	0	0	0	0	0	1	0	1	0	0	0	0	0	0	0	0	0	0	0	0	0	0	0	0	2	0	0	0	1	0	0	0	1	0	1	COG0399	M	dTDP-4-amino-4,6-dideoxygalactose transaminase
	0	0	0	0	0	0	0	0	0	1	4	0	0	3	0	0	0	3	0	0	0	0	0	0	2	0	0	0	0	0	1	1	0	0	0	4	0	3	2	1	COG0438	M	Glycosyltransferase involved in cell wall bisynthesis
	0	0	0	0	0	0	0	0	0	1	1	0	1	1	1	1	1	1	0	1	1	0	0	0	0	0	0	0	0	1	0	0	1	0	0	0	1	1	1	1	COG0449	M	Glucosamine 6-phosphate synthetase, contains amidotransferase and phosphosugar isomerase domains
	0	0	0	0	0	0	0	0	0	0	4	1	1	3	0	0	0	0	1	1	1	1	1	0	0	0	0	0	0	0	1	1	0	0	0	0	0	2	2	2	COG0451	M	Nucleoside-diphosphate-sugar epimerase
	0	0	0	0	0	0	0	0	0	0	1	0	1	1	0	0	0	0	0	0	0	0	0	0	0	1	1	1	1	0	0	1	0	0	0	2	1	1	2	2	COG0463	M	Glycosyltransferase involved in cell wall bisynthesis
	0	0	0	0	0	0	0	0	0	0	0	0	0	0	0	0	0	0	0	0	0	0	0	1	0	0	0	0	0	0	0	0	0	0	0	0	0	0	0	0	COG0464	MDT	AAA+-type ATPase, SpoVK/Ycf46/Vps4 family
	0	0	0	0	0	0	0	0	0	1	1	1	1	1	1	1	1	2	0	1	1	0	0	0	0	0	0	0	0	1	1	1	1	1	1	2	1	2	1	1	COG0472	M	UDP-N-acetylmuramyl pentapeptide phosphotransferase/UDP-N-acetylglucosamine-1-phosphate transferase
	0	0	0	0	0	0	0	0	0	0	0	0	0	0	0	0	0	0	0	0	0	0	0	0	0	0	1	0	0	0	0	0	0	0	0	0	0	0	0	0	COG0562	M	UDP-galactopyranose mutase
	0	0	0	0	0	0	1	0	0	1	1	1	1	1	1	1	1	1	1	1	1	1	0	0	0	1	1	1	1	1	1	1	1	1	1	1	1	1	1	1	COG0597	MU	Lipoprotein signal peptidase
	0	0	1	0	0	0	0	0	0	0	0	0	0	0	0	0	0	0	0	0	0	0	1	0	0	0	0	0	0	1	1	1	0	1	0	1	1	0	0	0	COG0668	M	Small-conductance mechanosensitive channel
	0	0	0	0	0	0	0	0	0	0	0	0	0	0	0	0	0	0	0	0	0	0	0	0	0	0	0	0	0	0	0	0	0	0	0	0	0	1	0	0	COG0677	M	UDP-N-acetyl-D-mannosaminuronate dehydrogenase
	0	0	0	0	0	0	0	0	0	1	1	1	1	1	1	1	1	1	0	1	1	1	1	0	0	1	1	0	0	1	1	1	1	1	1	1	1	1	0	1	COG0682	M	Prolipoprotein diacylglyceryltransferase
	0	0	1	0	0	0	1	0	0	1	1	1	1	1	1	1	1	1	1	1	1	1	1	0	1	1	1	0	1	1	1	1	1	1	1	1	1	1	1	1	COG0706	M	Membrane protein insertase Oxa1/YidC/SpoIIIJ, required for the localization of integral membrane proteins
	0	0	0	0	0	0	0	0	0	1	2	1	1	0	1	1	1	1	0	1	1	0	0	0	0	0	0	0	0	1	1	1	1	0	1	1	1	1	1	1	COG0707	M	UDP-N-acetylglucosamine:LPS N-acetylglucosamine transferase
	0	0	0	0	0	0	0	0	0	1	1	1	1	1	1	1	0	1	1	1	1	0	1	0	0	0	0	0	0	1	1	1	1	0	1	1	1	1	1	1	COG0728	M	Peptidoglycan biosynthesis protein MviN/MurJ, putative lipid II flippase
	0	0	0	0	0	0	0	0	0	0	0	1	1	1	0	0	0	0	0	0	0	0	0	0	0	0	0	0	0	0	0	0	0	0	0	0	0	0	0	1	COG0729	M	Outer membrane translocation and assembly module TamA
	0	0	0	0	0	0	0	0	0	1	0	2	1	2	0	0	0	0	0	2	0	0	0	0	0	0	0	0	0	6	4	3	0	0	0	0	2	1	0	2	COG0739	M	Murein DD-endopeptidase MepM and murein hydrolase activator NlpD, contain LysM domain
	0	0	0	0	0	0	0	0	0	0	0	0	1	1	0	1	0	0	0	1	0	0	0	0	0	0	0	0	0	1	0	0	0	0	1	2	1	0	1	1	COG0741	M	Soluble lytic murein transglycosylase and related regulatory proteins (some contain LysM/invasin domains)
	0	0	0	0	0	0	0	0	0	0	0	1	1	1	0	1	0	1	0	0	0	0	0	0	0	0	0	0	0	0	0	0	0	0	1	0	1	0	0	0	COG0744	M	Membrane carboxypeptidase (penicillin-binding protein)
	0	0	0	0	0	0	0	0	0	1	0	0	0	1	0	1	0	1	0	1	0	0	1	0	0	0	0	0	0	1	1	0	1	1	0	1	0	0	1	1	COG0759	M	Membrane-anchored protein YidD, putatitve component of membrane protein insertase Oxa1/YidC/SpoIIIJ
	0	0	0	0	0	0	0	0	0	1	1	1	1	1	0	0	0	0	0	0	0	0	0	0	0	0	0	0	0	0	0	0	1	1	1	1	1	1	1	1	COG0763	M	Lipid A disaccharide synthetase
	0	0	0	0	0	0	0	0	0	1	1	1	1	1	1	1	1	1	0	1	1	0	0	0	0	0	0	0	0	1	1	1	1	0	0	1	1	1	1	1	COG0766	M	UDP-N-acetylglucosamine enolpyruvyl transferase
	0	0	0	0	0	0	0	0	0	0	1	0	0	1	0	0	0	0	0	1	1	1	1	0	0	0	0	0	0	0	0	0	0	0	0	1	1	1	0	0	COG0767	M	ABC-type transporter Mla maintaining outer membrane lipid asymmetry, permease component MlaE
	0	0	0	0	0	0	0	0	0	1	1	1	1	1	1	1	1	2	0	1	1	0	1	0	0	0	0	0	0	1	1	1	1	0	0	1	1	1	1	1	COG0769	M	UDP-N-acetylmuramyl tripeptide synthase
	0	0	0	0	0	0	0	0	0	1	1	1	1	1	1	1	1	1	0	1	1	0	0	0	0	0	0	0	0	1	1	1	1	0	0	1	1	1	1	1	COG0770	M	UDP-N-acetylmuramyl pentapeptide synthase
	0	0	0	0	0	0	0	0	0	1	1	1	1	1	1	1	1	1	0	1	1	0	0	0	0	0	0	0	0	1	1	1	1	0	0	1	1	1	1	1	COG0771	M	UDP-N-acetylmuramoylalanine-D-glutamate ligase
	0	0	0	0	0	0	0	0	0	1	1	1	1	1	1	1	1	1	0	1	1	0	0	0	0	0	0	0	0	1	1	1	1	0	0	1	1	1	1	1	COG0773	M	UDP-N-acetylmuramate-alanine ligase
	0	0	0	0	0	0	0	0	0	1	1	1	1	1	0	0	1	0	0	0	0	0	0	0	0	0	0	0	0	0	0	0	1	0	1	1	1	1	1	1	COG0774	M	UDP-3-O-acyl-N-acetylglucosamine deacetylase
	0	0	0	0	0	0	0	0	0	1	1	0	1	1	1	0	0	1	0	0	0	0	0	0	0	0	0	0	0	1	1	1	0	0	0	1	1	0	0	0	COG0787	M	Alanine racemase
	0	0	0	0	0	0	0	0	0	0	0	0	0	0	0	0	0	2	0	0	0	0	0	0	0	0	0	0	0	0	0	0	0	0	0	0	0	0	0	0	COG0791	M	Cell wall-associated hydrolase, NlpC family
	0	0	0	0	0	0	0	0	0	2	2	2	2	2	0	0	2	0	0	0	0	0	0	0	0	0	0	0	0	2	2	2	2	0	2	2	1	2	2	2	COG0795	MN	Lipopolysaccharide export LptBFGC system, permease protein LptF
	0	0	0	0	0	0	0	0	0	0	1	1	1	1	1	1	1	0	0	0	0	0	0	0	0	0	0	0	0	1	1	1	0	0	0	0	0	0	1	1	COG0796	M	Glutamate racemase
	0	0	0	0	0	0	0	0	0	0	0	0	0	0	0	0	0	0	0	1	1	0	0	0	0	0	0	0	0	1	0	0	0	0	0	1	0	1	0	0	COG0797	M	Rare lipoprotein A, peptidoglycan hydrolase digesting "naked" glycans, contains C-terminal SPOR domain
	0	0	0	0	0	0	0	0	0	0	1	0	0	0	0	0	0	0	0	0	0	0	0	0	0	1	0	0	0	0	0	0	0	0	0	0	0	0	0	0	COG0810	M	Periplasmic protein TonB, links inner and outer membranes
	0	0	0	0	0	0	0	0	0	1	0	1	1	1	1	1	1	1	0	1	1	0	1	0	0	0	0	0	0	1	1	1	1	0	0	1	1	1	1	1	COG0812	M	UDP-N-acetylenolpyruvoylglucosamine reductase
	0	0	0	0	0	0	0	0	0	0	0	1	1	1	0	0	1	0	0	0	0	1	1	0	0	1	0	0	0	2	1	1	1	0	0	1	1	1	1	1	COG0815	M	Apolipoprotein N-acyltransferase
	0	0	0	0	0	0	0	0	0	0	1	0	0	0	0	0	0	1	0	0	0	0	0	0	0	0	0	0	0	0	0	0	0	0	0	0	0	0	0	0	COG0836	M	Mannose-1-phosphate guanylyltransferase
	0	0	0	0	0	0	0	0	0	1	1	0	0	0	0	0	0	0	0	2	0	1	1	1	0	0	0	0	0	1	0	0	0	0	0	1	1	0	0	0	COG0845	MV	Multidrug efflux pump subunit AcrA (membrane-fusion protein)
	0	0	0	0	0	0	0	0	0	0	4	1	0	2	0	0	0	0	0	0	0	0	0	0	0	0	0	0	0	0	0	0	0	0	0	0	0	2	2	2	COG0859	M	ADP-heptose:LPS heptosyltransferase
	0	0	0	0	0	0	0	0	0	0	1	1	1	1	1	1	0	0	0	0	0	0	0	0	0	0	0	0	0	1	2	2	1	0	0	0	0	0	1	1	COG0860	M	N-acetylmuramoyl-L-alanine amidase
	0	0	0	0	0	0	0	0	0	0	1	0	1	1	0	0	0	0	0	0	0	0	0	0	0	0	0	0	0	0	0	0	0	0	0	1	0	0	1	1	COG1004	M	UDP-glucose 6-dehydrogenase
	0	0	0	0	0	0	0	0	0	1	1	1	1	1	0	0	0	0	0	0	0	0	0	0	0	0	0	0	0	0	0	0	1	0	1	1	1	1	1	1	COG1043	M	Acyl-[acyl carrier protein]--UDP-N-acetylglucosamine O-acyltransferase
	0	0	0	0	0	0	0	0	0	1	1	1	1	1	0	0	0	0	0	0	0	0	0	0	0	0	0	0	0	1	0	0	1	0	1	1	0	1	1	1	COG1044	M	UDP-3-O-[3-hydroxymyristoyl] glucosamine N-acyltransferase
	0	0	0	0	0	0	0	0	0	0	0	0	0	0	0	0	0	0	0	0	0	0	0	0	0	0	0	0	0	1	0	0	0	0	0	0	0	0	0	0	COG1086	MO	NDP-sugar epimerase, includes UDP-GlcNAc-inverting 4,6-dehydratase FlaA1 and capsular polysaccharide biosynthesis protein EpsC
	0	0	0	0	0	0	0	0	0	0	0	0	0	0	0	0	0	0	0	0	0	0	0	0	0	0	1	0	0	0	0	0	0	0	0	0	0	0	0	0	COG1087	M	UDP-glucose 4-epimerase
	0	0	0	0	0	0	0	0	0	0	0	0	0	0	0	0	0	1	0	0	0	0	0	0	0	0	0	0	0	0	0	0	0	2	0	0	0	1	0	0	COG1088	M	dTDP-D-glucose 4,6-dehydratase
	0	0	0	0	0	0	0	0	0	0	0	0	0	0	0	0	0	1	0	0	0	0	0	0	0	0	0	0	0	0	0	0	0	0	0	1	0	0	0	0	COG1091	M	dTDP-4-dehydrorhamnose reductase
	0	0	0	0	0	0	0	0	0	0	1	0	0	1	0	0	0	0	0	1	1	1	1	0	0	0	0	0	0	0	0	0	0	0	0	1	1	1	0	0	COG1127	M	ABC-type transporter Mla maintaining outer membrane lipid asymmetry, ATPase component MlaF
	0	0	0	0	0	0	0	0	0	1	1	1	1	1	1	1	1	1	0	1	1	1	1	0	2	1	3	1	1	2	1	1	1	0	0	1	1	1	2	1	COG1136	M	ABC-type lipoprotein export system, ATPase component
	0	0	0	0	0	0	0	0	0	1	1	1	1	1	0	0	1	0	0	0	0	0	0	0	0	0	0	0	0	1	1	1	1	0	1	1	1	1	1	1	COG1137	M	ABC-type lipopolysaccharide export system, ATPase component
	0	0	0	0	0	0	0	0	0	1	1	1	1	1	1	1	1	1	0	1	1	0	0	0	0	0	0	0	0	0	1	1	0	0	0	1	1	1	0	1	COG1181	MR	D-alanine-D-alanine ligase and related ATP-grasp enzymes
	0	0	0	0	0	0	0	0	0	1	0	1	1	1	1	1	0	0	0	1	1	0	0	0	0	0	0	0	0	0	0	0	0	1	0	0	1	1	1	1	COG1207	M	Bifunctional protein GlmU, N-acetylglucosamine-1-phosphate-uridyltransferase/glucosamine-1-phosphate-acetyltransferase
	0	0	0	0	0	0	0	0	0	0	0	0	0	0	0	0	1	1	0	0	0	0	0	0	0	0	0	0	0	0	0	0	0	2	0	0	0	0	0	0	COG1209	M	dTDP-glucose pyrophosphorylase
	0	0	0	0	0	0	0	0	0	1	0	0	1	1	0	0	0	0	0	0	0	0	0	0	0	0	1	0	0	0	1	1	0	0	0	0	1	1	1	1	COG1210	M	UTP-glucose-1-phosphate uridylyltransferase
	0	0	0	0	0	0	0	0	0	1	1	1	1	1	0	0	0	0	0	0	0	0	0	0	0	0	0	0	0	0	0	0	1	0	0	1	1	1	1	1	COG1212	M	CMP-2-keto-3-deoxyoctulosonic acid synthetase
	0	0	0	0	0	0	0	0	0	0	0	0	0	0	0	0	0	0	0	0	0	0	0	0	0	0	0	0	0	1	0	0	0	0	0	0	0	0	0	0	COG1292	M	Choline-glycine betaine transporter
	0	0	0	0	0	0	0	0	0	0	0	0	0	0	0	0	0	1	0	0	0	0	0	0	0	0	0	0	0	1	1	1	0	0	0	0	0	0	0	0	COG1316	M	Anionic cell wall polymer biosynthesis enzyme, LytR-Cps2A-Psr (LCP) family
	0	0	0	0	0	0	0	0	0	0	0	0	0	0	0	0	0	0	0	0	0	0	0	0	0	0	0	0	0	0	0	0	0	0	0	0	1	0	0	0	COG1368	M	Phosphoglycerol transferase MdoB or a related enzyme of AlkP superfamily
	0	0	0	0	0	0	0	0	0	0	0	1	1	0	1	0	0	0	0	0	0	0	0	0	0	0	0	0	0	0	0	0	0	0	0	0	0	1	0	0	COG1376	M	Lipoprotein-anchoring transpeptidase ErfK/SrfK
	0	0	0	0	0	0	0	0	0	0	0	0	0	0	0	0	0	0	0	0	0	0	0	0	0	0	0	0	0	1	0	0	1	0	0	0	0	0	0	0	COG1388	M	LysM repeat
	0	0	0	0	0	0	0	0	0	0	0	0	0	0	0	0	0	0	0	0	0	0	0	0	0	0	0	0	0	0	0	0	0	0	0	1	0	0	1	0	COG1442	M	Lipopolysaccharide biosynthesis protein, LPS:glycosyltransferase
	0	0	0	0	0	0	0	0	0	1	1	1	1	1	0	0	0	0	0	0	0	0	0	0	0	0	0	0	0	1	1	1	0	0	1	1	0	1	1	1	COG1452	M	LPS assembly outer membrane protein LptD (organic solvent tolerance protein OstA)
	0	0	0	0	0	0	0	0	0	0	1	0	0	0	0	0	0	0	0	1	0	0	0	0	0	0	0	0	0	0	0	0	0	0	0	0	0	0	0	0	COG1463	M	ABC-type transporter Mla maintaining outer membrane lipid asymmetry, periplasmic component MlaD
	0	0	0	0	0	0	0	0	0	1	1	1	1	1	0	0	0	0	0	0	0	0	0	0	0	0	0	0	0	0	0	0	1	0	0	1	0	1	1	1	COG1519	M	3-deoxy-D-manno-octulosonic-acid transferase
	0	0	0	0	0	0	0	0	0	0	0	0	0	1	0	0	0	0	0	1	0	0	0	0	0	0	0	0	0	0	0	1	0	0	1	1	0	1	0	1	COG1520	M	Outer membrane protein assembly factor BamB, contains PQQ-like beta-propeller repeat
	0	0	0	0	0	0	0	0	0	1	1	0	0	0	0	0	0	0	0	1	1	1	1	0	0	0	0	0	0	0	0	1	0	0	0	1	1	1	1	0	COG1538	M	Outer membrane protein TolC
	0	0	0	0	0	0	0	0	0	0	0	0	0	0	0	0	0	0	0	0	0	0	0	0	0	0	0	0	0	1	0	0	0	0	0	1	0	0	0	0	COG1619	M	Muramoyltetrapeptide carboxypeptidase LdcA (peptidoglycan recycling)
	0	0	0	0	0	0	0	0	0	1	1	1	1	1	0	0	0	0	0	0	0	0	0	0	0	0	0	0	0	0	0	0	1	0	1	1	1	1	1	1	COG1663	M	Tetraacyldisaccharide-1-P 4'-kinase
	0	0	0	0	0	0	0	0	0	1	1	0	1	0	0	0	0	0	0	1	1	1	0	0	0	0	0	0	0	1	0	1	1	0	0	1	1	1	0	0	COG1686	M	D-alanyl-D-alanine carboxypeptidase
	0	0	0	0	0	0	0	0	0	0	0	0	0	0	0	0	0	0	0	0	0	0	0	0	0	0	0	0	0	1	0	0	0	0	0	0	0	0	0	0	COG1696	M	D-alanyl-lipoteichoic acid acyltransferase DltB, MBOAT superfamily
	0	0	0	0	0	0	0	0	0	0	0	0	0	0	0	0	0	0	0	0	0	0	0	0	0	6	1	1	1	2	4	6	0	0	0	0	0	0	0	0	COG1744	M	Basic membrane lipoprotein Med, periplasmic binding protein (PBP1-ABC) superfamily
	0	0	0	0	0	0	0	0	0	1	0	0	0	1	1	0	1	0	0	0	0	0	0	0	0	0	0	0	0	0	0	0	0	0	1	0	0	0	1	1	COG1778	MR	3-deoxy-D-manno-octulosonate 8-phosphate phosphatase KdsC and related HAD superfamily phosphatases
	0	0	0	0	0	0	0	0	0	0	0	0	1	0	0	0	0	0	0	0	0	0	0	0	0	0	0	0	0	0	0	0	0	0	0	0	0	0	0	1	COG1807	M	4-amino-4-deoxy-L-arabinose transferase or related glycosyltransferase of PMT family
	0	0	0	0	0	0	0	0	0	0	0	0	0	0	0	0	0	0	0	0	0	0	0	0	0	0	0	0	0	1	0	0	0	0	0	0	0	0	0	0	COG1861	M	Spore coat polysaccharide biosynthesis protein SpsF, cytidylyltransferase family
	0	0	0	0	0	0	0	0	0	0	0	0	0	0	0	0	0	0	0	0	0	0	0	0	0	0	0	0	0	1	1	1	0	0	0	0	0	0	0	0	COG1876	M	LD-carboxypeptidase LdcB, LAS superfamily
	0	0	0	0	0	0	0	0	0	0	0	0	0	0	0	0	0	1	0	0	0	0	0	0	0	0	0	0	0	0	0	0	0	0	0	0	0	0	0	0	COG1898	M	dTDP-4-dehydrorhamnose 3,5-epimerase or related enzyme
	0	0	0	0	0	0	0	0	0	0	0	0	0	0	0	0	0	0	0	0	0	0	0	0	0	0	0	0	0	1	0	0	0	0	0	0	0	0	0	0	COG1922	M	UDP-N-acetyl-D-mannosaminuronic acid transferase, WecB/TagA/CpsF family
	0	0	0	0	0	0	0	0	0	0	0	1	0	1	0	0	0	0	0	0	0	0	0	0	0	0	0	0	0	1	0	0	0	0	1	0	0	0	1	1	COG1934	M	Lipopolysaccharide export system protein LptA
	0	0	0	0	0	0	0	0	0	0	0	0	0	0	0	0	0	1	0	0	0	0	0	0	1	0	0	0	0	0	0	0	0	0	1	0	0	0	0	0	COG1970	M	Large-conductance mechanosensitive channel
	0	0	0	0	0	0	0	0	0	0	0	0	0	0	0	0	0	0	0	0	0	0	0	0	0	0	0	0	0	0	0	0	0	0	0	0	1	0	0	0	COG2027	M	D-alanyl-D-alanine carboxypeptidase
	0	0	0	0	0	0	0	0	0	0	0	0	0	0	0	0	0	0	0	0	0	0	0	0	0	0	0	0	0	1	0	0	0	0	0	0	0	0	0	0	COG2089	M	Sialic acid synthase SpsE, contains C-terminal SAF domain
	0	0	0	0	0	0	0	0	0	0	0	0	0	0	0	0	0	0	0	0	0	0	0	0	0	0	0	0	1	0	0	0	0	0	0	0	0	0	0	0	COG2103	M	N-acetylmuramic acid 6-phosphate (MurNAc-6-P) etherase
	0	0	0	0	0	0	0	0	0	0	0	0	0	0	0	0	0	0	0	0	0	0	0	0	0	0	0	0	0	0	0	0	0	0	0	0	1	0	0	0	COG2173	M	D-alanyl-D-alanine dipeptidase
	0	0	0	0	0	0	0	0	0	0	0	0	0	0	0	0	0	0	0	0	0	0	0	0	0	0	0	0	0	0	0	0	0	0	0	1	0	0	0	0	COG2194	M	Phosphoethanolamine transferase for periplasmic glucans (OPG), alkaline phosphatase superfamily
	0	0	0	0	0	0	0	0	0	0	0	0	0	0	0	0	1	0	0	0	0	0	0	0	0	1	0	0	0	0	0	0	0	0	0	0	0	0	0	0	COG2244	M	Membrane protein involved in the export of O-antigen and teichoic acid
	0	0	0	0	0	0	0	0	0	0	0	0	0	0	0	0	0	0	0	0	0	0	0	0	0	0	0	0	0	1	1	1	0	0	0	0	0	0	0	0	COG2348	M	Lipid II:glycine glycyltransferase (Peptidoglycan interpeptide bridge formation enzyme)
	0	0	0	0	0	0	0	0	0	0	0	0	0	0	0	0	0	0	0	0	0	0	0	0	0	0	0	0	0	0	0	0	0	0	0	0	1	0	0	0	COG2377	M	1,6-Anhydro-N-acetylmuramate kinase
	0	0	0	0	0	0	0	0	0	0	0	0	0	0	0	0	0	0	0	0	0	0	0	0	0	1	0	0	0	0	0	0	0	0	0	0	0	0	0	0	COG2385	M	Peptidoglycan hydrolase (amidase) enhancer domain
	0	0	0	0	0	0	0	0	0	0	0	0	0	0	0	0	1	1	0	0	0	0	0	0	0	0	0	0	0	1	1	1	0	0	0	0	0	0	0	0	COG2815	M	PASTA domain, binds beta-lactams
	0	0	0	0	0	0	0	0	0	0	0	0	0	0	0	0	0	0	0	0	0	0	0	0	0	0	0	0	0	0	0	0	0	0	0	0	1	0	0	0	COG2821	M	Membrane-bound lytic murein transglycosylase
	0	0	0	0	0	0	0	0	0	0	1	1	1	1	0	1	1	0	0	2	1	1	0	0	0	0	0	0	0	1	1	1	1	0	1	1	1	1	1	1	COG2825	MO	Periplasmic chaperone for outer membrane proteins, Skp family
	0	0	0	0	0	0	0	0	0	0	0	1	1	1	1	0	0	0	0	1	0	1	1	0	0	0	0	0	0	1	1	1	0	0	0	1	1	1	1	1	COG2834	M	Outer membrane lipoprotein-sorting protein
	0	0	0	0	0	0	0	0	0	1	0	0	0	1	0	0	0	0	0	0	0	0	1	0	0	0	0	0	0	0	0	0	0	0	0	1	1	1	0	0	COG2853	M	ABC-type transporter Mla maintaining outer membrane lipid asymmetry, lipoprotein component MlaA
	0	0	0	0	0	0	0	0	0	0	0	1	0	1	0	0	0	0	0	0	0	0	0	0	0	0	0	0	0	0	0	0	0	0	0	0	0	1	1	1	COG2870	M	ADP-heptose synthase, bifunctional sugar kinase/adenylyltransferase
	0	0	0	0	0	0	0	0	0	1	1	1	1	1	0	0	0	0	0	0	0	0	0	0	0	0	0	0	0	0	0	0	1	0	0	1	1	1	1	1	COG2877	M	3-deoxy-D-manno-octulosonic acid (KDO) 8-phosphate synthase
	0	0	0	0	0	0	0	0	0	0	0	0	0	1	0	1	0	0	0	0	0	0	0	0	0	0	0	0	0	2	0	0	1	0	0	0	1	0	0	1	COG2885	M	Outer membrane protein OmpA and related peptidoglycan-associated (lipo)proteins
	0	0	0	0	0	0	0	0	0	0	0	1	1	1	0	0	0	0	0	0	0	0	0	0	0	0	0	0	0	1	0	0	0	0	0	0	0	1	0	1	COG2891	M	Cell shape-determining protein MreD
	0	0	0	0	0	0	0	0	0	1	0	1	1	1	0	0	0	0	0	0	0	0	0	0	0	0	0	0	0	0	0	0	0	0	1	0	0	1	0	1	COG2908	M	UDP-2,3-diacylglucosamine pyrophosphatase LpxH
	0	0	0	0	0	0	0	0	0	1	0	0	0	1	0	0	0	0	0	1	0	1	0	0	0	0	0	0	0	0	0	0	0	0	0	1	1	0	0	0	COG2913	M	Outer membrane protein assembly factor BamE, lipoprotein component of the BamABCDE complex
	0	0	0	0	0	0	0	0	0	0	0	0	1	0	0	0	0	0	0	0	0	0	0	0	0	0	0	0	0	0	0	0	0	0	0	0	0	0	0	0	COG2943	MG	Membrane glycosyltransferase
	0	0	0	0	0	0	0	0	0	0	0	0	0	0	0	0	1	0	0	0	0	0	0	0	0	0	0	0	0	0	0	0	0	0	0	0	0	0	0	0	COG2949	M	Uncharacterized periplasmic protein SanA, affects membrane permeability for vancomycin
	0	0	0	0	0	0	0	0	0	0	0	0	0	0	0	0	0	0	0	0	0	0	0	0	0	0	0	0	0	0	0	0	0	0	0	0	0	1	0	0	COG2951	M	Membrane-bound lytic murein transglycosylase B
	0	0	0	0	0	0	0	0	0	0	0	0	0	0	0	0	0	0	0	0	0	0	0	0	0	0	0	0	0	0	0	1	0	0	0	0	0	1	0	0	COG2956	M	Lipopolysaccharide biosynthesis regulator YciM, contains six TPR domains and a predicted metal-binding C-terminal domain
	0	0	0	0	0	0	0	0	0	1	0	0	0	1	0	0	0	0	0	0	0	0	0	0	0	0	0	0	0	0	0	0	0	0	1	0	0	1	1	1	COG2980	M	Outer membrane lipoprotein LptE/RlpB (LPS assembly)
	0	0	0	0	0	0	0	0	0	0	0	0	0	0	0	0	0	0	0	0	0	0	0	0	0	0	0	0	0	0	0	0	0	0	0	1	0	0	0	0	COG2982	M	Uncharacterized protein involved in outer membrane biogenesis
	0	0	0	0	0	0	0	0	0	0	0	0	0	0	0	0	0	0	0	0	0	0	0	0	0	0	0	0	0	1	0	0	0	0	0	0	0	0	0	0	COG3015	MV	Uncharacterized lipoprotein NlpE involved in copper resistance
	0	0	0	0	0	0	0	0	0	0	0	1	0	1	0	1	0	0	0	0	0	0	0	0	0	0	0	0	0	0	0	0	0	0	0	0	0	1	1	1	COG3017	M	Outer membrane lipoprotein LolB, involved in outer membrane biogenesis
	0	0	0	0	0	0	0	0	0	0	0	0	0	0	0	0	0	0	0	0	0	0	0	0	0	0	0	0	0	0	0	0	0	0	0	0	1	0	0	0	COG3023	M	N-acetyl-anhydromuramyl-L-alanine amidase AmpD
	0	0	0	0	0	0	0	0	0	0	0	0	0	0	0	0	0	0	0	0	0	0	0	0	0	0	0	0	0	0	0	0	0	0	0	1	0	0	0	0	COG3047	M	Outer membrane protein W
	0	0	0	0	0	0	0	0	0	0	0	1	0	0	0	0	0	0	0	0	0	0	0	0	0	0	0	0	0	0	0	0	0	0	0	0	0	0	0	0	COG3064	M	Membrane protein involved in colicin uptake
	0	0	0	0	0	0	0	0	0	0	0	0	0	0	0	0	0	0	0	0	0	0	0	0	0	0	0	0	0	0	0	0	0	0	0	0	0	0	1	0	COG3107	M	Outer membrane lipoprotein LpoA, binds and activates PBP1a
	0	0	0	0	0	0	0	0	0	0	0	0	0	1	0	0	0	0	0	0	0	0	0	0	0	0	0	0	0	0	0	0	0	0	0	0	0	1	0	0	COG3113	M	ABC-type transporter Mla maintaining outer membrane lipid asymmetry, MlaB component, contains STAS domain
	0	0	0	0	0	0	0	0	0	0	0	1	1	1	0	0	0	0	0	0	0	0	0	0	0	0	0	0	0	0	0	0	0	0	1	0	0	1	1	1	COG3117	M	Lipopolysaccharide export system protein LptC
	0	0	0	0	0	0	0	0	0	0	0	1	0	1	1	1	0	0	0	0	0	0	0	0	0	0	0	0	0	0	0	0	0	0	1	0	0	0	0	1	COG3203	M	Outer membrane protein (porin)
	0	0	0	0	0	0	0	0	0	0	0	1	1	1	0	1	0	0	0	0	0	0	0	0	0	0	0	0	0	0	0	0	0	2	0	0	0	0	1	1	COG3264	M	Small-conductance mechanosensitive channel
	0	0	0	0	0	0	0	0	0	0	0	0	0	0	0	0	0	0	0	0	0	0	0	0	0	0	0	0	0	0	0	0	0	0	0	1	0	0	0	0	COG3274	M	Surface polysaccharide O-acyltransferase, integral membrane enzyme
	0	0	0	0	0	0	0	0	0	1	0	0	0	0	0	0	0	0	0	0	0	0	0	0	0	0	0	0	0	0	0	0	0	0	0	0	0	0	0	0	COG3306	M	Glycosyltransferase involved in LPS biosynthesis, GR25 family
	0	0	0	0	0	0	0	0	0	0	0	0	0	0	0	0	0	0	0	0	0	0	0	0	0	0	0	0	0	0	0	0	0	0	0	1	0	1	0	0	COG3307	M-	O-antigen ligase
	0	0	0	0	0	0	0	0	0	0	0	0	0	0	0	1	0	0	0	0	0	0	0	0	0	0	0	0	0	0	0	0	0	0	1	0	0	0	0	0	COG3417	M	Outer membrane lipoprotein LpoB, binds and activates PBP1b
	0	0	0	0	0	0	0	0	0	0	0	0	0	0	0	0	0	0	0	0	0	0	0	0	0	0	0	0	0	1	0	0	0	0	0	0	0	0	0	0	COG3470	MI	Uncharacterized protein probably involved in high-affinity Fe2+ transport
	0	0	0	0	0	0	0	0	0	0	0	0	0	0	0	0	0	0	0	4	2	0	0	0	0	0	0	0	0	0	0	0	0	0	0	2	1	0	0	0	COG3637	M	Opacity protein and related surface antigens
	0	0	0	0	0	0	0	0	0	0	1	0	0	0	0	0	0	0	0	0	0	0	0	0	0	0	0	0	0	0	0	0	0	0	0	0	0	0	0	0	COG3659	M	Carbohydrate-selective porin OprB
	0	0	0	0	0	0	0	0	0	0	0	0	0	0	0	0	0	1	0	0	0	0	0	0	0	1	0	0	0	0	0	0	0	0	0	0	0	0	0	0	COG3764	M	Sortase (surface protein transpeptidase)
	0	0	0	0	0	0	0	1	0	1	1	1	1	1	0	1	0	0	0	1	1	1	1	0	0	0	0	0	0	0	0	0	1	0	1	1	1	1	0	1	COG4105	M	Outer membrane protein assembly factor BamD, BamD/ComL family
	0	0	0	0	0	0	0	0	0	0	0	1	1	0	1	1	0	0	0	0	0	0	0	0	0	0	0	0	0	0	0	0	0	0	0	0	0	0	0	0	COG4238	M	Outer membrane murein-binding lipoprotein Lpp
	0	0	0	0	0	0	0	0	0	0	0	0	0	0	0	0	0	0	0	0	0	0	0	0	0	0	0	0	0	0	0	0	0	0	0	1	1	0	0	0	COG4520	M	Surface antigen
	0	0	0	0	0	0	0	0	0	1	1	2	1	2	2	2	2	1	0	1	1	1	1	0	0	2	0	1	0	2	2	2	0	0	0	1	1	1	2	2	COG4591	M	ABC-type transport system, involved in lipoprotein release, permease component
	0	0	0	0	0	0	0	0	0	0	0	0	0	0	0	0	0	0	0	0	0	0	0	0	0	0	0	0	0	1	0	0	0	0	0	0	0	0	0	0	COG4750	MI	CTP:phosphocholine cytidylyltransferase involved in choline phosphorylation for cell surface LPS epi...
	0	0	0	0	0	0	0	1	0	1	1	1	1	1	1	1	1	0	0	1	1	1	1	0	0	0	0	0	0	1	1	1	1	2	1	1	1	1	1	1	COG4775	M	Outer membrane protein assembly factor BamA
	0	0	0	0	0	0	0	0	0	0	0	0	0	0	0	0	1	0	0	0	0	0	0	0	0	0	0	0	0	1	1	1	0	0	0	1	1	1	1	0	COG5009	M	Membrane carboxypeptidase/penicillin-binding protein
	0	0	0	0	0	0	0	0	0	0	0	0	0	0	0	0	0	0	0	0	0	0	0	0	0	0	0	0	0	0	0	0	0	0	0	1	0	0	0	0	COG5622	M	Protein required for attachment to host cells
[H] Coenzyme transport and metabolism	0	0	0	0	0	0	0	0	0	1	1	0	1	0	0	0	0	1	0	0	0	0	0	0	0	0	0	0	0	0	0	0	1	0	0	0	0	0	0	0	COG0001	H	Glutamate-1-semialdehyde aminotransferase
	1	1	0	0	0	0	0	0	0	1	1	1	0	1	0	0	0	0	1	0	0	0	0	0	0	0	0	0	0	0	0	0	0	0	1	0	0	0	0	0	COG0007	H	Uroporphyrinogen-III methylase (siroheme synthase)
	0	0	0	0	0	0	0	0	0	1	0	0	0	0	0	1	0	0	0	0	0	0	0	0	0	0	0	0	0	0	0	0	0	0	0	0	0	0	0	1	COG0029	H	Aspartate oxidase
	0	0	0	0	0	0	0	0	0	0	1	1	1	1	0	1	0	0	0	1	1	0	0	0	0	0	0	0	0	0	0	0	1	0	0	1	0	0	0	0	COG0043	H	3-polyprenyl-4-hydroxybenzoate decarboxylase
	1	0	0	0	0	0	0	0	0	1	1	1	1	1	1	1	1	1	1	1	1	1	1	0	0	0	0	0	0	0	0	0	1	1	1	0	1	0	1	1	COG0054	H	6,7-dimethyl-8-ribityllumazine synthase (Riboflavin synthase beta chain)
	0	0	0	0	0	0	0	0	0	0	0	1	0	0	0	0	0	0	0	0	0	0	0	0	1	0	1	1	1	0	0	0	2	0	0	0	0	0	0	0	COG0095	H	Lipoate-protein ligase A
	0	0	0	0	0	0	0	0	0	1	1	1	1	1	1	1	1	1	1	1	1	1	1	0	0	0	0	0	0	0	0	0	1	1	0	0	0	0	1	1	COG0108	H	3,4-dihydroxy-2-butanone 4-phosphate synthase
	1	0	1	0	0	0	1	0	0	1	1	1	1	1	1	1	0	1	0	1	1	1	1	0	0	0	0	0	0	0	0	0	0	1	0	1	0	0	1	0	COG0109	HI	Polyprenyltransferase (heme O synthase)
	0	0	0	0	0	0	0	0	0	2	0	1	1	0	1	0	1	0	0	0	0	0	0	0	0	0	0	0	0	0	0	0	0	1	0	0	0	0	0	1	COG0111	HR	Phosphoglycerate dehydrogenase or related dehydrogenase
	0	0	0	0	0	0	0	0	0	1	1	0	1	0	0	0	0	1	0	1	1	1	1	0	0	0	0	0	0	0	0	0	1	0	0	1	1	0	0	0	COG0113	H	Delta-aminolevulinic acid dehydratase, porphobilinogen synthase
	0	0	0	0	0	0	0	0	0	1	1	1	1	1	1	1	1	1	0	1	1	1	1	0	0	0	0	0	0	0	0	0	0	1	0	0	0	0	1	1	COG0117	H	Pyrimidine deaminase domain of riboflavin biosynthesis protein RibD
	0	0	0	0	0	0	0	0	0	1	0	0	1	1	1	0	0	0	1	1	0	1	1	0	0	0	0	0	0	0	0	0	0	1	0	0	1	0	1	1	COG0132	H	Dethiobiotin synthetase
	0	0	0	0	0	0	0	0	0	2	2	1	2	2	2	2	1	2	0	2	1	1	1	0	0	0	0	0	0	1	1	1	1	1	0	1	1	1	1	0	COG0142	H	Geranylgeranyl pyrophosphate synthase
	0	0	0	0	0	0	0	0	0	1	0	0	1	0	1	0	0	0	0	2	1	2	2	0	0	0	0	0	0	0	0	0	1	0	0	1	2	0	0	0	COG0156	H	7-keto-8-aminopelargonate synthetase or related enzyme
	0	0	0	0	0	0	0	0	0	1	0	0	1	0	0	1	0	0	0	1	0	1	1	0	0	0	0	0	0	0	0	0	0	0	0	0	0	0	0	1	COG0157	H	Nicotinate-nucleotide pyrophosphorylase
	0	0	0	0	0	0	0	0	0	1	0	0	1	1	1	0	0	0	1	1	0	1	1	0	0	0	0	0	0	0	0	0	0	1	0	0	1	0	1	1	COG0161	H	Adenosylmethionine-8-amino-7-oxononanoate aminotransferase
	0	0	0	0	0	0	0	0	0	0	1	1	1	1	1	1	0	0	0	1	1	0	0	0	0	0	0	0	0	0	0	0	1	0	0	1	0	0	0	0	COG0163	H	3-polyprenyl-4-hydroxybenzoate decarboxylase
	0	0	0	0	0	0	0	0	0	1	1	0	1	0	1	1	1	1	0	1	0	1	1	0	0	1	1	1	1	1	1	1	0	0	0	0	1	0	0	1	COG0171	H	NH3-dependent NAD+ synthetase
	0	0	0	0	0	0	0	0	0	1	1	1	1	1	0	0	0	1	1	1	1	1	1	0	0	0	0	0	0	0	0	0	1	0	1	1	1	0	0	0	COG0181	H	Porphobilinogen deaminase
	0	0	0	0	0	0	0	0	0	1	0	0	1	1	1	1	0	0	0	1	1	1	1	0	0	0	1	0	0	0	0	0	0	0	0	0	1	1	1	1	COG0189	HJ	Glutathione synthase/RimK-type ligase, ATP-grasp superfamily
	0	0	1	0	0	0	0	0	0	1	1	1	1	1	1	1	1	1	1	1	1	1	1	0	0	1	1	1	1	1	1	1	1	1	0	1	1	1	1	1	COG0190	H	5,10-methylene-tetrahydrofolate dehydrogenase/Methenyl tetrahydrofolate cyclohydrolase
	0	0	0	0	0	0	0	0	0	1	1	1	1	1	1	1	1	1	1	1	1	1	1	0	0	3	1	1	1	1	1	1	0	0	0	1	1	0	0	1	COG0192	H	S-adenosylmethionine synthetase
	0	0	0	0	0	0	0	0	0	1	1	1	1	1	1	1	1	1	0	1	1	1	1	0	0	1	1	0	2	1	0	0	1	0	0	0	0	0	1	1	COG0196	H	FAD synthase
	0	0	0	0	0	0	0	0	0	1	1	1	0	0	0	1	0	1	0	1	1	1	1	0	0	0	1	1	0	1	0	0	1	0	0	1	1	0	0	0	COG0212	H	5-formyltetrahydrofolate cyclo-ligase
	0	0	0	0	0	0	0	0	0	0	0	0	0	0	0	0	0	1	0	0	0	0	0	0	0	0	0	0	0	0	0	0	0	0	0	0	0	0	0	0	COG0214	H	Pyridoxal biosynthesis lyase PdxS
	0	0	0	0	0	0	0	0	0	1	1	0	1	1	1	1	1	1	0	1	1	1	1	0	0	0	1	1	1	1	1	1	1	0	0	1	1	0	1	1	COG0237	H	Dephospho-CoA kinase
	0	0	0	0	0	0	0	0	0	1	1	1	1	0	0	0	1	0	0	1	0	1	1	0	0	0	0	0	0	0	0	0	0	1	0	0	0	0	0	1	COG0259	H	Pyridoxine/pyridoxamine 5'-phosphate oxidase
	0	0	0	0	0	0	0	0	0	1	1	1	1	1	1	1	1	0	0	0	0	0	0	0	1	1	1	1	1	0	0	0	1	0	0	0	0	1	1	1	COG0262	H	Dihydrofolate reductase
	0	0	0	0	0	0	0	0	0	1	0	0	1	1	0	0	0	1	0	1	1	1	1	0	0	0	0	0	0	0	0	0	1	0	0	1	1	0	0	0	COG0276	H	Protoheme ferro-lyase (ferrochelatase)
	0	0	0	0	1	0	0	0	0	1	1	1	1	1	1	1	1	1	0	1	0	1	1	0	1	0	0	1	1	1	0	0	0	1	0	1	1	0	1	1	COG0285	H	Folylpolyglutamate synthase/Dihydropteroate synthase
	0	0	0	0	0	0	0	0	0	1	2	1	1	1	1	1	1	1	0	1	0	1	1	0	0	0	0	0	0	0	0	0	1	1	0	0	1	0	0	0	COG0294	H	Dihydropteroate synthase
	0	0	0	0	0	0	0	0	0	0	0	1	0	0	0	0	0	0	0	0	0	0	0	0	1	1	1	1	1	1	0	0	0	1	0	0	0	0	1	0	COG0301	HJ	Adenylyl- and sulfurtransferase ThiI, participates in tRNA 4-thiouridine and thiamine biosynthesis
	0	1	0	0	0	0	0	0	0	0	0	1	1	1	1	1	1	1	0	1	0	1	1	0	0	0	0	0	0	0	0	0	0	0	0	1	1	0	0	1	COG0302	H	GTP cyclohydrolase I
	0	0	0	0	0	0	0	0	0	1	0	0	0	0	0	0	0	0	0	0	0	0	0	0	0	0	0	0	0	0	0	0	0	0	0	0	0	0	0	0	COG0303	H	Molybdopterin biosynthesis enzyme
	1	1	0	1	0	0	0	0	0	1	1	1	1	1	1	1	1	1	0	1	1	1	1	0	0	0	0	0	0	0	0	0	1	1	1	0	0	0	1	1	COG0307	H	Riboflavin synthase alpha chain
	0	0	0	0	0	0	0	0	0	0	0	0	0	0	0	0	0	1	0	0	0	0	0	0	0	0	0	0	0	0	0	0	0	0	0	0	0	0	0	0	COG0311	H	Glutamine amidotransferase PdxT (pyridoxal biosynthesis)
	0	0	0	0	0	0	0	0	0	1	0	0	0	0	0	0	0	0	0	0	0	0	0	0	0	0	0	0	0	0	0	0	0	0	0	0	0	0	0	0	COG0314	H	Molybdopterin synthase catalytic subunit
	0	0	0	0	0	0	0	0	0	1	0	0	0	0	0	0	0	0	0	1	0	0	0	0	0	0	0	0	0	0	0	0	0	0	0	0	0	0	0	0	COG0315	H	Molybdenum cofactor biosynthesis enzyme
	1	0	1	0	1	0	1	1	0	1	1	0	1	1	1	1	1	1	1	1	1	1	1	0	0	0	0	0	0	0	0	0	1	1	1	1	1	1	1	1	COG0320	H	Lipoate synthase
	1	0	1	0	1	0	0	1	0	1	1	0	1	1	1	1	1	1	1	1	1	1	1	0	0	0	0	0	0	0	0	0	0	1	1	1	1	1	1	1	COG0321	H	Lipoate-protein ligase B
	0	0	1	0	0	0	0	0	0	1	1	0	1	1	0	1	0	1	1	0	0	0	0	0	0	1	0	1	1	1	1	1	1	0	1	0	0	0	0	1	COG0327	H	Putative GTP cyclohydrolase 1 type 2, NIF3 family
	0	0	0	0	0	0	0	0	0	1	1	1	1	1	1	1	1	1	1	1	1	1	1	0	0	0	0	0	0	1	0	0	1	1	1	1	1	1	1	1	COG0340	H	Biotin-(acetyl-CoA carboxylase) ligase
	0	0	0	0	0	0	0	0	0	1	1	0	1	1	0	0	0	0	0	1	0	1	1	0	0	0	0	0	0	1	0	0	0	1	0	0	0	0	0	0	COG0351	H	Hydroxymethylpyrimidine/phosphomethylpyrimidine kinase
	0	0	0	0	0	0	0	0	0	2	0	0	1	1	0	0	0	0	0	1	0	1	2	0	0	0	0	0	0	0	0	0	0	1	1	0	0	0	0	0	COG0352	H	Thiamine monophosphate synthase
	0	1	0	0	0	0	0	0	0	0	0	0	0	0	0	0	0	0	0	0	0	0	0	0	0	0	0	0	0	0	0	0	0	0	0	0	0	0	0	0	COG0368	H	Cobalamin synthase
	0	0	0	0	0	0	0	0	0	1	1	0	1	0	0	0	0	1	0	0	0	0	0	0	0	0	0	0	0	0	0	0	1	0	0	0	0	0	0	0	COG0373	H	Glutamyl-tRNA reductase
	0	0	0	0	0	0	0	0	0	1	0	0	1	0	0	1	0	0	0	1	0	1	1	0	0	0	0	0	0	0	0	0	0	0	0	0	0	0	0	1	COG0379	H	Quinolinate synthase
	0	0	0	0	0	0	0	0	0	1	1	1	1	1	1	1	0	0	0	1	1	1	1	0	0	0	0	0	0	0	0	0	1	0	0	1	1	0	0	0	COG0382	H	4-hydroxybenzoate polyprenyltransferase
	0	0	0	0	0	0	0	0	0	1	0	0	1	1	0	0	0	1	0	1	1	1	1	0	0	0	0	0	0	0	0	0	0	0	0	1	1	0	0	0	COG0407	H	Uroporphyrinogen-III decarboxylase
	0	0	0	0	0	0	0	0	0	1	0	0	1	1	0	0	0	0	0	1	1	1	1	0	0	0	0	0	0	0	0	0	0	0	0	1	1	0	0	0	COG0408	H	Coproporphyrinogen III oxidase
	0	0	0	0	0	0	0	0	0	1	0	0	1	0	1	0	0	1	0	1	0	0	0	0	0	0	0	0	0	0	0	0	0	0	1	0	0	0	0	1	COG0413	H	Ketopantoate hydroxymethyltransferase
	0	0	0	0	0	0	0	0	0	1	0	0	1	0	1	0	0	1	0	1	0	0	0	0	0	0	0	0	0	0	0	0	0	0	1	0	0	0	0	1	COG0414	H	Panthothenate synthetase
	0	0	0	0	0	0	0	0	0	1	0	0	1	1	0	0	0	0	0	1	0	1	0	0	0	0	0	0	0	0	0	0	0	1	1	0	0	0	0	0	COG0422	H	Thiamine biosynthesis protein ThiC
	0	0	0	0	0	0	0	0	0	0	1	0	0	0	0	0	0	0	0	0	0	0	0	0	0	0	0	0	0	0	0	0	0	0	0	0	0	0	0	0	COG0432	H	Thiamin phosphate synthase YjbQ, UPF0047 family
	0	0	0	0	0	0	0	0	0	0	0	0	0	0	0	0	1	1	0	0	0	0	0	0	0	0	0	0	0	0	0	0	0	0	0	0	0	0	0	0	COG0447	H	1,4-Dihydroxy-2-naphthoyl-CoA synthase
	0	0	0	0	0	0	0	0	0	1	0	0	1	0	1	0	0	1	0	2	0	0	0	0	0	0	0	0	1	0	1	1	0	0	0	0	1	0	0	1	COG0452	H	Phosphopantothenoylcysteine synthetase/decarboxylase
	0	0	0	0	0	0	0	0	0	1	1	0	0	1	0	0	0	0	0	1	0	1	1	0	0	0	0	0	0	0	0	0	0	1	0	0	0	0	0	0	COG0476	H	Molybdopterin or thiamine biosynthesis adenylyltransferase
	0	0	0	0	0	0	0	0	0	1	1	0	0	0	0	0	0	0	1	0	0	0	0	0	0	0	0	0	0	0	0	0	0	0	0	0	0	0	0	0	COG0499	H	S-adenosylhomocysteine hydrolase
	0	0	0	0	0	0	0	0	0	1	0	0	1	1	1	0	0	0	1	1	0	1	1	0	0	0	0	0	0	0	0	0	0	0	0	0	1	0	1	1	COG0502	H	Biotin synthase or related enzyme
	0	0	0	0	0	0	0	0	0	0	0	0	0	0	0	0	0	0	0	0	0	0	0	0	0	1	1	0	0	1	0	0	0	0	0	0	0	0	1	0	COG0510	H	Thiamine kinase and related kinases
	0	0	0	0	0	0	0	0	0	1	1	1	1	1	1	1	1	0	1	0	0	0	0	0	0	0	0	0	0	0	0	0	1	1	1	0	0	1	0	1	COG0511	HI	Biotin carboxyl carrier protein
	0	0	0	0	0	0	0	0	0	1	0	0	0	0	0	0	0	0	0	0	0	0	0	0	0	0	0	0	0	0	0	0	0	0	0	0	0	0	0	0	COG0521	H	Molybdopterin biosynthesis enzyme MoaB
	0	0	0	0	0	0	0	0	0	1	0	0	0	1	0	1	0	0	0	1	0	0	0	0	0	0	0	0	0	1	0	0	0	0	0	0	0	0	0	1	COG0543	HC	NAD(P)H-flavin reductase
	0	0	0	0	0	0	0	0	0	0	1	1	0	1	1	0	0	1	0	0	0	0	0	0	2	4	3	6	8	1	2	2	1	1	0	0	0	0	1	1	COG0561	HR	Hydroxymethylpyrimidine pyrophosphatase and other HAD family phosphatases
	0	0	1	0	0	0	0	0	0	1	0	0	1	0	1	0	2	0	0	2	0	2	3	0	0	2	3	0	0	0	0	0	0	0	0	2	0	0	0	0	COG0596	HR	Pimeloyl-ACP methyl ester carboxylesterase
	0	0	0	0	1	0	0	0	0	1	1	0	1	1	0	0	0	0	0	1	0	1	1	0	0	0	0	0	0	0	0	0	0	0	0	0	0	0	1	0	COG0611	H	Thiamine monophosphate kinase
	0	0	0	0	0	0	0	0	0	0	0	0	0	0	0	0	0	1	0	0	0	0	0	0	2	2	1	1	1	1	0	0	0	0	0	0	0	0	0	0	COG0619	H	Energy-coupling factor transporter transmembrane protein EcfT
	0	0	1	0	0	0	0	0	0	1	1	0	0	1	0	1	0	0	1	0	0	0	0	0	0	1	0	0	1	1	0	1	1	0	1	1	1	0	0	1	COG0635	H	Coproporphyrinogen III oxidase or related Fe-S oxidoreductase
	0	0	0	0	0	0	0	0	0	2	0	3	2	3	2	3	0	0	0	1	1	1	1	0	0	0	0	0	0	0	0	0	1	0	0	1	1	0	0	0	COG0654	HC	2-polyprenyl-6-methoxyphenol hydroxylase and related FAD-dependent oxidoreductases
	0	0	0	0	0	0	0	0	0	1	0	1	1	1	1	1	0	0	0	1	1	1	1	0	0	0	0	0	0	0	0	0	0	0	0	1	1	0	0	0	COG0661	HT	Predicted unusual protein kinase regulating ubiquinone biosynthesis, AarF/ABC1/UbiB family
	0	0	0	0	0	0	0	0	0	1	1	0	1	1	0	1	1	1	0	1	1	1	1	0	0	0	0	0	1	1	1	1	0	1	0	0	1	0	1	1	COG0669	H	Phosphopantetheine adenylyltransferase
	0	0	0	0	0	0	0	0	0	1	0	0	0	1	0	0	1	0	0	0	0	0	0	0	0	0	0	0	0	0	0	0	0	0	0	1	1	0	0	1	COG0720	H	6-pyruvoyl-tetrahydropterin synthase
	0	0	0	0	0	0	0	0	0	1	0	0	0	0	0	0	0	0	0	0	0	0	0	0	0	0	0	0	0	0	0	0	0	0	0	0	0	0	0	0	COG0746	H	Molybdopterin-guanine dinucleotide biosynthesis protein A
	0	0	0	0	0	0	0	0	0	2	1	1	1	1	1	1	1	1	0	1	0	1	1	0	1	0	0	0	0	0	0	0	0	1	0	0	0	0	0	1	COG0801	H	7,8-dihydro-6-hydroxymethylpterin-pyrophosphokinase
	1	0	0	0	0	0	0	0	0	1	0	1	1	1	1	1	0	1	1	1	1	1	1	0	0	0	0	0	0	0	0	0	0	1	0	0	0	0	1	1	COG0807	H	GTP cyclohydrolase II
	0	0	0	0	0	0	0	0	0	1	0	0	0	0	0	0	0	0	0	0	0	0	0	0	0	0	0	0	0	0	0	0	0	0	0	0	0	0	0	0	COG0853	H	Aspartate 1-decarboxylase
	0	0	0	0	0	0	0	0	0	1	0	1	1	0	1	0	1	0	0	1	0	1	1	0	0	0	0	0	0	0	0	0	0	1	1	0	0	0	0	1	COG0854	H	Pyridoxine 5'-phosphate synthase PdxJ
	0	0	0	0	0	0	0	0	0	0	1	1	1	1	0	1	0	0	0	0	0	0	0	0	0	0	0	0	0	2	1	1	0	1	0	0	0	0	0	0	COG1011	H	FMN phosphatase YigB, HAD superfamily
	0	0	0	0	0	0	0	0	0	1	1	0	1	0	1	1	1	1	0	1	0	1	1	0	0	2	0	1	0	1	1	1	0	0	0	0	1	0	0	1	COG1057	H	Nicotinic acid mononucleotide adenylyltransferase
	0	0	0	0	0	0	0	0	0	0	2	0	1	1	0	0	0	0	0	0	0	0	0	0	0	0	0	0	0	0	0	0	2	2	0	0	0	0	0	0	COG1060	H	2-iminoacetate synthase ThiH (tyrosine cleavage enzyme, thamine biosynthesis)
	0	0	0	0	0	0	0	0	0	0	0	0	1	1	1	1	0	1	0	0	0	0	0	0	0	0	0	0	0	0	0	0	0	0	0	0	0	0	1	1	COG1072	H	Panthothenate kinase
	0	0	0	0	0	0	0	0	0	1	0	1	1	1	1	1	0	1	0	0	0	0	0	0	0	0	0	0	1	1	0	0	1	1	0	0	1	0	1	1	COG1154	HI	Deoxyxylulose-5-phosphate synthase
	0	0	0	0	0	0	0	0	0	0	0	0	0	0	0	0	1	1	0	0	0	0	0	0	0	0	0	0	0	0	0	0	0	0	0	0	0	0	0	0	COG1165	H	2-succinyl-5-enolpyruvyl-6-hydroxy-3-cyclohexene-1-carboxylate synthase
	0	0	0	0	0	0	0	0	0	0	0	0	0	0	0	0	0	1	0	0	0	0	0	0	0	0	0	0	0	0	0	0	0	0	0	0	0	0	0	0	COG1169	HQ	Isochorismate synthase EntC
	0	0	0	0	0	0	0	0	0	0	1	0	0	0	0	0	0	0	0	0	0	0	0	0	0	0	0	0	0	0	0	0	0	0	0	0	0	0	0	0	COG1240	H	Mg-chelatase subunit ChlD
	0	0	0	0	0	0	0	0	0	0	0	0	0	0	0	0	0	1	0	0	1	0	0	0	0	0	0	0	0	1	0	0	1	0	0	1	0	0	0	0	COG1268	H	Biotin transporter BioY
	0	1	0	0	0	0	0	0	0	0	0	0	0	0	0	0	0	0	0	0	0	0	0	0	0	0	0	0	0	0	0	0	0	0	0	0	0	0	0	0	COG1270	H	Cobalamin biosynthesis protein CobD/CbiB
	0	0	0	0	0	0	0	0	0	0	0	0	0	0	0	0	0	1	0	0	0	0	0	0	0	0	0	1	1	1	0	0	0	0	0	0	0	0	0	0	COG1335	HR	Nicotinamidase-related amidase
	0	0	0	1	0	0	0	0	0	1	1	0	0	0	0	0	0	0	0	0	0	0	0	0	0	0	0	0	0	0	0	0	0	0	0	0	0	0	0	0	COG1469	H	GTP cyclohydrolase FolE2
	0	0	0	0	0	0	0	0	0	1	0	0	0	1	0	0	0	0	0	0	0	0	0	0	0	0	0	0	0	1	0	0	1	0	0	0	0	0	1	0	COG1477	H	Thiamine biosynthesis lipoprotein ApbE
	0	0	0	0	0	0	0	0	0	0	0	0	0	0	0	0	0	0	0	0	0	0	0	0	0	0	0	0	0	0	0	0	1	0	0	0	0	0	0	0	COG1478	H	F420-0:Gamma-glutamyl ligase (F420 biosynthesis)
	0	0	0	0	0	0	0	0	0	0	1	0	0	0	1	0	1	1	0	0	0	0	0	0	0	2	0	1	1	1	1	1	0	0	0	0	0	0	0	0	COG1488	H	Nicotinic acid phosphoribosyltransferase
	0	1	0	0	0	0	0	0	0	0	0	0	0	0	0	0	0	0	0	0	0	0	0	0	0	0	0	0	0	0	0	0	0	0	0	0	0	0	0	0	COG1492	H	Cobyric acid synthase
	0	0	0	0	0	0	0	0	0	1	1	0	0	0	0	0	1	0	0	1	0	1	0	0	0	0	0	0	1	1	1	1	0	0	0	0	1	0	0	0	COG1521	H	Pantothenate kinase type III
	0	0	0	0	0	0	0	0	0	1	1	1	1	1	1	1	1	1	0	1	0	1	1	0	0	0	0	0	0	0	0	0	1	1	0	0	1	0	0	1	COG1539	H	Dihydroneopterin aldolase
	0	0	0	0	0	0	0	0	0	0	1	0	0	0	0	0	0	0	0	1	0	1	0	0	0	1	1	1	1	0	0	0	0	0	0	0	1	0	0	0	COG1546	H	Nicotinamide mononucleotide (NMN) deamidase PncC
	0	0	0	0	0	0	0	0	0	0	0	0	0	0	0	0	1	1	0	0	0	0	0	0	0	0	0	1	1	1	0	0	0	0	0	0	0	0	0	0	COG1564	H	Thiamine pyrophosphokinase
	0	0	0	0	0	0	0	0	0	0	0	0	0	0	0	0	1	1	0	0	0	0	0	0	0	0	0	0	0	0	0	0	0	0	0	0	0	0	0	0	COG1575	H	1,4-dihydroxy-2-naphthoate octaprenyltransferase
	0	0	0	0	0	0	0	0	0	1	0	1	1	1	0	0	1	1	0	1	1	1	1	0	0	0	0	0	0	0	0	0	1	0	1	1	1	0	0	0	COG1587	H	Uroporphyrinogen-III synthase
	0	0	0	0	0	0	0	0	0	1	1	0	0	0	0	0	0	1	0	1	1	1	1	0	0	0	0	0	0	0	0	0	0	0	0	0	0	0	0	0	COG1612	H	Heme A synthase
	0	0	0	0	0	0	0	0	0	1	0	0	0	0	0	0	0	0	0	0	0	0	0	0	0	0	0	0	0	0	0	0	0	0	0	0	0	0	0	0	COG1648	H	Siroheme synthase (precorrin-2 oxidase/ferrochelatase domain)
	0	0	0	0	0	0	0	0	0	1	0	0	0	0	0	0	0	0	0	0	0	0	0	0	0	0	0	0	0	0	0	0	0	0	0	0	0	0	0	0	COG1797	H	Cobyrinic acid a,c-diamide synthase
	0	0	0	0	0	0	0	0	0	0	0	0	1	0	0	0	0	0	0	0	0	0	0	0	0	0	0	0	0	0	0	0	0	0	0	0	0	0	0	1	COG1893	H	Ketopantoate reductase
	0	0	1	0	0	0	0	0	0	1	0	1	1	1	1	0	1	0	0	0	0	0	0	0	0	0	0	0	0	0	0	0	0	1	1	0	0	0	1	1	COG1932	HE	Phosphoserine aminotransferase
	0	0	0	0	0	0	0	0	0	1	1	0	0	0	0	0	0	0	0	0	0	0	0	0	0	0	0	0	0	0	0	0	0	0	0	0	0	0	0	0	COG1977	H	Molybdopterin converting factor, small subunit
	1	0	0	0	0	0	0	0	0	1	1	0	1	0	0	0	0	2	1	1	1	1	1	0	0	0	0	0	0	0	0	0	1	1	0	0	0	0	0	0	COG1985	H	Pyrimidine reductase, riboflavin biosynthesis
	0	0	0	0	0	0	0	0	0	1	0	1	1	0	1	0	1	0	0	0	0	0	0	0	0	0	0	0	0	0	0	0	0	1	1	0	0	0	0	1	COG1995	H	4-hydroxy-L-threonine phosphate dehydrogenase PdxA
	0	0	0	0	0	0	0	0	0	1	0	0	1	1	0	0	0	0	0	1	0	1	1	0	0	0	0	0	0	0	0	0	0	1	0	0	0	0	0	0	COG2022	H	Thiamin biosynthesis thiazole synthase ThiGH, ThiG subunit
	0	1	0	0	0	0	0	0	0	0	0	0	0	0	0	0	0	0	0	0	0	0	0	0	0	0	0	0	0	0	0	0	0	0	0	0	0	0	0	0	COG2082	H	Precorrin isomerase
	0	1	0	0	0	0	0	0	0	0	0	0	0	0	0	0	0	0	0	0	0	0	0	0	0	0	0	0	0	0	0	0	0	0	0	0	0	0	0	0	COG2087	H	Adenosyl cobinamide kinase/adenosyl cobinamide phosphate guanylyltransferase
	0	0	0	0	0	0	0	0	0	0	0	0	0	0	0	0	1	0	0	0	0	0	0	0	0	0	0	0	0	0	0	0	0	0	0	0	0	1	0	0	COG2091	H	Phosphopantetheinyl transferase
	0	0	0	0	0	0	0	0	0	1	0	0	0	1	0	0	0	0	0	1	0	1	1	0	0	0	0	0	0	0	0	0	0	1	0	0	0	0	0	0	COG2104	H	Sulfur carrier protein ThiS (thiamine biosynthesis)
	0	1	0	0	0	0	0	0	0	1	0	0	0	0	0	0	0	0	0	0	0	0	0	0	0	0	0	0	0	0	0	0	0	0	0	0	0	0	0	0	COG2109	H	ATP:corrinoid adenosyltransferase
	0	1	0	0	0	0	0	0	0	0	1	0	0	0	0	0	0	0	0	0	0	0	0	0	0	0	0	0	0	0	0	0	0	0	0	0	0	0	0	0	COG2138	H	Sirohydrochlorin ferrochelatase
	0	0	0	0	0	0	0	0	0	0	0	0	0	0	0	0	0	0	1	0	0	0	0	0	0	0	0	0	0	0	0	0	0	0	0	0	0	0	0	0	COG2141	HR	Flavin-dependent oxidoreductase, luciferase family (includes alkanesulfonate monooxygenase SsuD and methylene tetrahydromethanopterin reductase)
	0	0	0	0	0	0	0	0	0	0	1	0	0	0	0	0	0	0	0	0	0	0	0	0	0	0	0	0	0	0	0	0	0	0	0	0	0	0	0	0	COG2154	H	Pterin-4a-carbinolamine dehydratase
	0	0	0	0	0	0	0	0	0	1	1	1	0	1	1	1	1	1	0	2	1	2	1	0	0	0	0	1	0	0	0	0	1	0	0	1	2	0	0	0	COG2226	H	Ubiquinone/menaquinone biosynthesis C-methylase UbiE
	0	0	0	0	0	0	0	0	0	1	0	1	1	1	1	1	0	0	0	1	1	1	1	0	0	0	0	0	0	1	0	0	0	0	0	2	1	0	0	0	COG2227	H	2-polyprenyl-3-methyl-5-hydroxy-6-metoxy-1,4-benzoquinol methylase
	0	0	0	0	0	0	0	0	0	0	0	0	0	0	0	0	0	0	0	0	0	0	0	0	0	0	0	0	0	1	1	1	0	0	0	0	0	0	0	0	COG2236	H	Hypoxanthine phosphoribosyltransferase
	0	0	0	0	0	0	0	0	0	0	0	0	0	0	0	0	0	0	0	0	0	0	0	0	0	0	0	0	0	0	1	1	0	0	0	0	0	0	0	0	COG2240	H	Pyridoxal/pyridoxine/pyridoxamine kinase
	0	1	0	0	0	0	0	0	0	0	0	0	0	0	0	0	0	0	0	0	0	0	0	0	0	0	0	0	0	0	0	0	0	0	0	0	0	0	0	0	COG2875	H	Precorrin-4 methylase
	0	0	0	0	0	0	0	0	0	1	0	0	0	0	0	0	0	0	0	0	0	0	0	0	0	0	0	0	0	0	0	0	0	0	0	0	0	0	0	0	COG2896	H	Molybdenum cofactor biosynthesis enzyme MoaA
	0	0	0	0	0	0	0	0	0	1	0	0	1	1	1	1	0	0	0	0	0	0	0	0	0	0	0	0	0	0	0	0	0	0	0	0	0	1	1	1	COG2918	H	Gamma-glutamylcysteine synthetase
	0	0	0	0	0	0	0	0	0	0	0	0	0	0	0	0	0	0	0	1	1	1	1	0	0	0	0	0	0	0	0	0	0	0	0	1	1	0	0	0	COG2941	H	Demethoxyubiquinone hydroxylase, CLK1/Coq7/Cat5 family
	0	0	0	0	0	0	0	0	0	1	0	0	0	0	0	0	0	0	0	0	0	0	0	0	0	0	0	0	0	0	0	0	0	0	0	0	0	0	0	0	COG3161	H	4-hydroxybenzoate synthetase (chorismate-pyruvate lyase)
	0	0	0	0	0	0	0	0	0	0	0	0	0	1	0	1	0	0	0	0	0	0	0	0	0	0	0	0	0	0	0	0	0	0	0	0	0	0	0	0	COG3165	H	Ubiquinone biosynthesis protein UbiJ, contains SCP2 domain
	0	0	0	0	0	0	0	0	0	0	0	0	0	0	0	0	1	0	0	0	0	0	0	0	0	0	0	0	0	0	0	0	0	0	0	0	0	0	0	0	COG3201	H	Nicotinamide riboside transporter PnuC
	0	0	0	0	0	0	0	0	0	0	0	0	0	0	1	0	0	0	0	0	0	0	0	0	0	0	0	0	0	0	0	0	0	0	0	0	0	0	0	0	COG3840	H	ABC-type thiamine transport system, ATPase component
	0	0	0	0	0	0	0	0	0	0	0	0	0	0	0	0	0	0	0	0	0	0	0	0	1	0	0	1	0	0	0	0	0	0	0	0	0	0	0	0	COG3859	H	Thiamine transporter ThiT
	0	0	0	0	0	0	0	0	0	0	0	0	0	0	1	0	0	0	0	0	0	0	0	0	0	0	0	0	0	1	0	0	0	0	0	0	0	0	0	0	COG4143	H	ABC-type thiamine transport system, periplasmic component
	0	0	0	0	0	0	0	0	0	0	0	0	0	0	0	0	0	0	0	0	0	0	0	0	0	0	0	0	0	0	1	1	0	0	0	0	0	0	0	0	COG4145	H	Na+/panthothenate symporter
	0	0	0	0	0	0	0	0	0	0	0	0	1	1	0	0	0	0	0	0	0	0	0	0	0	0	0	0	0	0	0	0	0	0	0	0	0	0	0	0	COG4635	H	Protoporphyrinogen IX oxidase, menaquinone-dependent (flavodoxin domain)
	0	0	0	0	0	0	0	0	0	0	0	0	0	0	0	0	0	1	0	0	0	0	0	0	0	0	0	0	0	0	0	0	0	0	0	0	0	0	0	0	COG4721	H	ABC-type thiamine/hydroxymethylpyrimidine transport system, permease component
	0	0	0	0	0	0	0	0	0	0	0	0	0	0	0	0	0	0	0	0	0	0	1	0	0	0	0	0	0	0	0	0	1	0	0	0	0	0	0	0	COG5424	H	Pyrroloquinoline quinone (PQQ) biosynthesis protein C
	0	0	0	0	0	0	0	0	0	0	0	0	0	0	0	0	0	0	0	1	1	1	0	0	0	0	0	0	0	0	0	0	0	0	0	1	1	0	0	0	COG5590	H	Ubiquinone biosynthesis protein COQ9
[Z] Cytoskeleton	0	0	0	0	0	0	0	0	0	0	1	0	1	0	0	0	0	0	0	0	0	0	0	0	0	0	0	0	0	3	3	3	1	0	0	0	0	0	0	0	COG1664	Z	Cytoskeletal protein CcmA, bactofilin family
[V] Defense mechanisms	0	0	1	0	0	0	0	0	0	1	0	1	0	0	0	0	0	1	0	0	0	0	0	0	0	0	0	0	0	0	0	0	0	0	0	0	0	0	0	0	COG0251	V	Enamine deaminase RidA, house cleaning of reactive enamine intermediates, YjgF/YER057c/UK114 family
	0	0	0	0	0	0	0	0	0	0	0	0	0	0	0	0	0	0	0	0	0	0	0	0	0	2	0	0	0	0	0	0	0	0	0	0	0	0	0	0	COG0286	V	Type I restriction-modification system, DNA methylase subunit
	0	0	0	0	0	0	0	0	0	0	0	0	0	0	0	0	0	0	0	0	0	0	0	0	0	1	0	0	0	0	1	0	0	0	0	0	0	0	0	0	COG0386	VI	Glutathione peroxidase, house-cleaning role in reducing lipid peroxides
	0	0	1	0	1	0	0	0	1	1	0	1	1	1	1	1	1	0	1	1	1	1	1	0	0	0	0	0	0	1	0	0	1	1	1	1	1	1	1	1	COG0450	V	Alkyl hydroperoxide reductase subunit AhpC (peroxiredoxin)
	0	0	0	0	0	0	0	0	0	0	1	1	0	0	0	1	0	1	0	0	1	0	0	0	0	0	0	0	0	1	0	0	0	2	1	1	1	0	0	1	COG0494	V	8-oxo-dGTP pyrophosphatase MutT and related house-cleaning NTP pyrophosphohydrolases, NUDIX family
	0	0	0	0	0	0	0	0	0	0	0	0	0	0	1	0	1	1	0	0	0	0	0	0	3	6	0	0	0	1	2	3	0	1	0	0	0	0	0	0	COG0534	V	Na+-driven multidrug efflux pump
	0	0	0	0	0	0	0	0	0	0	0	0	0	0	0	0	0	0	0	0	0	0	0	0	0	0	0	0	1	2	0	0	0	0	0	0	0	0	0	0	COG0577	V	ABC-type antimicrobial peptide transport system, permease component
	0	0	0	0	0	0	0	0	0	0	0	0	0	0	0	0	0	0	0	0	0	0	0	0	0	7	1	0	0	0	0	0	0	0	0	0	0	0	0	0	COG0732	V	Restriction endonuclease S subunit
	0	0	0	0	0	0	0	0	0	2	2	0	0	0	0	0	0	0	0	1	0	1	1	1	0	0	0	0	0	0	0	1	0	0	0	0	0	0	0	0	COG0841	V	Multidrug efflux pump subunit AcrB
	0	0	0	0	0	0	1	0	0	1	0	0	1	0	1	0	0	3	0	0	0	0	0	0	0	1	0	5	10	0	1	2	0	0	0	0	0	1	0	0	COG1131	V	ABC-type multidrug transport system, ATPase component
	0	0	2	0	0	0	0	0	0	1	1	1	3	3	0	0	1	1	1	1	1	1	1	1	2	6	2	6	7	0	0	0	1	0	1	3	3	3	3	3	COG1132	V	ABC-type multidrug transport system, ATPase and permease component
	0	0	0	0	0	0	0	0	0	0	1	0	0	0	0	0	0	0	0	0	0	0	0	0	0	0	0	0	0	0	0	0	0	0	0	0	0	0	0	0	COG1403	V	5-methylcytosine-specific restriction endonuclease McrA
	0	0	0	0	0	0	0	0	0	0	0	0	0	0	0	1	0	0	0	0	1	1	0	0	0	1	0	0	0	1	0	0	0	0	0	1	1	1	0	0	COG1566	V	Multidrug resistance efflux pump
	0	0	0	0	0	0	0	0	0	0	0	0	0	0	0	0	0	0	0	0	0	0	0	0	0	0	0	2	1	0	0	0	0	0	0	1	0	0	0	0	COG1680	V	CubicO group peptidase, beta-lactamase class C family
	0	0	0	0	0	0	0	0	0	0	0	0	0	0	0	0	1	0	0	0	0	0	0	0	0	0	0	0	0	0	1	1	1	0	0	0	0	0	0	0	COG1694	V	NTP pyrophosphatase, house-cleaning of non-canonical NTPs
	0	0	0	0	0	0	0	0	0	0	0	0	0	0	0	0	0	0	0	0	0	0	0	0	0	0	1	1	0	0	0	0	0	0	0	0	0	0	0	0	COG1764	V	Organic hydroperoxide reductase OsmC/OhrA
	0	0	0	0	0	0	0	0	0	0	0	1	1	0	0	0	0	0	0	0	0	0	0	0	0	0	0	0	0	0	0	0	0	0	0	0	1	0	0	0	COG2076	V	Multidrug transporter EmrE and related cation transporters
	0	0	0	0	0	0	0	0	0	0	0	0	0	0	0	0	0	0	0	0	0	0	0	0	0	4	1	1	1	0	0	0	0	0	0	0	0	0	0	0	COG2274	V	ABC-type bacteriocin/lantibiotic exporters, contain an N-terminal double-glycine peptidase domain
	0	0	0	0	0	0	0	0	0	0	0	0	0	0	0	0	0	0	0	0	0	0	0	0	0	0	0	0	0	0	0	0	2	0	0	0	0	0	0	0	COG2849	V	Antitoxin component YwqK of the YwqJK toxin-antitoxin module
	0	0	0	0	0	0	0	0	0	1	0	0	0	1	0	1	0	0	1	0	0	0	0	0	0	0	0	0	0	0	0	0	0	0	0	0	0	1	1	0	COG2914	V	Putative antitoxin component PasI (RatB) of the RatAB toxin-antitoxin module, ubiquitin-RnfH superfamily
[C] Energy production and conversion	0	0	0	0	1	0	0	1	0	0	2	0	0	0	0	0	2	1	0	1	1	1	1	0	1	0	1	1	1	0	0	0	2	0	0	1	1	0	0	0	COG0022	C	Pyruvate/2-oxoglutarate/acetoin dehydrogenase complex, dehydrogenase (E1) component
	0	0	0	0	0	1	0	0	0	0	1	0	0	1	0	0	1	0	1	1	1	1	1	0	0	0	1	1	1	0	1	1	1	0	0	1	1	1	0	0	COG0039	C	Malate/lactate dehydrogenase
	0	0	0	0	1	0	0	0	1	1	1	1	1	0	1	0	1	0	1	1	1	1	1	0	0	0	0	0	0	0	0	0	1	0	1	1	1	1	0	0	COG0045	C	Succinyl-CoA synthetase, beta subunit
	0	0	0	0	0	0	1	1	1	1	1	1	1	1	0	1	1	1	1	1	1	1	1	1	0	2	1	1	1	0	0	0	0	0	0	1	1	1	1	0	COG0055	C	FoF1-type ATP synthase, beta subunit
	0	0	0	0	0	0	1	1	1	1	1	1	1	1	0	1	1	1	1	1	1	1	1	1	0	3	1	1	1	0	0	0	0	0	0	1	1	1	1	0	COG0056	C	FoF1-type ATP synthase, alpha subunit
	0	0	0	0	1	0	0	0	1	1	1	1	1	0	1	0	1	0	1	1	1	1	1	0	0	0	0	0	0	0	0	0	1	0	1	1	1	1	0	0	COG0074	C	Succinyl-CoA synthetase, alpha subunit
	0	0	0	0	0	0	0	0	0	0	1	1	1	1	0	1	1	0	0	1	1	1	1	0	0	0	0	0	0	0	0	0	1	0	0	1	1	0	0	0	COG0114	C	Fumarate hydratase class II
	0	0	1	0	0	0	0	0	0	1	0	1	1	1	1	1	1	2	1	1	1	1	1	0	1	1	1	1	1	0	0	0	1	1	1	1	1	0	1	1	COG0221	CP	Inorganic pyrophosphatase
	0	0	0	0	0	0	1	1	1	1	1	1	1	1	0	1	1	1	1	1	1	1	1	0	0	1	0	1	1	0	0	0	0	0	0	1	1	1	1	0	COG0224	C	FoF1-type ATP synthase, gamma subunit
	0	0	0	0	0	0	0	0	0	1	1	1	1	1	0	1	0	1	0	1	1	1	1	0	1	2	0	1	1	1	1	1	1	2	0	1	1	1	1	1	COG0240	C	Glycerol-3-phosphate dehydrogenase
	0	0	0	0	0	0	0	0	0	2	0	0	0	0	0	0	0	0	0	0	0	0	0	0	0	0	0	0	0	0	0	0	0	0	0	0	0	0	0	0	COG0247	C	Fe-S oxidoreductase
	0	0	0	0	0	0	0	0	0	1	0	0	0	0	0	0	0	0	0	0	0	0	0	0	0	0	0	0	0	0	0	0	0	0	0	0	0	0	0	0	COG0277	C	FAD/FMN-containing dehydrogenase
	0	0	1	0	1	0	0	0	0	0	0	0	1	1	1	1	0	0	0	1	0	1	1	0	0	1	1	1	1	1	1	1	0	1	1	1	0	0	1	1	COG0280	C	Phosphotransacetylase
	1	0	0	0	1	0	0	0	0	1	0	0	0	0	1	0	1	0	1	1	1	1	1	0	1	0	0	0	0	0	0	0	0	0	0	1	1	1	0	0	COG0281	C	Malic enzyme
	0	0	1	0	1	0	0	0	0	0	0	0	1	1	1	1	0	0	0	0	0	0	0	0	1	1	0	1	1	1	1	1	0	1	1	1	0	0	1	1	COG0282	C	Acetate kinase
	0	0	0	0	0	0	0	0	0	1	0	0	0	0	0	0	0	0	0	0	0	0	0	0	0	0	0	0	0	0	0	0	0	0	0	0	1	0	0	0	COG0348	C	Polyferredoxin
	0	0	0	0	0	0	1	0	0	1	1	1	1	1	0	1	0	0	1	1	1	1	0	0	0	1	1	0	0	0	0	0	0	0	0	1	0	1	0	0	COG0355	C	FoF1-type ATP synthase, epsilon subunit
	0	0	0	0	0	0	1	1	1	1	1	1	1	1	0	1	1	1	1	1	1	1	1	0	0	1	1	1	1	0	0	0	0	0	0	1	1	1	1	0	COG0356	C	FoF1-type ATP synthase, membrane subunit a
	0	0	0	0	0	0	0	0	0	0	0	0	0	0	0	0	0	0	0	1	0	1	1	0	0	0	0	0	0	0	0	0	0	0	0	0	0	0	0	0	COG0371	C	Glycerol dehydrogenase or related enzyme, iron-containing ADH family
	0	0	0	0	0	0	0	0	0	1	1	0	0	1	0	0	1	0	1	1	1	1	1	0	0	0	0	0	0	0	0	0	0	0	0	1	1	1	0	0	COG0372	C	Citrate synthase
	1	0	1	0	0	0	1	0	0	1	0	1	0	1	0	1	0	0	1	1	1	1	1	0	0	0	0	0	0	0	0	0	0	0	1	1	1	0	0	0	COG0377	C	NADH:ubiquinone oxidoreductase 20 kD subunit (chhain B) or related Fe-S oxidoreductase
	0	0	0	0	0	0	0	0	0	0	0	0	0	0	0	0	0	0	0	0	0	0	0	0	0	0	1	0	0	0	0	0	0	0	0	0	1	0	0	0	COG0431	C	NAD(P)H-dependent FMN reductase
	0	0	0	0	0	0	0	0	0	1	0	0	0	0	0	0	1	0	0	0	0	0	0	0	0	0	0	0	0	0	0	0	0	0	0	0	0	0	0	0	COG0437	C	Fe-S-cluster-containing dehydrogenase component
	0	0	1	0	1	1	1	1	1	1	1	1	0	0	0	0	0	0	0	1	1	1	1	0	0	0	0	0	0	0	0	0	0	0	0	1	1	0	0	0	COG0473	CE	Isocitrate/isopropylmalate dehydrogenase
	0	0	0	0	0	0	0	0	0	0	1	1	1	1	1	0	1	0	1	1	1	1	1	0	0	0	0	0	0	0	0	0	1	0	0	1	1	0	0	0	COG0479	C	Succinate dehydrogenase/fumarate reductase, Fe-S protein subunit
	1	0	2	0	2	0	2	2	0	1	3	2	2	2	2	1	3	2	2	2	2	2	2	0	1	0	1	1	1	0	0	0	3	1	1	2	1	1	1	1	COG0508	C	Pyruvate/2-oxoglutarate dehydrogenase complex, dihydrolipoamide acyltransferase (E2) component
	0	0	0	0	0	0	0	0	0	1	1	0	0	1	0	0	1	0	0	0	0	0	0	0	0	0	0	0	0	0	0	0	0	0	0	0	0	1	0	0	COG0538	C	Isocitrate dehydrogenase
	0	0	0	0	0	0	0	0	0	1	2	0	0	0	0	0	0	1	0	1	0	1	1	0	0	1	0	0	0	1	1	1	0	0	0	0	1	0	0	0	COG0546	C	Phosphoglycolate phosphatase, HAD superfamily
	0	0	0	0	0	0	0	0	0	0	0	0	0	0	1	0	1	0	0	0	0	0	0	0	0	0	1	0	0	0	1	1	0	0	0	0	0	0	0	0	COG0554	C	Glycerol kinase
	1	0	1	0	1	0	1	1	0	0	1	1	1	1	0	0	1	0	1	1	1	1	1	0	0	0	0	0	0	0	0	0	1	0	0	0	1	0	0	0	COG0567	C	2-oxoglutarate dehydrogenase complex, dehydrogenase (E1) component, and related enzymes
	0	0	0	0	0	0	0	0	0	0	0	0	0	0	0	0	1	0	0	0	0	0	0	0	0	0	0	0	0	0	1	1	0	0	0	0	0	1	0	0	COG0578	C	Glycerol-3-phosphate dehydrogenase
	0	0	0	0	0	0	0	0	0	0	0	0	0	0	0	0	0	0	0	1	1	1	1	0	0	0	0	0	0	0	0	0	0	0	0	0	1	0	0	1	COG0604	CR	NADPH:quinone reductase or related Zn-dependent oxidoreductase
	1	0	1	0	0	1	0	0	0	2	0	1	0	1	0	1	0	0	1	1	1	1	1	0	0	0	0	0	0	0	0	0	1	0	0	1	1	0	1	1	COG0633	C	Ferredoxin
	0	0	0	0	0	0	1	0	1	0	0	1	1	1	0	1	1	0	1	1	0	0	0	1	0	1	1	0	1	2	0	0	0	0	0	1	1	1	1	0	COG0636	C	FoF1-type ATP synthase, membrane subunit c/Archaeal/vacuolar-type H+-ATPase, subunit K
	1	1	0	0	0	0	0	0	0	0	0	0	0	0	0	0	0	0	1	0	0	0	0	0	0	0	0	0	0	0	0	0	0	0	0	0	0	0	0	0	COG0644	C	Dehydrogenase (flavoprotein)
	1	0	1	0	0	0	1	0	0	1	0	1	0	1	0	1	0	0	1	1	1	1	1	0	0	0	0	0	0	0	0	0	0	0	1	1	1	0	0	0	COG0649	C	NADH:ubiquinone oxidoreductase 49 kD subunit (chain D)
	0	0	0	0	0	0	0	0	0	0	0	0	0	0	0	0	0	0	0	3	2	2	1	0	0	0	0	0	0	0	0	0	0	0	0	2	0	0	0	0	COG0651	CP	Formate hydrogenlyase subunit 3/Multisubunit Na+/H+ antiporter, MnhD subunit
	0	0	0	0	1	0	0	1	0	0	0	0	0	0	0	1	0	0	0	0	0	0	0	0	0	0	0	0	0	1	0	0	0	0	1	0	0	0	0	0	COG0674	C	Pyruvate:ferredoxin oxidoreductase or related 2-oxoacid:ferredoxin oxidoreductase, alpha subunit
	0	0	0	0	0	0	1	1	0	1	1	1	1	1	0	1	1	1	1	2	2	1	1	0	0	1	1	1	1	0	0	0	0	0	0	2	2	1	1	0	COG0711	C	FoF1-type ATP synthase, membrane subunit b or b'
	0	0	0	0	0	0	1	1	0	1	0	1	1	1	0	1	1	1	1	1	1	1	1	0	0	2	1	1	1	0	0	0	0	0	0	1	1	1	1	0	COG0712	C	FoF1-type ATP synthase, delta subunit
	0	0	1	0	0	0	1	0	0	1	0	1	0	1	0	1	0	0	1	1	1	1	1	0	0	0	0	0	0	0	0	0	0	0	1	1	1	0	0	0	COG0713	C	NADH:ubiquinone oxidoreductase subunit 11 or 4L (chain K)
	0	0	1	0	0	0	0	0	0	0	0	1	1	1	1	1	0	0	0	0	0	0	0	0	0	0	0	0	0	1	0	0	0	2	1	0	0	0	1	1	COG0716	C	Flavodoxin
	0	1	0	0	0	0	0	0	0	1	1	0	0	0	0	0	0	1	0	1	1	1	1	0	0	0	0	0	0	0	0	0	0	0	0	1	1	0	0	0	COG0723	C	Rieske Fe-S protein
	0	0	0	0	0	0	0	0	0	1	1	0	0	0	0	0	0	0	0	0	0	0	0	0	1	0	0	1	1	0	0	0	0	0	0	0	0	0	0	0	COG0778	C	Nitroreductase
	0	0	0	0	0	0	0	0	0	0	0	0	0	0	0	0	0	1	0	1	0	0	0	0	0	0	0	0	0	1	0	0	0	0	0	0	0	0	0	0	COG0785	CO	Cytochrome c biogenesis protein CcdA
	1	0	1	0	0	0	1	0	0	1	0	1	0	1	0	1	0	0	1	1	1	1	1	0	0	0	0	0	0	0	0	0	0	0	1	1	1	0	0	0	COG0838	C	NADH:ubiquinone oxidoreductase subunit 3 (chain A)
	0	0	1	0	0	0	1	0	0	1	0	1	0	1	0	1	0	0	1	1	1	1	1	0	0	0	0	0	0	0	0	0	0	0	1	1	1	0	0	0	COG0839	C	NADH:ubiquinone oxidoreductase subunit 6 (chain J)
	1	1	1	1	0	0	1	0	1	1	1	1	1	1	1	1	0	1	1	1	1	1	1	0	0	0	0	0	0	0	0	0	0	1	0	1	0	0	1	0	COG0843	C	Heme/copper-type cytochrome/quinol oxidase, subunit 1
	1	0	1	0	0	0	0	0	0	1	0	0	0	0	0	0	0	0	1	1	1	1	1	0	0	0	0	0	0	0	0	0	0	0	1	1	1	0	0	0	COG0852	C	NADH:ubiquinone oxidoreductase 27 kD subunit (chain C)
	1	0	1	0	0	0	1	0	0	1	0	1	0	1	0	1	0	0	1	1	1	1	1	0	0	0	0	0	0	0	0	0	0	0	1	1	1	0	0	0	COG1005	C	NADH:ubiquinone oxidoreductase subunit 1 (chain H)
	1	0	1	0	0	0	1	0	0	1	0	1	0	1	0	1	0	0	1	1	1	1	1	0	0	0	0	0	0	0	0	0	0	0	1	1	1	0	0	0	COG1007	C	NADH:ubiquinone oxidoreductase subunit 2 (chain N)
	1	0	1	0	0	0	1	0	0	1	0	1	0	1	0	1	0	0	1	1	1	1	1	0	0	0	0	0	0	0	0	0	0	0	1	1	1	0	0	0	COG1008	C	NADH:ubiquinone oxidoreductase subunit 4 (chain M)
	1	0	1	0	0	0	1	0	0	1	0	1	0	1	0	1	0	0	1	1	2	2	2	0	0	0	0	0	0	0	0	0	0	0	1	1	1	0	0	0	COG1009	CP	NADH:ubiquinone oxidoreductase subunit 5 (chain L)/Multisubunit Na+/H+ antiporter, MnhA subunit
	0	0	0	0	0	0	0	0	0	0	0	0	0	0	0	0	1	0	0	0	0	0	0	0	0	1	0	1	1	0	0	0	0	0	0	0	0	0	0	0	COG1012	C	Acyl-CoA reductase or other NAD-dependent aldehyde dehydrogenase
	0	0	0	0	1	0	0	0	0	0	0	0	0	0	0	0	0	0	0	0	0	0	0	0	0	0	0	0	0	1	0	0	0	0	0	0	0	0	0	0	COG1013	C	Pyruvate:ferredoxin oxidoreductase or related 2-oxoacid:ferredoxin oxidoreductase, beta subunit
	0	0	0	0	0	0	0	0	0	0	0	0	0	0	0	0	0	0	0	0	0	0	0	0	0	0	0	0	0	1	0	0	0	0	0	0	0	0	0	0	COG1014	C	Pyruvate:ferredoxin oxidoreductase or related 2-oxoacid:ferredoxin oxidoreductase, gamma subunit
	0	1	1	1	0	0	1	0	0	0	0	1	1	0	1	0	0	0	0	0	0	0	0	0	0	0	0	0	0	0	0	0	0	1	0	0	0	1	0	1	COG1018	C	Ferredoxin-NADP reductase
	1	0	1	0	0	0	1	0	0	1	0	1	0	1	0	1	0	0	1	1	1	1	1	0	0	0	0	0	0	0	0	0	0	0	1	1	1	0	0	0	COG1034	C	NADH dehydrogenase/NADH:ubiquinone oxidoreductase 75 kD subunit (chain G)
	0	0	0	0	0	0	0	0	0	0	0	0	0	0	0	0	0	1	0	0	0	0	0	0	0	0	0	0	0	0	0	0	0	0	0	0	0	0	0	0	COG1038	C	Pyruvate carboxylase
	0	0	0	0	0	0	0	0	0	0	1	0	0	0	0	0	1	0	1	1	1	1	1	0	0	0	0	0	0	0	0	0	0	0	0	1	1	1	0	0	COG1048	C	Aconitase A
	0	0	0	0	0	0	0	0	0	1	0	0	0	1	0	0	0	0	0	0	0	0	0	0	0	0	0	0	0	0	0	0	0	0	0	0	0	0	0	0	COG1049	C	Aconitase B
	0	0	0	0	0	0	0	0	0	0	0	0	0	0	1	0	0	0	0	0	0	0	0	0	0	0	0	0	0	1	0	0	0	0	0	0	0	0	0	0	COG1052	CHR	Lactate dehydrogenase or related 2-hydroxyacid dehydrogenase
	0	0	0	0	0	0	0	0	0	1	1	1	1	1	1	0	1	0	1	1	1	1	1	0	0	0	0	0	0	0	0	0	1	0	0	1	1	0	0	0	COG1053	C	Succinate dehydrogenase/fumarate reductase, flavoprotein subunit
	0	0	0	0	1	0	0	1	0	0	2	0	0	0	0	0	1	1	0	1	1	1	1	0	1	0	1	1	1	0	0	0	1	0	0	1	1	0	0	0	COG1071	C	TPP-dependent pyruvate or acetoin dehydrogenase subunit alpha
	0	0	0	0	0	0	0	0	0	1	0	0	0	0	0	0	0	0	0	1	1	1	1	0	0	0	0	0	0	0	0	0	0	0	0	1	1	0	0	0	COG1138	CO	Cytochrome c biogenesis factor
	0	0	0	0	0	0	0	0	0	1	0	0	0	0	0	0	0	0	0	0	0	0	0	0	0	0	0	0	0	0	0	0	0	0	0	0	0	0	0	0	COG1140	CP	Nitrate reductase beta subunit
	0	0	0	0	0	0	0	0	0	0	1	0	0	0	0	0	0	0	0	0	0	0	0	0	0	0	0	0	0	0	0	0	0	0	0	0	0	0	0	0	COG1141	C	Ferredoxin
	1	0	1	0	0	0	1	0	0	1	0	1	0	1	0	1	0	0	1	1	1	1	1	0	0	0	0	0	0	0	0	0	0	0	1	1	1	0	0	0	COG1143	C	Formate hydrogenlyase subunit 6/NADH:ubiquinone oxidoreductase 23 kD subunit (chain I)
	0	0	0	0	0	0	0	0	0	0	0	0	0	0	0	0	0	0	0	0	0	0	0	0	0	0	0	0	0	0	0	0	0	1	0	0	0	0	0	0	COG1145	C	Ferredoxin
	0	0	0	0	0	0	0	0	0	0	0	0	0	0	0	0	0	0	0	0	0	0	0	0	0	0	0	0	0	2	1	1	1	0	0	0	0	0	0	0	COG1155	C	Archaeal/vacuolar-type H+-ATPase catalytic subunit A/Vma1
	0	0	0	0	0	0	0	0	0	0	0	0	0	0	0	0	0	0	0	0	0	0	0	0	0	0	0	0	0	2	1	1	1	0	0	0	0	0	0	0	COG1156	C	Archaeal/vacuolar-type H+-ATPase subunit B/Vma2
	0	0	0	0	0	0	0	0	0	0	0	0	0	0	0	0	0	0	0	0	0	0	0	0	0	0	1	2	1	0	0	0	0	0	0	0	0	0	0	0	COG1182	C	FMN-dependent NADH-azoreductase
	0	0	0	0	0	0	0	0	0	0	1	0	0	0	0	0	0	0	0	0	0	0	0	0	0	0	0	0	0	0	0	0	0	0	0	0	0	0	0	0	COG1227	CP	Inorganic pyrophosphatase/exopolyphosphatase
	1	0	1	0	2	0	1	1	0	2	1	1	1	1	1	1	2	3	1	2	2	2	2	0	1	0	0	1	1	0	0	0	1	1	1	2	2	1	1	1	COG1249	C	Pyruvate/2-oxoglutarate dehydrogenase complex, dihydrolipoamide dehydrogenase (E3) component or related enzyme
	0	0	0	0	0	0	0	0	0	1	0	0	0	0	0	0	0	0	0	0	0	0	0	0	0	0	0	0	0	0	0	0	0	0	0	0	0	0	0	0	COG1251	C	NAD(P)H-nitrite reductase, large subunit
	0	0	0	0	0	0	0	0	0	2	1	0	1	0	1	0	1	1	0	0	0	0	0	0	0	0	0	0	0	0	0	0	0	1	0	0	0	0	1	1	COG1252	C	NADH dehydrogenase, FAD-containing subunit
	0	0	0	0	0	0	0	0	0	0	0	0	0	0	0	0	0	0	0	0	0	0	0	0	0	0	0	0	0	2	1	1	1	0	0	0	0	0	0	0	COG1269	C	Archaeal/vacuolar-type H+-ATPase subunit I/STV1
	0	0	0	0	0	0	0	0	0	0	0	0	0	0	0	0	0	0	0	0	0	0	0	0	0	0	0	0	0	0	0	0	1	0	1	1	1	0	0	1	COG1271	C	Cytochrome bd-type quinol oxidase, subunit 1
	0	0	0	0	0	0	0	0	0	0	1	0	0	0	0	0	0	0	0	0	0	0	0	0	0	0	0	0	0	1	0	0	1	0	0	0	0	0	0	0	COG1274	C	Phosphoenolpyruvate carboxykinase, GTP-dependent
	0	0	0	0	0	0	0	0	0	0	0	0	0	0	0	0	0	0	0	0	0	0	0	0	0	0	0	0	0	0	0	0	0	0	0	1	0	0	0	0	COG1282	C	NAD/NADP transhydrogenase beta subunit
	0	1	0	0	0	0	0	0	0	1	1	0	0	0	0	0	0	1	0	1	1	1	1	0	0	0	0	0	0	0	0	0	0	0	0	1	1	0	0	0	COG1290	C	Cytochrome b subunit of the bc complex
	0	0	0	0	0	0	0	0	0	0	0	0	0	0	0	0	0	0	0	0	0	0	0	0	0	0	0	0	0	0	0	0	1	0	1	1	1	0	0	1	COG1294	C	Cytochrome bd-type quinol oxidase, subunit 2
	0	0	0	0	0	0	1	0	0	0	0	1	0	0	0	1	1	0	0	2	1	1	1	0	0	0	0	0	0	2	1	1	2	1	0	0	3	1	1	0	COG1301	C	Na+/H+-dicarboxylate symporter
	0	0	0	0	0	0	0	0	0	0	0	0	0	0	0	0	0	0	0	0	0	0	0	0	0	0	0	0	0	1	1	1	0	0	0	1	0	0	0	0	COG1304	CIR	FMN-dependent dehydrogenase, includes L-lactate dehydrogenase and type II isopentenyl diphosphate isomerase
	0	0	0	0	0	0	0	0	0	0	0	0	0	0	0	0	0	0	0	0	0	0	0	0	0	0	0	0	0	1	1	1	0	0	0	0	0	0	0	0	COG1319	C	CO or xanthine dehydrogenase, FAD-binding subunit
	0	0	0	0	0	0	0	0	0	0	0	0	0	0	0	0	0	1	0	0	0	0	0	0	0	0	0	0	0	0	0	0	0	0	0	0	0	0	0	0	COG1333	CO	Cytochrome c biogenesis protein ResB
	0	0	0	0	0	0	0	0	0	0	0	0	0	0	0	0	0	0	0	0	0	0	0	0	0	0	0	0	0	0	0	0	1	0	0	0	0	0	0	0	COG1347	C	Na+-transporting NADH:ubiquinone oxidoreductase, subunit NqrD
	0	0	0	0	0	0	0	0	0	0	0	0	0	0	0	0	0	0	0	0	0	0	0	0	0	0	0	0	0	2	1	1	1	0	0	0	0	0	0	0	COG1390	C	Archaeal/vacuolar-type H+-ATPase subunit E/Vma4
	0	0	0	0	0	0	0	0	0	0	0	0	0	0	0	0	0	0	0	0	0	0	0	0	0	0	0	0	0	2	1	1	1	0	0	0	0	0	0	0	COG1394	C	Archaeal/vacuolar-type H+-ATPase subunit D/Vma8
	0	0	0	0	0	0	0	0	0	0	0	0	0	0	0	0	0	0	0	0	0	0	0	0	0	0	0	0	0	1	0	0	0	0	0	0	0	0	0	0	COG1436	C	Archaeal/vacuolar-type H+-ATPase subunit F/Vma7
	0	0	0	0	0	0	0	0	0	0	0	0	0	0	0	0	0	0	0	0	0	0	0	0	0	0	0	0	0	1	0	0	0	0	0	0	0	0	0	0	COG1529	C	CO or xanthine dehydrogenase, Mo-binding subunit
	0	0	0	0	0	0	0	0	0	0	0	0	0	0	0	0	0	0	0	0	0	0	0	0	0	0	0	0	0	0	1	1	0	0	0	0	0	0	0	0	COG1620	C	L-lactate permease
	1	1	1	1	0	0	1	0	1	1	1	1	1	1	1	1	0	1	1	1	1	1	1	0	0	0	0	0	0	0	0	0	0	1	0	1	0	0	1	0	COG1622	C	Heme/copper-type cytochrome/quinol oxidase, subunit 2
	0	0	0	0	0	0	0	0	0	0	0	0	0	0	0	0	0	0	0	0	0	0	0	0	0	0	0	0	0	0	0	0	1	0	0	0	0	0	0	0	COG1726	C	Na+-transporting NADH:ubiquinone oxidoreductase, subunit NqrA
	0	0	0	0	0	0	0	0	0	0	0	0	0	0	0	0	0	0	0	0	0	0	0	0	0	0	0	0	0	0	1	2	0	0	0	0	0	0	0	0	COG1757	C	Na+/H+ antiporter NhaC
	0	0	0	0	0	0	0	0	0	1	0	0	0	0	0	0	0	0	0	0	0	0	0	0	0	0	0	0	0	1	0	0	0	0	0	0	0	0	0	0	COG1773	C	Rubredoxin
	0	0	0	0	0	0	0	0	0	0	0	0	0	0	0	0	0	0	0	0	0	0	0	0	0	0	0	0	0	0	0	0	1	0	0	0	0	0	0	0	COG1805	C	Na+-transporting NADH:ubiquinone oxidoreductase, subunit NqrB
	0	0	0	0	0	0	0	0	0	1	0	0	0	0	0	0	0	0	0	0	0	0	0	0	0	0	0	0	0	0	0	0	0	0	0	0	0	0	0	0	COG1838	C	Tartrate dehydratase beta subunit/Fumarate hydratase class I, C-terminal domain
	0	0	1	0	0	0	1	0	1	1	1	1	1	1	1	1	0	1	1	1	1	1	1	0	0	0	0	0	0	0	0	0	0	1	0	1	0	0	1	0	COG1845	C	Heme/copper-type cytochrome/quinol oxidase, subunit 3
	0	0	0	0	0	0	0	0	0	0	0	0	0	0	0	0	0	0	0	1	0	1	1	0	0	0	0	0	0	0	0	0	0	0	0	1	0	0	0	0	COG1853	C	NADH-FMN oxidoreductase RutF, flavin reductase (DIM6/NTAB) family
	0	0	0	0	0	0	0	0	0	0	0	0	1	0	0	1	1	0	0	0	0	0	0	0	0	0	0	0	0	0	0	0	0	0	0	0	0	0	0	0	COG1866	C	Phosphoenolpyruvate carboxykinase, ATP-dependent
	0	0	0	0	0	0	0	0	0	1	0	0	0	0	0	0	0	0	0	0	0	0	0	0	0	0	0	0	0	1	0	0	0	0	0	0	0	0	0	0	COG1883	C	Na+-transporting methylmalonyl-CoA/oxaloacetate decarboxylase, beta subunit
	1	0	1	0	0	0	1	0	0	1	0	1	0	1	0	1	0	0	1	1	1	1	1	0	0	0	0	0	0	0	0	0	0	0	1	1	1	0	0	0	COG1894	C	NADH:ubiquinone oxidoreductase, NADH-binding 51 kD subunit (chain F)
	0	0	0	0	0	0	0	0	0	0	0	0	0	0	0	0	0	0	0	0	0	0	0	0	0	0	0	0	1	0	0	0	0	0	0	0	0	0	0	0	COG1902	C	2,4-dienoyl-CoA reductase or related NADH-dependent reductase, Old Yellow Enzyme (OYE) family
	1	0	1	0	0	0	1	0	0	1	0	1	0	1	0	1	0	0	1	1	1	1	1	0	0	0	0	0	0	0	0	0	0	0	1	1	1	0	0	0	COG1905	C	NADH:ubiquinone oxidoreductase 24 kD subunit (chain E)
	0	0	0	0	0	0	0	0	0	1	0	0	0	0	0	0	0	0	1	0	0	0	0	0	0	0	0	0	0	0	0	0	0	0	0	0	0	0	0	0	COG1951	C	Tartrate dehydratase alpha subunit/Fumarate hydratase class I, N-terminal domain
	0	0	0	0	0	0	0	0	0	0	0	1	1	1	1	0	0	0	1	1	1	1	0	0	0	0	0	0	0	0	0	0	0	0	0	1	1	0	0	0	COG2009	C	Succinate dehydrogenase/fumarate reductase, cytochrome b subunit
	0	0	0	0	0	0	0	0	0	1	1	0	0	0	0	0	1	1	0	0	0	0	0	0	0	0	0	0	0	0	0	0	0	0	0	0	1	0	0	0	COG2010	C	Cytochrome c, mono- and diheme variants
	1	1	0	0	0	0	0	0	0	0	0	0	0	0	0	0	0	0	1	0	0	0	0	0	0	0	0	0	0	0	0	0	0	0	0	0	0	0	0	0	COG2025	C	Electron transfer flavoprotein, alpha subunit
	0	0	0	0	0	0	0	0	0	0	0	0	0	0	0	0	0	0	0	0	0	0	0	0	0	0	0	0	0	1	0	0	0	0	0	0	0	0	0	0	COG2033	C	Desulfoferrodoxin, superoxide reductase-like (SORL) domain
	0	0	0	0	0	0	0	0	0	0	0	0	0	0	0	0	0	0	0	0	0	0	0	0	0	0	0	0	0	1	1	1	0	0	0	0	0	0	0	0	COG2080	C	Aerobic-type carbon monoxide dehydrogenase, small subunit, CoxS/CutS family
	1	1	0	0	0	0	0	0	0	0	0	0	0	0	0	0	0	0	1	0	0	0	0	0	0	0	0	0	0	0	0	0	0	0	0	0	0	0	0	0	COG2086	C	Electron transfer flavoprotein, alpha and beta subunits
	0	0	0	0	0	0	0	0	0	0	0	1	1	1	0	0	0	0	1	1	1	1	0	0	0	0	0	0	0	0	0	0	0	0	0	1	1	0	0	0	COG2142	C	Succinate dehydrogenase, hydrophobic anchor subunit
	0	0	0	0	0	0	0	0	0	1	0	0	0	0	0	0	0	0	0	0	0	0	0	0	0	0	0	0	0	0	0	0	0	0	0	0	0	0	0	0	COG2180	CPO	Nitrate reductase assembly protein NarJ, required for insertion of molybdenum cofactor
	0	0	0	0	0	0	0	0	0	2	0	0	0	0	0	0	0	0	0	0	0	0	0	0	0	0	0	0	0	0	0	0	0	0	0	0	0	0	0	0	COG2181	CP	Nitrate reductase gamma subunit
	0	0	0	0	0	0	0	0	0	0	0	0	0	0	0	0	0	0	0	0	0	0	0	0	0	0	0	0	0	0	0	0	1	0	0	0	0	0	0	0	COG2209	C	Na+-transporting NADH:ubiquinone oxidoreductase, subunit NqrE
	0	0	0	0	0	0	0	0	0	1	0	0	0	0	0	0	0	0	0	0	0	0	0	0	0	0	0	0	0	0	0	0	0	0	0	0	0	0	0	0	COG2210	C	Peroxiredoxin family protein
	0	0	0	0	0	0	0	0	0	1	0	0	0	0	0	0	0	0	0	0	0	0	0	0	0	0	0	0	0	0	0	0	0	0	0	0	0	0	0	0	COG2326	C	Polyphosphate kinase 2, PPK2 family
	0	0	0	0	0	0	0	0	0	1	0	0	0	0	0	0	0	0	0	1	1	1	1	0	0	0	0	0	0	0	0	0	0	0	0	1	1	0	0	0	COG2332	CO	Cytochrome c-type biogenesis protein CcmE
	0	0	1	0	0	0	1	0	0	1	0	1	1	1	1	1	0	1	1	0	0	0	0	0	0	0	0	0	0	0	0	0	0	1	1	0	0	1	1	1	COG2609	C	Pyruvate dehydrogenase complex, dehydrogenase (E1) component
	0	0	0	0	0	0	0	0	0	0	0	0	0	0	0	0	0	0	0	0	0	0	0	0	0	0	0	0	0	1	0	0	0	0	0	0	0	0	0	0	COG2717	C	Periplasmic DMSO/TMAO reductase YedYZ, heme-binding membrane subunit
	0	0	0	0	0	0	0	0	0	0	0	0	0	0	0	0	0	0	0	0	0	0	0	0	0	0	0	0	0	1	0	0	0	0	0	0	0	0	0	0	COG2811	C	Archaeal/vacuolar-type H+-ATPase subunit H
	0	0	0	0	0	0	0	0	0	0	0	0	0	0	0	0	0	0	1	0	0	0	0	0	0	0	0	0	0	0	0	0	0	0	0	0	0	0	0	0	COG2838	C	Monomeric isocitrate dehydrogenase
	0	1	0	0	0	0	0	0	0	1	0	0	0	0	0	0	0	0	0	1	1	1	1	0	0	0	0	0	0	0	0	0	0	0	0	1	1	0	0	0	COG2857	C	Cytochrome c1
	0	0	0	0	0	0	0	0	0	2	0	0	0	0	0	0	0	0	0	0	0	0	0	0	0	0	0	0	0	0	0	0	0	0	0	0	0	0	0	0	COG2863	C	Cytochrome c553
	0	0	0	0	0	0	0	0	0	0	0	0	0	0	0	0	0	0	0	0	0	0	0	0	0	0	0	0	0	0	0	0	1	0	0	0	0	0	0	0	COG2869	C	Na+-transporting NADH:ubiquinone oxidoreductase, subunit NqrC
	0	0	0	0	0	0	0	0	0	1	0	0	0	1	0	0	0	0	1	0	0	0	0	0	0	0	0	0	0	0	0	0	0	0	0	0	0	0	1	0	COG2878	C	Na+-translocating ferredoxin:NAD+ oxidoreductase RNF, RnfB subunit
	0	0	0	0	0	0	0	0	0	1	0	0	0	0	0	0	0	0	0	0	0	0	0	0	0	0	0	0	0	0	0	0	0	0	0	0	1	0	0	0	COG2993	C	Cbb3-type cytochrome oxidase, cytochrome c subunit
	0	0	0	0	0	0	0	0	0	0	0	0	1	0	1	0	0	1	0	0	0	0	0	0	0	0	0	0	0	0	0	0	0	0	0	0	1	0	0	0	COG3004	CP	Na+/H+ antiporter NhaA
	0	0	0	0	0	0	0	0	0	0	0	0	0	0	0	0	0	0	0	1	1	1	1	0	0	0	0	0	0	0	0	0	0	0	0	0	1	0	0	0	COG3038	C	Cytochrome b561
	0	0	0	0	0	0	0	0	0	1	0	0	0	0	0	0	0	0	0	1	1	1	0	0	0	0	0	0	0	0	0	0	0	0	0	0	0	0	0	0	COG3088	CO	Cytochrome c-type biogenesis protein CcmH/NrfF
	0	0	1	0	0	0	1	0	0	0	0	1	1	1	0	1	0	0	1	0	0	0	0	0	0	0	0	0	0	0	0	0	0	1	0	0	0	0	1	0	COG3125	C	Heme/copper-type cytochrome/quinol oxidase, subunit 4
	0	1	0	0	0	0	0	0	0	1	0	0	0	0	0	0	0	0	0	1	1	1	1	0	0	0	0	0	0	0	0	0	0	0	0	1	0	0	0	0	COG3175	CO	Cytochrome c oxidase assembly protein Cox11
	0	0	0	0	0	0	0	0	0	0	0	0	0	0	0	0	0	0	0	0	0	0	0	1	0	0	0	0	0	0	0	0	3	0	0	5	2	2	0	0	COG3202	C	ATP/ADP translocase
	0	0	0	0	0	0	0	0	0	0	0	0	1	1	0	0	0	0	0	0	0	0	0	0	0	1	0	0	0	0	0	0	0	0	0	0	0	0	0	1	COG3263	CP	NhaP-type Na+/H+ and K+/H+ antiporter with C-terminal TrkAC and CorC domains
	0	0	0	0	0	0	0	0	0	1	0	0	0	0	0	0	1	0	0	0	0	0	0	0	0	0	0	0	0	0	0	0	0	0	0	0	0	0	0	0	COG3278	C	Cbb3-type cytochrome oxidase, subunit 1
	0	0	0	0	0	0	0	0	0	0	0	0	0	0	0	0	0	0	0	0	0	0	0	0	0	0	0	0	0	0	0	0	0	0	0	1	0	0	0	0	COG3288	C	NAD/NADP transhydrogenase alpha subunit
	0	0	0	0	0	0	0	0	0	0	1	0	0	0	0	0	0	1	0	0	0	0	0	0	0	0	0	0	0	0	0	0	0	0	0	0	0	0	0	0	COG3336	CO	Cytochrome c oxidase assembly factor CtaG
	0	1	0	0	0	0	0	0	0	0	0	0	0	0	0	0	0	0	0	1	1	1	1	0	0	0	0	0	0	0	0	0	0	0	0	1	1	0	0	0	COG3474	C	Cytochrome c2
	0	0	0	0	0	0	0	0	0	0	0	0	0	0	0	0	0	0	0	0	0	0	0	0	2	0	0	0	0	0	0	0	0	0	0	0	0	0	0	0	COG3493	C	Na+/citrate or Na+/malate symporter
	0	0	0	0	0	0	0	0	0	0	0	0	0	0	0	0	0	0	0	0	0	0	0	0	0	0	0	0	0	2	0	0	0	0	0	0	0	0	0	0	COG3630	C	Na+-transporting methylmalonyl-CoA/oxaloacetate decarboxylase, gamma subunit
	0	0	0	0	0	0	0	0	0	0	0	0	0	0	0	0	0	0	0	1	1	1	0	0	0	0	0	0	0	0	0	0	0	0	0	1	1	0	0	0	COG3761	C	NADH:ubiquinone oxidoreductase 17.2 kD subunit
	0	0	0	0	0	0	0	0	0	1	0	0	0	0	0	0	0	0	0	0	0	0	0	1	0	0	0	0	0	0	0	0	0	0	0	0	0	1	0	0	COG3808	C	Na+ or H+-translocating membrane pyrophosphatase
	0	0	0	0	0	0	0	0	0	0	0	1	0	0	0	0	0	0	0	0	0	0	0	0	0	0	0	0	0	0	0	0	0	0	0	0	0	0	0	0	COG3978	C	Acetolactate synthase small subunit, contains ACT domain
	0	0	0	0	0	0	0	0	0	0	0	0	0	0	0	0	0	0	0	0	0	0	0	0	0	0	0	0	1	0	0	0	0	0	0	0	0	0	0	0	COG4221	C	NADP-dependent 3-hydroxy acid dehydrogenase YdfG
	0	0	0	0	0	0	0	0	0	1	0	0	0	0	0	0	0	0	0	0	0	0	0	0	0	0	0	0	0	0	0	0	0	0	0	0	0	0	0	0	COG4235	CO	Cytochrome c-type biogenesis protein CcmH/NrfG
	0	0	0	0	0	0	0	0	0	0	0	0	0	0	0	0	0	0	0	0	0	0	0	0	0	0	0	0	0	1	0	0	0	0	0	0	0	0	0	0	COG4555	CP	ABC-type Na+ transport system, ATPase component NatA
	0	0	0	0	0	0	0	0	0	1	0	0	0	1	0	0	0	0	0	0	0	0	0	0	0	0	0	0	0	1	1	1	0	0	0	0	0	0	1	0	COG4656	C	Na+-translocating ferredoxin:NAD+ oxidoreductase RNF, RnfC subunit
	0	0	0	0	0	0	0	0	0	1	0	0	0	1	0	0	0	0	0	0	0	0	0	0	0	0	0	0	0	0	0	0	0	0	0	0	0	0	1	0	COG4657	C	Na+-translocating ferredoxin:NAD+ oxidoreductase RNF, RnfA subunit
	0	0	0	0	0	0	0	0	0	1	0	0	0	1	0	0	0	0	0	0	0	0	0	0	0	0	0	0	0	1	0	0	0	0	0	0	0	0	1	0	COG4658	C	Na+-translocating ferredoxin:NAD+ oxidoreductase RNF, RnfD subunit
	0	0	0	0	0	0	0	0	0	1	0	0	0	1	0	0	0	0	0	0	0	0	0	0	0	0	0	0	0	0	0	0	0	0	0	0	0	0	1	0	COG4659	C	Na+-translocating ferredoxin:NAD+ oxidoreductase RNF, RnfG subunit
	0	0	0	0	0	0	0	0	0	1	0	0	0	1	0	0	0	0	0	0	0	0	0	0	0	0	0	0	0	0	0	0	0	0	0	0	0	0	1	0	COG4660	C	Na+-translocating ferredoxin:NAD+ oxidoreductase RNF, RnfE subunit
	0	0	0	0	0	0	0	0	0	0	0	0	0	0	0	0	0	0	0	0	0	0	0	0	0	0	0	0	0	0	0	0	0	1	1	0	0	0	1	1	COG4987	CO	ABC-type transport system involved in cytochrome bd biosynthesis, fused ATPase and permease components
	0	0	0	0	0	0	0	0	0	0	0	0	0	0	0	0	0	1	0	0	0	0	0	0	0	0	0	0	0	0	0	0	0	0	1	0	0	0	1	1	COG4988	CO	ABC-type transport system involved in cytochrome bd biosynthesis, ATPase and permease components
	0	0	0	0	0	0	0	0	0	1	0	0	0	0	0	0	0	0	0	0	0	0	0	0	0	0	0	0	0	0	0	0	0	0	0	0	0	0	0	0	COG5013	CP	Nitrate reductase alpha subunit
	0	0	0	0	0	0	0	0	0	1	0	0	0	0	0	0	0	0	0	0	0	0	0	0	0	0	0	0	0	1	0	0	0	0	0	0	0	0	0	0	COG5016	C	Pyruvate/oxaloacetate carboxyltransferase
	0	0	0	0	0	0	0	0	0	0	0	0	0	0	0	0	0	0	0	0	0	0	0	0	0	0	0	0	0	0	0	0	0	0	0	1	0	0	0	0	COG5336	C	FoF1-type ATP synthase assembly protein I
	0	0	0	0	0	0	0	0	0	1	0	0	0	0	0	0	1	0	0	0	0	0	0	0	0	0	0	0	0	0	0	0	0	0	0	0	0	0	0	0	COG5557	C	Ni/Fe-hydrogenase 2 integral membrane subunit HybB
[W] Extracellular structures	0	0	0	0	0	0	0	0	0	0	0	0	0	0	0	0	0	1	0	0	0	0	0	0	0	0	0	0	0	0	0	0	0	0	0	0	0	0	0	0	COG2064	W	Pilus assembly protein TadC
	0	0	0	0	0	0	0	0	0	0	0	0	0	0	0	0	0	0	0	0	0	0	0	0	0	0	0	0	0	0	0	0	0	0	0	0	0	0	1	0	COG3121	W	P pilus assembly protein, chaperone PapD
[P] Inorganic ion transport and metabolism	0	0	0	0	0	0	0	0	0	1	0	0	0	0	0	0	0	0	0	0	0	0	0	0	0	5	0	0	0	0	0	0	0	0	0	0	0	0	0	0	COG0004	P	Ammonia channel protein AmtB
	0	0	0	0	0	0	0	0	0	0	0	1	0	0	0	1	0	0	0	0	0	0	0	0	0	0	0	0	0	0	0	0	0	0	0	0	0	1	0	0	COG0025	P	NhaP-type Na+/H+ or K+/H+ antiporter
	0	0	0	0	0	0	0	0	0	1	0	0	0	0	0	0	0	0	0	0	0	0	0	0	0	0	0	0	0	0	0	0	0	0	0	0	0	0	0	0	COG0038	P	H+/Cl- antiporter ClcA
	0	0	0	0	0	0	0	0	0	1	0	0	0	1	0	0	1	0	0	0	0	0	0	0	0	0	0	0	0	0	1	1	0	1	0	1	0	0	0	0	COG0053	P	Divalent metal cation (Fe/Co/Zn/Cd) transporter
	1	1	0	1	0	0	0	0	0	0	0	1	0	1	0	0	0	0	1	0	0	0	0	0	0	0	0	0	0	0	0	0	0	0	1	0	0	0	0	0	COG0155	P	Sulfite reductase, beta subunit (hemoprotein)
	0	0	0	0	0	0	0	0	0	1	0	0	1	0	1	0	1	0	0	1	0	1	0	0	0	0	1	1	1	1	1	1	0	0	0	0	0	0	1	0	COG0168	P	Trk-type K+ transport system, membrane component
	0	0	0	0	0	0	0	0	0	0	1	0	0	0	0	0	0	1	0	1	1	1	1	0	0	1	1	1	0	0	1	1	0	0	0	0	0	0	0	0	COG0226	P	ABC-type phosphate transport system, periplasmic component
	0	0	0	0	0	0	0	0	0	1	0	0	0	0	0	0	0	0	0	0	0	0	0	0	0	0	0	0	0	0	0	0	0	0	0	0	1	0	0	0	COG0288	P	Carbonic anhydrase
	0	0	0	0	0	0	0	0	0	0	0	0	0	0	0	0	0	0	0	0	0	0	0	0	0	0	0	0	0	0	0	0	0	0	0	0	0	1	0	0	COG0306	P	Phosphate/sulfate permease
	0	0	0	0	0	0	0	0	0	0	0	1	0	1	0	0	1	0	0	0	0	0	0	0	0	0	0	0	0	0	0	0	0	0	1	0	0	0	1	0	COG0369	P	Sulfite reductase, alpha subunit (flavoprotein)
	0	0	0	0	0	0	0	0	0	0	1	0	0	0	0	0	1	0	0	0	0	0	0	0	0	0	0	0	0	0	0	0	0	0	0	0	1	1	0	0	COG0370	P	Fe2+ transport system protein B
	0	0	0	0	0	0	0	0	0	0	0	0	0	0	0	0	0	0	0	0	0	0	0	0	0	0	0	0	0	0	1	1	0	0	0	0	0	0	0	0	COG0428	P	Zinc transporter ZupT
	0	0	0	0	0	0	0	0	0	0	1	0	0	0	0	0	0	0	0	0	0	0	0	0	4	5	0	2	3	0	0	0	0	0	0	0	0	0	0	0	COG0474	P	Magnesium-transporting ATPase (P-type)
	0	0	0	0	0	0	0	0	0	0	0	0	0	0	0	0	0	0	0	1	1	1	1	1	0	0	0	0	0	0	1	0	0	0	0	1	1	1	1	0	COG0475	P	Kef-type K+ transport system, membrane component KefB
	0	0	0	0	0	0	0	0	0	0	0	1	0	1	0	0	0	0	0	0	0	0	0	0	0	0	0	0	0	0	0	0	0	0	0	0	0	0	0	0	COG0529	P	Adenylylsulfate kinase or related kinase
	0	0	0	0	0	0	0	0	0	1	0	0	0	0	0	0	0	0	0	0	0	0	0	0	0	0	0	0	0	1	1	1	0	0	0	0	0	0	0	0	COG0530	P	Ca2+/Na+ antiporter
	0	0	0	0	0	0	0	0	0	0	0	1	0	1	0	0	0	0	0	0	0	0	0	0	0	0	0	0	0	0	0	0	0	0	0	0	0	0	0	0	COG0555	P	ABC-type sulfate transport system, permease component
	0	0	0	0	0	0	0	0	0	1	0	0	1	0	1	0	1	0	0	0	0	0	0	0	0	0	1	1	1	3	1	1	0	0	0	0	0	0	1	0	COG0569	P	Trk K+ transport system, NAD-binding component
	0	0	0	0	0	0	0	0	0	0	1	0	0	0	0	0	0	1	0	1	1	1	1	0	0	1	0	1	0	0	1	1	0	0	0	0	0	0	0	0	COG0573	P	ABC-type phosphate transport system, permease component
	0	0	0	0	0	0	0	0	0	0	1	0	0	0	0	0	0	1	0	1	1	1	1	0	0	2	1	1	1	0	1	1	0	0	0	0	0	0	0	0	COG0581	P	ABC-type phosphate transport system, permease component
	0	0	0	0	0	0	0	0	0	0	0	1	1	1	0	1	0	0	0	0	0	0	0	0	0	0	0	0	0	0	0	0	0	1	0	0	1	0	0	1	COG0598	P	Mg2+ and Co2+ transporter CorA
	0	0	0	0	0	0	0	0	0	0	1	0	0	0	0	0	0	0	0	0	0	0	0	0	0	0	0	0	0	0	0	0	1	0	0	0	0	0	0	0	COG0600	P	ABC-type nitrate/sulfonate/bicarbonate transport system, permease component
	0	0	0	0	1	0	0	0	1	0	1	1	1	1	1	1	1	1	1	1	1	1	1	1	1	0	0	0	0	0	1	1	1	1	1	1	1	1	1	1	COG0605	P	Superoxide dismutase
	0	0	0	0	0	0	0	0	0	3	0	1	1	0	1	1	0	0	1	0	0	0	0	0	0	0	0	1	2	0	1	1	0	2	0	1	0	1	0	1	COG0607	P	Rhodanese-related sulfurtransferase
	0	0	0	0	0	0	0	0	0	0	0	0	0	0	0	0	0	1	0	0	0	0	0	0	0	21	0	0	0	0	0	0	0	0	0	0	0	0	0	0	COG0609	P	ABC-type Fe3+-siderophore transport system, permease component
	0	0	0	0	0	0	0	0	0	0	0	0	0	0	0	0	0	2	0	0	0	0	0	0	0	0	0	0	0	0	0	0	0	0	0	0	0	0	0	0	COG0614	P	ABC-type Fe3+-hydroxamate transport system, periplasmic component
	0	0	0	0	0	0	0	0	0	0	0	0	0	0	0	0	0	0	0	0	0	0	0	0	0	0	0	0	0	0	0	0	1	0	0	0	0	0	0	0	COG0659	P	Sulfate permease or related transporter, MFS superfamily
	0	0	0	0	0	0	0	0	0	0	0	0	0	0	0	0	0	0	0	0	0	0	0	0	0	0	0	0	0	1	0	0	0	0	0	1	0	0	0	0	COG0672	P	High-affinity Fe2+/Pb2+ permease
	0	0	0	0	0	0	0	0	0	0	1	0	0	0	0	0	0	0	0	0	0	0	0	0	0	2	1	1	1	0	1	1	0	0	0	0	0	0	0	0	COG0704	P	Phosphate uptake regulator
	0	0	0	0	0	0	0	0	0	0	1	0	0	0	0	0	0	0	0	0	0	0	0	0	0	0	0	0	0	0	0	0	0	0	0	0	0	0	0	0	COG0715	P	ABC-type nitrate/sulfonate/bicarbonate transport system, periplasmic component
	0	0	0	0	0	0	0	0	0	0	0	0	0	0	0	0	0	0	0	0	0	0	1	0	0	0	0	0	0	0	0	0	0	0	0	0	0	0	0	0	COG0725	P	ABC-type molybdate transport system, periplasmic component
	0	0	0	0	0	0	0	0	0	1	1	1	0	0	0	1	0	0	0	0	0	0	0	0	0	0	1	1	1	0	1	1	0	1	0	0	1	1	1	0	COG0735	P	Fe2+ or Zn2+ uptake regulation protein
	0	0	0	0	0	0	0	0	0	0	0	0	0	0	0	0	0	1	0	0	0	0	0	0	0	0	0	0	0	1	1	1	0	0	0	1	0	0	0	0	COG0783	PV	DNA-binding ferritin-like protein (oxidative damage protectant)
	0	0	0	0	0	0	0	0	0	0	1	0	0	0	0	0	0	1	0	1	0	0	0	0	1	0	0	0	0	2	0	0	2	0	0	1	0	0	0	0	COG0803	P	ABC-type Zn uptake system ZnuABC, Zn-binding component ZnuA
	0	0	0	0	0	0	0	0	0	0	0	0	0	1	0	0	0	0	0	0	0	0	0	0	0	0	0	0	0	0	0	0	0	0	0	0	0	0	0	0	COG0855	P	Polyphosphate kinase
	0	0	1	0	0	0	0	1	0	0	1	1	1	2	1	1	1	1	1	1	1	1	1	0	0	0	0	0	0	0	0	0	0	0	0	1	1	0	1	1	COG0861	P	Membrane protein TerC, possibly involved in tellurium resistance
	0	0	0	0	0	0	0	0	0	0	0	0	0	0	0	0	0	0	0	1	1	1	1	0	0	0	0	0	0	0	0	0	0	0	0	1	0	0	0	0	COG1006	P	Multisubunit Na+/H+ antiporter, MnhC subunit
	0	0	0	0	0	0	0	0	0	1	0	0	0	0	0	0	1	0	0	0	0	0	0	0	0	0	0	0	0	0	0	0	1	0	0	0	0	0	0	0	COG1055	P	Na+/H+ antiporter NhaD or related arsenite permease
	0	0	0	0	0	0	0	0	0	1	1	1	1	1	0	1	0	1	0	1	1	1	0	0	2	0	0	0	0	3	0	0	3	0	1	1	0	1	1	1	COG1108	P	ABC-type Mn2+/Zn2+ transport system, permease component
	0	0	0	0	0	0	0	0	0	0	1	0	0	0	0	0	0	0	0	0	0	0	0	0	0	0	0	0	0	0	0	0	1	0	0	0	0	1	0	0	COG1116	P	ABC-type nitrate/sulfonate/bicarbonate transport system, ATPase component
	0	0	0	0	0	0	0	0	0	0	1	0	0	0	0	0	0	1	0	1	1	1	1	0	0	2	1	1	1	0	1	1	0	0	0	0	0	0	0	0	COG1117	P	ABC-type phosphate transport system, ATPase component
	0	0	0	0	0	0	0	0	0	0	0	1	0	1	0	0	0	0	0	0	0	0	0	0	0	0	0	0	0	0	0	0	0	0	0	0	0	0	0	0	COG1118	P	ABC-type sulfate/molybdate transport systems, ATPase component
	0	0	0	0	0	0	0	0	0	0	0	0	0	0	0	0	0	1	0	0	0	0	0	0	0	2	1	0	0	0	0	0	0	0	0	0	0	0	0	0	COG1120	PH	ABC-type cobalamin/Fe3+-siderophores transport system, ATPase component
	0	0	0	0	0	0	0	0	0	1	1	1	1	1	0	1	0	1	0	1	1	1	0	0	1	0	0	0	0	2	0	0	2	0	1	1	0	1	0	1	COG1121	P	ABC-type Mn2+/Zn2+ transport system, ATPase component
	0	0	0	0	0	0	0	0	0	0	0	0	0	0	0	0	0	1	0	0	0	0	0	0	3	4	4	2	2	1	0	0	0	0	0	0	0	0	0	0	COG1122	PR	Energy-coupling factor transporter ATP-binding protein EcfA2
	0	0	0	0	0	0	0	0	0	1	0	0	0	0	1	0	0	0	0	1	1	1	1	0	0	0	0	0	0	1	0	0	0	0	0	0	0	0	0	0	COG1178	P	ABC-type Fe3+ transport system, permease component
	0	0	0	0	0	0	0	0	0	1	0	1	0	1	0	0	0	0	0	0	0	0	0	0	0	0	0	0	0	0	0	0	1	0	0	1	0	1	0	0	COG1218	P	3'-Phosphoadenosine 5'-phosphosulfate (PAPS) 3'-phosphatase
	0	0	0	0	0	0	0	0	0	0	0	0	0	0	0	0	0	1	0	1	1	1	0	0	0	0	0	0	0	0	0	0	0	0	0	0	1	0	0	0	COG1230	P	Co/Zn/Cd efflux system component
	0	0	0	0	0	0	0	0	0	0	1	0	0	0	0	0	1	0	0	1	0	1	1	0	0	0	0	0	0	1	1	1	2	0	0	1	1	0	0	0	COG1235	P	Phosphoribosyl 1,2-cyclic phosphodiesterase
	0	0	0	0	0	0	0	0	0	0	0	0	0	0	0	0	0	0	0	0	0	0	0	0	0	1	0	0	0	1	0	0	0	0	0	0	0	0	1	0	COG1283	P	Na+/phosphate symporter
	0	0	0	0	0	0	0	0	0	0	0	0	0	0	0	0	0	0	0	1	1	1	1	0	0	0	0	0	0	0	0	0	0	0	0	1	0	0	0	0	COG1320	P	Multisubunit Na+/H+ antiporter, MnhG subunit
	0	0	0	0	0	0	0	0	0	0	1	1	1	0	0	0	0	0	0	1	1	1	0	0	0	0	0	0	0	0	0	0	0	0	0	1	1	1	0	0	COG1324	P	Uncharacterized protein involved in tolerance to divalent cations
	0	0	0	0	0	0	0	0	0	2	0	0	0	0	0	0	0	0	0	0	0	0	0	0	1	1	1	0	0	0	0	0	0	0	0	0	0	0	0	0	COG1393	P	Arsenate reductase and related proteins, glutaredoxin family
	0	0	0	0	0	0	0	0	0	1	0	0	0	0	0	0	0	0	0	0	0	0	0	0	0	0	0	0	0	0	0	0	0	0	0	0	0	0	0	0	COG1416	P	Intracellular sulfur oxidation protein, DsrE/DsrF family
	0	0	0	0	0	0	0	0	0	0	0	0	0	0	0	0	0	0	0	0	0	0	0	0	0	0	0	0	0	1	0	0	0	0	0	0	0	0	0	0	COG1464	P	ABC-type metal ion transport system, periplasmic component/surface antigen
	0	0	0	0	0	0	0	0	0	0	0	0	0	0	0	0	0	0	0	0	0	0	0	0	0	0	0	0	0	0	1	1	1	0	0	1	1	0	0	0	COG1496	P	Copper oxidase (laccase) domain
	0	0	0	0	0	0	0	0	0	0	0	0	1	0	0	1	1	0	0	0	0	0	0	0	0	1	0	0	1	0	0	0	0	0	0	0	0	0	0	1	COG1528	P	Ferritin
	0	0	1	0	0	0	0	0	0	1	0	0	0	1	0	1	0	0	0	0	0	0	0	0	0	0	0	0	0	0	0	0	0	1	1	0	0	0	1	1	COG1553	P	Sulfur relay (sulfurtransferase) complex TusBCD TusD component, DsrE family
	0	0	0	0	0	0	0	0	0	0	0	1	0	0	0	0	0	0	0	0	0	0	0	0	0	0	0	0	0	0	0	0	0	0	0	0	0	0	0	0	COG1629	P	Outer membrane receptor proteins, mostly Fe transport
	0	0	0	0	0	0	0	0	0	0	1	0	0	0	0	0	0	0	0	0	0	0	0	0	0	0	0	0	0	0	0	0	0	0	0	0	0	0	0	0	COG1633	P	Rubrerythrin
	0	0	0	0	0	0	0	0	0	0	0	0	0	0	0	0	0	1	0	0	0	0	0	0	0	0	0	0	0	0	0	0	1	0	0	0	0	0	0	0	COG1814	P	Predicted Fe2+/Mn2+ transporter, VIT1/CCC1 family
	0	0	0	0	0	0	0	0	0	1	0	0	0	0	0	0	0	0	0	1	1	1	1	0	0	0	0	0	0	0	0	0	0	0	0	0	0	0	0	0	COG1840	P	ABC-type Fe3+ transport system, periplasmic component
	0	0	0	0	0	0	0	0	0	0	0	0	0	0	0	0	0	0	0	1	0	1	1	0	0	0	0	0	0	0	0	0	0	0	0	0	0	0	0	0	COG1863	P	Multisubunit Na+/H+ antiporter, MnhE subunit
	0	0	0	0	0	0	0	0	0	0	1	1	1	0	0	1	1	0	0	0	0	0	0	0	0	0	0	0	0	0	0	0	0	0	0	0	0	0	0	1	COG1914	P	Mn2+ and Fe2+ transporters of the NRAMP family
	0	0	0	0	0	0	0	0	0	0	1	0	0	0	0	0	1	0	0	0	0	0	0	0	0	0	0	0	0	0	0	0	0	0	0	0	1	1	0	0	COG1918	P	Fe2+ transport system protein FeoA
	0	0	1	0	0	0	0	0	0	0	0	0	0	0	0	0	0	0	0	1	0	1	0	0	0	0	0	0	0	0	0	0	0	0	0	1	0	0	1	0	COG1965	P	Iron-binding protein CyaY, frataxin homolog
	0	0	0	0	0	0	0	0	0	1	0	0	0	0	0	0	0	0	0	0	0	0	0	0	0	0	0	0	0	0	0	0	0	0	0	0	0	0	0	0	COG2046	P	ATP sulfurylase (sulfate adenylyltransferase)
	0	0	0	0	0	0	0	0	0	0	0	0	0	0	0	0	0	0	0	0	0	0	0	0	0	0	0	0	0	2	2	2	0	0	0	0	0	0	0	0	COG2059	P	Chromate transport protein ChrA
	0	0	0	0	0	0	0	0	0	0	0	0	0	0	0	0	0	0	1	0	0	0	0	0	0	0	0	0	0	0	0	0	0	0	0	0	0	0	0	0	COG2072	P	Predicted flavoprotein CzcO associated with the cation diffusion facilitator CzcD
	0	0	0	0	0	0	0	0	0	0	0	0	0	0	0	0	0	0	0	1	0	0	0	0	0	0	0	0	0	0	0	0	0	0	0	0	0	0	0	0	COG2111	P	Multisubunit Na+/H+ antiporter, MnhB subunit
	0	0	0	0	0	0	0	0	0	0	0	0	0	0	0	0	0	0	0	0	0	0	0	0	0	0	0	1	1	0	0	0	0	0	0	0	0	0	0	0	COG2116	P	Formate/nitrite transporter FocA, FNT family
	0	0	0	0	0	0	0	0	0	0	0	0	0	0	0	0	0	0	0	0	0	0	0	0	0	0	0	0	0	0	0	0	0	0	0	0	1	0	0	0	COG2128	P	Alkylhydroperoxidase family enzyme, contains CxxC motif
	0	0	0	0	0	0	0	0	0	1	0	0	0	0	0	0	0	1	0	0	0	0	0	0	0	0	0	0	0	0	0	0	0	0	0	0	0	1	0	0	COG2146	PQ	Ferredoxin subunit of nitrite reductase or a ring-hydroxylating dioxygenase
	0	0	0	0	0	0	0	0	0	0	0	1	0	0	0	0	0	0	1	0	1	0	1	0	0	0	0	0	0	0	0	0	0	0	0	0	0	0	0	0	COG2193	P	Bacterioferritin (cytochrome b1)
	0	0	0	0	0	0	0	0	0	0	0	0	0	0	0	0	0	0	0	1	0	0	0	0	0	0	0	0	0	0	0	0	0	0	0	0	0	0	0	0	COG2212	P	Multisubunit Na+/H+ antiporter, MnhF subunit
	0	0	0	0	0	0	0	0	0	0	0	0	0	0	0	0	0	0	0	0	0	0	0	0	0	0	0	0	0	1	0	0	0	0	0	0	0	0	0	0	COG2215	P	ABC-type nickel/cobalt efflux system, permease component RcnA
	0	0	0	0	0	0	0	0	0	1	0	0	0	0	0	0	1	1	0	0	0	0	0	0	1	2	0	0	0	1	0	0	1	0	0	0	0	0	0	0	COG2217	P	Cation transport ATPase
	0	0	0	0	0	0	0	0	0	2	0	0	0	0	0	0	0	0	0	0	0	0	0	0	0	0	0	0	0	0	0	0	0	0	0	0	0	0	0	0	COG2221	P	Dissimilatory sulfite reductase (desulfoviridin), alpha and beta subunits
	0	0	0	0	0	0	1	0	0	1	0	0	0	0	0	0	1	0	0	1	1	1	1	0	0	2	0	1	1	1	1	1	1	0	0	1	0	0	0	0	COG2239	P	Mg/Co/Ni transporter MgtE (contains CBS domain)
	0	0	0	0	0	0	0	0	0	0	0	0	0	0	0	0	0	1	0	0	0	0	0	0	0	0	0	0	0	0	0	0	0	0	0	0	0	0	0	0	COG2372	P	Copper-binding protein CopC (methionine-rich)
	0	0	0	0	0	0	0	0	0	0	0	0	0	0	0	0	0	0	0	0	0	0	0	0	0	1	0	0	0	0	0	0	0	0	0	0	0	0	0	0	COG2608	P	Copper chaperone CopZ
	0	0	0	0	0	0	0	0	0	1	0	0	0	0	0	0	0	0	0	0	0	0	0	0	0	0	0	0	0	0	0	0	0	0	0	0	0	0	0	0	COG2836	P	Sulfite exporter TauE/SafE
	0	0	0	0	0	0	0	0	0	1	0	0	0	0	0	0	0	0	0	0	0	0	0	0	0	0	0	0	0	0	0	0	0	0	0	1	0	0	0	0	COG2847	P	Copper(I)-binding protein
	1	0	0	0	0	0	0	0	0	0	0	1	0	1	0	0	0	0	1	0	0	0	0	0	0	0	0	0	0	0	0	0	0	0	0	0	0	0	1	0	COG2895	P	Sulfate adenylyltransferase subunit 1, EFTu-like GTPase family
	0	0	0	0	0	0	0	0	0	0	0	0	0	0	0	0	0	1	0	0	0	0	0	0	0	0	0	0	0	0	0	0	0	0	0	0	0	0	0	0	COG2897	P	3-mercaptopyruvate sulfurtransferase SseA, contains two rhodanese domains
	0	0	0	0	0	0	1	0	0	3	0	1	0	1	1	1	0	0	0	0	0	0	0	0	0	0	0	0	0	0	0	0	0	1	1	0	0	0	1	1	COG2920	P	Sulfur relay (sulfurtransferase) protein, DsrC/TusE family
	0	0	1	0	0	0	0	0	0	1	0	0	0	1	0	1	0	0	0	0	0	0	0	0	0	0	0	0	0	0	0	0	0	1	1	0	0	0	1	1	COG2923	P	Sulfur relay (sulfurtransferase) complex TusC component, DsrF/TusC family
	0	0	1	0	0	0	0	0	0	1	0	1	1	1	1	1	0	0	1	0	0	0	0	0	0	0	0	0	0	0	0	0	0	1	0	0	0	0	1	1	COG2924	PO	Fe-S cluster biosynthesis and repair protein YggX
	0	0	0	0	0	0	0	0	0	1	0	0	0	0	0	0	0	0	0	1	1	1	0	0	0	0	0	0	0	0	0	0	0	1	0	0	0	0	1	0	COG2967	P	Uncharacterized protein affecting Mg2+/Co2+ transport
	0	0	0	0	0	0	0	0	0	0	0	0	0	0	0	0	0	0	0	0	0	0	0	0	0	0	0	0	1	0	1	0	0	0	0	0	0	0	0	0	COG3142	P	Copper homeostasis protein CutC
	0	0	0	0	0	0	0	0	0	0	0	0	1	0	0	0	0	0	0	0	0	0	0	0	0	0	0	0	0	0	0	0	0	0	0	0	0	0	0	0	COG3158	P	K+ transporter
	0	0	0	0	0	0	0	0	0	1	0	0	0	0	0	0	1	0	0	0	0	0	0	0	0	0	0	0	0	0	0	0	0	0	0	0	0	0	0	0	COG3197	P	Uncharacterized protein, possibly involved in nitrogen fixation
	0	0	0	0	0	0	0	0	0	0	1	0	0	0	0	0	0	1	0	0	0	0	0	0	0	0	0	0	0	0	0	0	0	0	0	0	0	0	0	0	COG3253	P	Chlorite dismutase
	0	0	0	0	0	0	0	0	0	0	0	0	0	0	0	0	0	0	0	0	0	0	0	0	0	0	0	1	0	0	0	0	0	0	0	0	0	0	0	0	COG3638	P	ABC-type phosphate/phosphonate transport system, ATPase component
	0	0	0	0	0	0	0	0	0	0	0	0	0	0	0	0	0	0	0	0	0	0	0	0	0	0	1	1	0	0	0	0	0	0	0	0	0	0	0	0	COG3639	P	ABC-type phosphate/phosphonate transport system, permease component
	0	0	0	0	0	0	0	0	0	0	0	0	0	0	0	0	0	0	0	0	0	0	0	0	0	0	0	0	0	0	0	0	0	0	0	0	0	1	0	0	COG3746	P	Phosphate-selective porin
	0	0	0	0	0	0	0	0	0	0	0	1	0	1	0	0	0	0	0	0	0	0	0	0	0	0	0	0	0	0	0	0	0	0	0	0	0	0	0	0	COG4150	P	ABC-type sulfate transport system, periplasmic component
	0	0	0	0	0	0	0	0	0	0	0	1	0	1	0	0	0	0	0	0	0	0	0	0	0	0	0	0	0	0	0	0	0	0	0	0	0	0	0	0	COG4208	P	ABC-type sulfate transport system, permease component
	0	0	0	0	0	0	0	0	0	1	0	0	0	1	0	0	0	0	0	0	1	1	0	0	0	0	0	0	0	0	0	0	0	0	1	0	0	1	0	1	COG4531	P	ABC-type Zn2+ transport system, periplasmic component/surface adhesin
	0	0	0	0	0	0	0	0	0	1	0	1	0	0	0	0	0	0	1	0	0	0	0	0	0	0	0	0	0	0	0	0	0	1	0	0	0	0	1	0	COG4535	P	Mg2+ and Co2+ transporter CorC, contains CBS pair and CorC-HlyC domains
	0	0	0	0	0	0	0	0	0	1	0	0	0	0	0	0	0	0	0	1	1	1	1	0	0	0	0	0	0	0	0	0	0	0	0	1	0	0	0	0	COG4536	P	Mg2+ and Co2+ transporter CorB, contains DUF21, CBS pair, and CorC-HlyC domains
	0	0	0	0	0	0	0	0	0	0	0	0	0	0	0	0	0	0	0	0	0	0	0	0	0	1	0	0	0	0	0	0	0	0	0	0	0	0	0	0	COG4606	P	ABC-type enterochelin transport system, permease component
	0	0	0	0	0	0	0	0	0	0	0	0	0	0	1	0	0	0	0	0	0	0	0	0	0	0	0	0	0	0	0	0	0	0	1	0	0	0	0	0	COG4651	P	Predicted Kef-type K+ transport protein, K+/H+ antiporter domain
	0	0	0	0	0	0	0	0	0	0	0	0	0	0	0	0	0	1	0	0	0	0	0	0	0	0	0	0	0	0	0	0	0	0	0	0	0	0	0	0	COG4779	P	ABC-type enterobactin transport system, permease component
	0	0	0	0	0	0	0	0	0	0	0	0	0	0	0	0	0	0	0	0	0	0	0	0	0	0	0	0	0	0	0	0	0	0	0	0	0	1	0	0	COG4986	P	ABC-type anion transport system, duplicated permease component
	0	0	0	0	0	0	0	0	0	1	0	0	0	0	0	0	0	0	0	0	0	0	0	0	0	0	0	0	0	0	0	0	0	0	0	0	0	0	0	0	COG5456	P	Nitrogen fixation protein FixH
[U] Intracellular trafficking, secretion, and vesicular transport	1	0	1	0	0	0	1	0	0	1	1	1	1	1	1	1	1	1	1	1	1	1	1	1	1	2	0	1	1	1	1	1	1	1	1	1	1	1	1	1	COG0201	U	Preprotein translocase subunit SecY
	0	0	0	0	0	0	0	0	0	1	0	1	0	1	0	1	0	1	0	1	1	1	1	0	0	0	0	0	0	1	1	1	0	0	0	1	1	1	1	0	COG0341	U	Preprotein translocase subunit SecF
	0	0	0	0	0	0	0	0	0	1	1	1	0	1	0	1	1	1	0	1	1	1	1	0	0	0	0	0	0	1	1	1	1	0	0	1	1	1	1	0	COG0342	U	Preprotein translocase subunit SecD
	0	0	1	0	0	0	0	0	0	1	0	0	1	1	0	1	1	1	1	1	1	1	1	1	1	4	1	1	1	1	1	1	1	1	1	1	1	1	1	1	COG0541	U	Signal recognition particle GTPase
	0	0	1	0	0	0	0	0	0	1	0	0	1	1	0	1	1	0	1	1	1	1	1	1	1	2	1	1	1	1	1	1	1	1	1	1	0	1	1	1	COG0552	U	Signal recognition particle GTPase
	0	0	0	0	0	0	0	0	0	0	0	0	0	0	0	0	0	0	0	1	1	1	1	0	0	0	0	0	0	0	0	0	0	0	0	1	1	0	0	0	COG0630	U	Type IV secretory pathway ATPase VirB11/Archaellum biosynthesis ATPase
	0	0	1	0	0	0	1	0	0	1	1	1	1	1	1	1	0	1	1	1	1	1	1	1	1	2	0	1	1	1	1	1	0	1	1	1	1	1	1	1	COG0653	U	Preprotein translocase subunit SecA (ATPase, RNA helicase)
	0	0	0	0	0	0	0	0	0	1	0	1	0	1	0	0	1	1	0	1	0	1	1	0	0	0	0	0	0	2	1	1	1	1	0	1	1	1	0	1	COG0681	U	Signal peptidase I
	0	0	1	0	0	0	1	0	0	1	0	1	1	1	1	1	0	0	0	1	0	0	0	0	1	1	1	0	1	1	1	0	1	1	1	1	0	1	1	1	COG0690	U	Preprotein translocase subunit SecE
	0	0	0	0	0	0	0	0	0	1	1	0	0	0	0	0	1	1	0	1	1	1	1	0	0	0	0	0	0	0	0	0	0	0	0	1	1	0	0	0	COG0805	U	Sec-independent protein secretion pathway component TatC
	0	0	0	0	0	0	0	0	0	1	2	1	1	0	0	0	0	0	0	1	0	0	0	0	0	0	0	0	0	0	0	0	1	0	0	1	1	1	0	0	COG0811	U	Biopolymer transport protein ExbB/TolQ
	0	0	0	0	0	0	0	0	0	1	1	1	1	0	0	0	0	0	0	1	0	0	0	0	0	0	0	0	0	0	0	0	1	0	0	1	1	1	0	0	COG0823	U	Periplasmic component of the Tol biopolymer transport system
	0	0	0	0	0	0	0	0	0	1	2	1	1	0	0	0	0	0	0	1	0	0	0	0	0	0	0	0	0	0	0	0	1	0	0	1	1	1	0	0	COG0848	U	Biopolymer transport protein ExbD
	0	0	0	0	0	0	0	0	0	0	0	0	0	0	0	0	0	0	0	0	0	0	0	0	1	0	0	0	0	1	1	1	0	0	0	0	0	0	0	0	COG1272	U	Predicted membrane channel-forming protein YqfA, hemolysin III family
	0	0	0	0	0	0	0	0	0	1	1	1	1	1	1	1	1	0	1	1	1	1	1	0	0	1	1	0	0	1	1	1	1	1	1	0	1	1	1	1	COG1314	U	Preprotein translocase subunit SecG
	0	0	0	0	0	0	0	0	0	0	1	0	0	0	0	0	0	0	0	0	0	0	0	0	0	0	0	0	0	0	0	0	2	0	0	0	0	0	0	0	COG1450	U	Type II secretory pathway component GspD/PulD (secretin)
	0	0	0	0	0	0	0	0	0	2	1	0	0	0	0	0	1	1	0	2	0	0	0	0	0	0	0	0	0	0	0	0	0	0	0	0	0	0	0	0	COG1826	U	Sec-independent protein translocase protein TatA
	0	0	0	0	0	0	0	0	0	1	1	1	1	0	1	1	1	1	0	1	1	1	1	0	0	1	0	0	0	1	1	1	0	1	0	1	1	1	1	1	COG1862	U	Preprotein translocase subunit YajC
	0	0	0	0	0	0	0	0	0	0	0	0	0	1	0	0	0	0	0	1	1	1	1	0	0	0	0	0	0	0	0	0	0	0	0	1	1	1	0	1	COG1952	U	Preprotein translocase subunit SecB
	0	0	0	0	0	0	0	0	0	0	0	0	0	0	0	0	0	0	0	0	0	0	0	0	0	0	0	0	0	1	0	0	0	0	0	0	0	0	0	0	COG2257	U	Type III secretion system substrate exporter, FlhB-like
	0	0	0	0	0	0	0	0	0	0	0	1	0	1	0	0	0	0	0	0	0	0	0	0	0	0	0	0	0	0	0	0	0	0	0	0	0	0	1	1	COG2911	U	Autotransporter translocation and assembly factor TamB
	0	0	0	0	0	0	0	0	0	0	0	0	0	0	0	0	0	0	0	1	0	1	1	0	0	0	0	0	0	0	0	0	0	0	0	1	1	0	0	0	COG2948	U	Type IV secretory pathway, VirB10 components
	0	0	0	0	0	0	0	0	0	0	0	0	0	0	0	0	0	0	0	2	2	2	2	0	0	0	0	0	0	0	0	0	0	0	0	2	1	0	0	0	COG3451	U	Type IV secretory pathway, VirB4 component
	0	0	0	0	0	0	0	0	0	0	0	0	0	0	0	0	0	0	0	0	0	0	0	1	0	0	0	0	0	0	0	0	0	0	0	0	0	0	0	0	COG3455	U	Type VI protein secretion system component VasF
	0	0	0	0	0	0	0	0	0	0	0	0	0	0	0	0	0	0	0	0	0	0	0	1	0	0	0	0	0	0	0	0	0	0	0	0	0	0	0	0	COG3501	UXR	Uncharacterized conserved protein, implicated in type VI secretion and phage assembly
	0	0	0	0	0	0	0	0	0	0	0	0	0	0	0	0	0	0	0	2	2	2	2	0	0	0	0	0	0	0	0	0	0	0	0	1	2	0	0	0	COG3504	U	Type IV secretory pathway, VirB9 components
	0	0	0	0	0	0	0	0	0	0	0	0	0	0	0	0	0	0	0	1	1	1	1	0	0	0	0	0	0	0	0	0	0	0	0	1	1	0	0	0	COG3505	U	Type IV secretory pathway, VirD4 component, TraG/TraD family ATPase
	0	0	0	0	0	0	0	0	0	0	0	0	0	0	0	0	0	0	0	0	0	0	0	1	0	0	0	0	0	0	0	0	0	0	0	0	0	0	0	0	COG3516	U	Predicted component of the type VI protein secretion system
	0	0	0	0	0	0	0	0	0	0	0	0	0	0	0	0	0	0	0	0	0	0	0	1	0	0	0	0	0	0	0	0	0	0	0	0	0	0	0	0	COG3517	U	Predicted component of the type VI protein secretion system
	0	0	0	0	0	0	0	0	0	0	0	0	0	0	0	0	0	0	0	0	0	0	0	1	0	0	0	0	0	0	0	0	0	0	0	0	0	0	0	0	COG3522	U	Predicted component of the type VI protein secretion system
	0	0	0	0	0	0	0	0	0	0	0	0	0	0	0	0	0	0	0	1	1	1	1	0	0	0	0	0	0	0	0	0	0	0	0	1	0	0	0	0	COG3702	U	Type IV secretory pathway, VirB3 components
	0	0	0	0	0	0	0	0	0	0	0	0	0	0	0	0	0	0	0	2	2	2	2	0	0	0	0	0	0	0	0	0	0	0	0	5	2	0	0	0	COG3704	U	Type IV secretory pathway, VirB6 components
	0	0	0	0	0	0	0	0	0	0	0	0	0	0	0	0	0	0	0	2	2	2	1	0	0	0	0	0	0	0	0	0	0	0	0	2	2	0	0	0	COG3736	U	Type IV secretory pathway, component VirB8
	0	0	0	0	0	0	0	0	0	0	0	0	0	0	0	0	0	0	0	5	0	0	0	0	0	0	0	0	0	0	0	0	0	0	0	1	1	0	0	0	COG3838	U	Type IV secretory pathway, VirB2 components (pilins)
	0	0	0	0	0	0	0	0	0	0	0	0	0	0	0	0	0	0	0	1	1	1	1	0	0	0	0	0	0	0	0	0	0	0	0	1	1	0	0	0	COG4618	U	ABC-type protease/lipase transport system, ATPase and permease components
	0	0	0	0	0	0	0	0	0	0	1	0	0	0	0	0	0	0	0	0	0	0	0	0	0	0	0	0	0	0	0	0	1	0	0	0	0	0	0	0	COG4669	U	Type III secretory pathway, lipoprotein EscJ
	0	0	0	0	0	0	0	0	0	0	1	0	0	0	0	0	0	0	0	0	0	0	0	0	0	0	0	0	0	0	0	0	1	0	0	0	0	0	0	0	COG4789	U	Type III secretory pathway, component EscV
	0	0	0	0	0	0	0	0	0	0	1	0	0	0	0	0	0	0	0	0	0	0	0	0	0	0	0	0	0	0	0	0	0	0	0	0	0	0	0	0	COG4790	U	Type III secretory pathway, component EscR
	0	0	0	0	0	0	0	0	0	0	1	0	0	0	0	0	0	0	0	0	0	0	0	0	0	0	0	0	0	0	0	0	1	0	0	0	0	0	0	0	COG4791	U	Type III secretory pathway, component EscT
	0	0	0	0	0	0	0	0	0	0	1	0	0	0	0	0	0	0	0	0	0	0	0	0	0	0	0	0	0	0	0	0	1	0	0	0	0	0	0	0	COG4794	U	Type III secretory pathway, component EscS
	0	0	0	0	0	0	0	0	0	0	0	0	0	0	0	0	0	2	0	0	0	0	0	0	0	0	0	0	0	0	0	0	0	0	0	0	0	0	0	0	COG4962	UW	Pilus assembly protein, ATPase of CpaF family
[I] Lipid transport and metabolism	0	0	0	0	0	0	0	0	0	1	1	1	1	1	1	1	1	2	0	1	1	0	1	0	0	0	0	0	1	1	1	1	1	1	1	1	1	1	1	1	COG0020	I	Undecaprenyl pyrophosphate synthase
	0	0	0	0	0	0	0	0	0	0	0	0	0	0	0	0	0	0	0	0	0	0	0	0	0	0	0	0	0	0	1	1	0	0	0	1	0	0	0	0	COG0183	I	Acetyl-CoA acetyltransferase
	0	0	0	0	0	0	0	0	0	1	1	1	1	1	1	1	1	1	0	1	1	1	1	0	1	1	1	1	1	2	1	1	2	2	0	1	1	1	1	1	COG0204	I	1-acyl-sn-glycerol-3-phosphate acyltransferase
	0	0	1	0	0	0	0	1	0	1	1	1	1	1	1	1	1	1	1	1	1	0	0	0	1	1	1	0	1	1	1	1	1	1	1	1	1	1	1	1	COG0236	IQ	Acyl carrier protein
	0	0	0	0	0	0	0	0	0	1	1	1	1	1	1	1	0	1	0	1	1	1	1	0	0	0	1	0	1	1	0	0	1	0	0	0	0	0	0	1	COG0245	I	2C-methyl-D-erythritol 2,4-cyclodiphosphate synthase
	1	0	1	0	0	0	0	0	0	2	1	1	1	1	1	1	1	1	1	1	1	1	1	0	0	0	0	0	0	0	0	0	1	2	1	1	1	1	2	1	COG0304	IQ	3-oxoacyl-(acyl-carrier-protein) synthase
	0	0	0	0	0	0	0	0	0	0	0	0	0	0	0	0	0	1	0	0	0	0	0	0	0	0	0	0	0	1	0	0	1	0	0	1	0	0	0	0	COG0318	IQ	Acyl-CoA synthetase (AMP-forming)/AMP-acid ligase II
	0	0	1	0	0	0	0	0	0	1	1	1	1	0	1	1	1	1	1	1	1	1	1	0	0	0	0	0	0	0	0	0	1	1	1	1	0	1	1	1	COG0331	I	Malonyl CoA-acyl carrier protein transacylase
	0	0	0	0	0	0	0	0	0	1	1	1	0	1	1	1	1	1	0	1	1	1	1	0	0	0	0	0	0	0	0	0	1	1	0	1	1	1	1	1	COG0332	I	3-oxoacyl-[acyl-carrier-protein] synthase III
	0	0	0	0	0	0	0	0	0	1	1	1	0	0	0	0	0	0	0	1	1	1	1	0	1	1	1	1	1	0	0	0	0	0	0	0	1	1	0	0	COG0344	I	Phospholipid biosynthesis protein PlsY, probable glycerol-3-phosphate acyltransferase
	0	0	0	0	0	0	0	0	0	1	1	1	0	0	0	1	0	0	0	1	1	1	1	0	1	2	1	1	1	0	0	0	1	1	0	0	1	1	0	1	COG0416	I	Fatty acid/phospholipid biosynthesis enzyme
	0	0	0	0	0	0	0	0	0	0	0	1	1	1	1	1	0	0	0	0	0	0	0	0	0	0	0	0	0	1	0	0	1	1	1	0	0	1	0	1	COG0439	I	Biotin carboxylase
	0	0	0	0	0	0	0	0	0	0	0	0	0	0	0	0	0	0	0	0	0	0	0	0	1	0	1	2	2	1	1	1	0	0	0	0	0	0	0	0	COG0446	I	NADPH-dependent 2,4-dienoyl-CoA reductase, sulfur reductase, or a related oxidoreductase
	0	0	0	0	0	0	0	0	0	2	2	1	1	1	1	1	0	1	0	1	1	1	1	0	1	1	1	1	1	3	1	1	2	1	0	1	1	1	1	1	COG0558	I	Phosphatidylglycerophosphate synthase
	0	0	0	0	0	0	0	0	0	1	1	1	0	1	1	1	0	0	0	1	0	0	0	0	1	2	1	1	0	1	0	0	1	1	0	1	0	1	1	1	COG0575	I	CDP-diglyceride synthetase
	0	0	0	0	0	0	0	0	0	0	0	0	0	0	0	0	0	0	0	0	0	0	0	0	0	0	2	0	0	1	1	0	0	0	0	0	0	0	0	0	COG0584	I	Glycerophosphoryl diester phosphodiesterase
	0	0	1	0	0	0	0	0	0	1	0	1	1	0	1	1	1	0	0	1	1	1	1	0	0	0	0	0	0	0	0	0	1	1	1	1	1	0	0	1	COG0623	I	Enoyl-[acyl-carrier-protein] reductase (NADH)
	0	0	0	0	0	0	0	0	0	0	0	0	0	0	0	0	0	0	0	0	0	0	0	0	0	0	0	0	0	1	0	0	0	0	0	0	0	0	0	0	COG0657	I	Acetyl esterase/lipase
	0	0	0	0	0	0	0	0	0	0	1	0	0	0	0	0	0	0	0	0	0	0	0	0	0	0	0	0	0	1	0	0	0	0	0	1	0	0	0	1	COG0671	I	Membrane-associated phospholipid phosphatase
	0	0	0	0	0	0	0	0	0	1	0	1	1	1	1	1	1	0	0	1	1	1	1	0	1	0	0	0	0	0	0	0	1	1	0	1	1	1	1	1	COG0688	I	Phosphatidylserine decarboxylase
	0	0	1	0	0	0	0	0	0	1	0	1	1	1	1	1	0	1	0	1	1	1	1	0	1	1	1	1	1	1	1	1	1	1	2	1	1	0	1	1	COG0736	I	Phosphopantetheinyl transferase (holo-ACP synthase)
	0	0	0	0	0	0	0	0	0	1	1	1	1	1	1	1	0	1	0	1	1	1	1	0	0	0	0	0	1	1	0	0	1	0	0	0	1	0	1	1	COG0743	I	1-deoxy-D-xylulose 5-phosphate reductoisomerase
	0	0	0	0	0	0	0	0	0	1	1	1	1	1	1	1	0	1	0	1	1	1	1	0	0	0	0	0	1	1	0	0	1	0	0	0	1	0	1	1	COG0761	I	4-Hydroxy-3-methylbut-2-enyl diphosphate reductase IspH
	0	0	1	0	0	0	0	0	0	2	0	2	1	2	2	2	0	0	0	1	1	1	1	0	0	0	0	0	0	0	0	0	1	2	1	1	1	1	2	2	COG0764	I	3-hydroxymyristoyl/3-hydroxydecanoyl-(acyl carrier protein) dehydratase
	0	0	0	0	0	0	0	0	0	1	1	1	1	1	1	1	1	0	1	0	0	0	0	0	0	0	0	0	0	0	0	0	1	1	1	0	0	1	1	1	COG0777	I	Acetyl-CoA carboxylase beta subunit
	0	0	0	0	0	0	0	0	0	0	0	0	0	0	0	0	0	0	0	0	0	0	0	0	0	0	0	0	1	0	0	0	0	0	0	0	0	0	0	0	COG0818	I	Diacylglycerol kinase
	0	0	0	0	0	0	0	0	0	1	0	1	1	1	1	1	0	1	0	1	1	1	1	0	0	0	0	0	1	1	0	0	0	0	0	0	1	0	1	1	COG0821	I	4-hydroxy-3-methylbut-2-en-1-yl diphosphate synthase IspG/GcpE
	0	0	0	0	0	0	0	0	0	0	0	0	0	0	0	0	0	1	0	0	0	0	0	0	0	0	0	0	0	1	0	0	0	0	0	0	0	0	0	0	COG0824	I	Acyl-CoA thioesterase FadM
	0	0	0	0	0	0	0	0	0	1	1	1	1	1	1	1	1	0	1	0	0	0	0	0	0	0	0	0	0	0	0	0	1	1	1	0	0	1	1	1	COG0825	I	Acetyl-CoA carboxylase alpha subunit
	0	0	0	0	0	0	0	0	0	0	0	0	0	0	0	0	0	0	0	0	0	0	0	0	0	0	0	0	0	1	2	2	0	0	0	0	0	0	0	0	COG1022	I	Long-chain acyl-CoA synthetase (AMP-forming)
	0	0	0	0	0	0	0	0	0	0	0	0	0	0	0	0	0	0	1	0	0	0	0	0	0	0	0	0	0	0	0	0	0	0	0	0	0	0	0	0	COG1024	I	Enoyl-CoA hydratase/carnithine racemase
	0	0	1	0	0	0	0	0	0	3	1	1	1	1	2	1	1	1	0	3	2	3	3	0	0	0	0	1	0	0	0	0	1	2	1	2	2	1	1	2	COG1028	IQR	NAD(P)-dependent dehydrogenase, short-chain alcohol dehydrogenase family
	0	0	0	0	0	0	0	0	0	1	0	0	0	0	0	0	1	0	0	1	1	1	1	0	1	0	0	0	0	0	1	1	1	0	0	1	1	1	0	0	COG1183	I	Phosphatidylserine synthase
	0	0	0	0	0	0	0	0	0	1	1	1	1	1	1	1	0	1	0	1	1	1	1	0	0	0	1	0	1	1	0	0	1	0	0	0	0	0	1	1	COG1211	I	2-C-methyl-D-erythritol 4-phosphate cytidylyltransferase
	0	0	0	0	0	0	0	0	0	0	0	0	0	0	0	0	0	0	0	1	0	0	0	0	0	0	0	0	0	0	0	0	0	0	0	1	0	0	0	0	COG1250	I	3-hydroxyacyl-CoA dehydrogenase
	0	0	0	0	0	0	0	0	0	0	0	0	0	0	0	0	0	0	0	0	0	0	0	0	0	0	0	0	0	0	1	1	0	0	0	0	0	0	0	0	COG1257	I	Hydroxymethylglutaryl-CoA reductase
	0	0	0	0	0	0	0	0	0	0	0	1	1	0	1	1	0	0	0	1	0	1	1	0	0	0	0	0	0	0	0	0	0	1	0	1	1	0	0	0	COG1267	I	Phosphatidylglycerophosphatase A
	0	0	0	0	0	0	0	0	0	0	0	0	0	0	0	0	0	0	0	0	0	0	0	0	2	5	2	2	3	0	0	0	0	0	0	0	0	0	0	0	COG1307	I	Fatty acid-binding protein DegV (function unknown)
	0	0	0	0	0	0	0	0	0	0	0	0	0	0	0	0	0	0	0	0	0	0	0	0	0	0	0	0	0	0	0	0	0	0	0	1	1	1	0	0	COG1398	I	Fatty-acid desaturase
	0	0	0	0	0	0	0	0	0	0	0	0	0	0	0	0	1	0	0	0	0	0	0	0	0	0	0	0	0	0	0	0	0	0	0	0	0	1	0	0	COG1443	I	Isopentenyldiphosphate isomerase
	0	0	0	0	0	0	1	0	1	0	0	2	2	2	2	2	0	1	0	0	0	0	0	1	0	3	0	1	0	0	0	0	4	1	1	0	0	0	1	2	COG1502	I	Phosphatidylserine/phosphatidylglycerophosphate/cardiolipin synthase or related enzyme
	0	0	0	0	0	0	0	0	0	2	0	0	0	2	0	0	0	0	0	0	0	0	0	0	0	0	0	0	0	0	0	0	1	0	0	1	0	0	0	1	COG1560	I	Lauroyl/myristoyl acyltransferase
	0	0	0	0	0	0	0	0	0	0	1	0	0	0	0	0	0	0	1	0	0	0	0	0	0	0	0	0	0	0	0	0	0	0	0	0	0	2	0	0	COG1562	I	Phytoene/squalene synthetase
	0	0	0	0	0	0	0	0	0	0	0	0	0	0	0	0	2	0	0	0	0	0	0	0	0	0	0	0	0	0	1	1	0	0	0	0	0	2	0	0	COG1577	I	Mevalonate kinase
	0	0	1	0	0	0	0	0	0	0	0	0	0	1	0	0	0	0	0	0	0	0	0	0	0	0	0	0	0	0	0	0	1	0	0	0	0	0	0	0	COG1607	I	Acyl-CoA hydrolase
	0	0	0	0	0	0	0	0	0	1	1	1	1	1	1	1	0	1	0	1	1	1	1	0	0	1	0	0	1	1	0	0	1	1	0	0	1	0	0	0	COG1947	I	4-diphosphocytidyl-2C-methyl-D-erythritol kinase
	0	0	0	0	0	0	0	0	0	1	0	0	1	0	0	1	1	1	0	0	0	0	0	0	0	0	0	0	0	0	1	1	0	0	1	0	0	1	0	0	COG1968	I	Undecaprenyl pyrophosphate phosphatase UppP
	0	0	0	0	0	0	0	0	0	0	0	0	0	0	0	0	0	0	0	0	0	0	0	0	0	0	0	2	3	0	1	0	0	0	0	0	0	0	0	0	COG2267	I	Lysophospholipase, alpha-beta hydrolase superfamily
	0	0	0	0	0	0	0	0	0	2	0	0	0	1	0	0	0	0	0	1	1	1	1	0	0	0	0	0	0	0	0	0	0	0	0	1	1	1	0	0	COG2854	I	ABC-type transporter Mla maintaining outer membrane lipid asymmetry, periplasmic MlaC component
	0	0	0	0	0	0	0	0	0	0	0	0	1	1	1	1	0	0	0	0	0	0	0	0	0	0	0	0	0	0	0	0	0	1	0	0	0	0	1	1	COG2937	I	Glycerol-3-phosphate O-acyltransferase
	0	0	0	0	0	0	0	0	0	1	0	0	0	0	0	0	0	0	0	0	0	0	0	0	0	0	0	0	0	0	0	0	0	0	0	0	0	0	0	0	COG3000	I	Sterol desaturase/sphingolipid hydroxylase, fatty acid hydroxylase superfamily
	0	0	0	0	0	0	0	0	0	0	1	0	0	1	0	0	0	0	0	0	0	0	0	0	0	0	0	0	0	0	0	0	0	0	0	0	0	1	1	0	COG3007	I	Trans-2-enoyl-CoA reductase
	0	0	0	0	0	0	0	0	0	0	0	0	0	0	0	0	0	0	0	0	0	0	0	0	0	0	0	0	1	0	0	0	0	0	0	0	0	0	0	0	COG3240	IR	Phospholipase/lecithinase/hemolysin
	0	0	0	0	0	0	0	0	0	0	0	0	0	0	0	0	0	0	0	0	0	0	0	0	0	0	0	0	0	0	0	0	0	0	0	2	1	0	0	0	COG3243	I	Poly(3-hydroxyalkanoate) synthetase
	0	0	0	0	0	0	0	0	0	0	0	0	0	0	0	0	1	0	0	0	0	0	0	0	0	0	0	0	0	0	1	1	0	0	0	0	0	1	0	0	COG3407	I	Mevalonate pyrophosphate decarboxylase
	0	0	0	0	0	0	0	0	0	0	0	0	0	0	0	0	0	0	1	0	0	0	0	0	0	0	0	0	0	0	1	1	0	0	0	0	0	0	0	0	COG3425	I	3-hydroxy-3-methylglutaryl CoA synthase
	0	0	0	0	0	0	0	0	0	0	0	0	0	0	0	0	0	0	0	0	0	0	0	0	0	0	0	0	0	0	0	0	0	0	0	2	0	0	0	0	COG3475	I	Phosphorylcholine metabolism protein LicD
	0	0	0	0	0	0	0	0	0	0	0	0	0	0	0	0	0	0	0	0	0	0	0	0	0	0	0	0	0	0	1	1	0	0	0	0	0	0	0	0	COG3890	I	Phosphomevalonate kinase
	0	0	0	0	0	0	0	0	0	0	0	0	0	0	0	0	0	0	0	1	0	0	0	0	0	0	0	0	0	0	0	0	0	0	0	1	1	0	0	0	COG4395	I	Predicted lipid-binding transport protein, Tim44 family
	0	0	0	0	0	0	0	0	0	0	0	0	0	0	0	0	0	0	0	0	0	0	0	0	0	0	0	0	0	0	0	0	0	0	0	1	0	0	0	0	COG4553	I	Poly-beta-hydroxyalkanoate depolymerase
	0	0	0	0	0	0	0	0	0	0	0	0	0	0	0	0	0	1	0	1	1	1	1	0	0	0	0	0	0	0	0	0	0	0	0	1	1	0	0	0	COG4770	I	Acetyl/propionyl-CoA carboxylase, alpha subunit
	0	0	0	0	0	0	0	0	0	0	0	0	0	0	0	0	0	1	0	1	1	1	1	0	0	0	0	0	0	0	0	0	0	0	0	1	1	0	0	0	COG4799	I	Acetyl-CoA carboxylase, carboxyltransferase component
	0	0	0	0	0	0	0	0	0	0	0	0	0	0	0	0	0	1	0	0	0	0	0	0	0	0	0	0	0	0	0	0	0	0	0	0	0	0	0	0	COG4850	I	Phosphatidate phosphatase APP1
[X] Mobilome: prophages, transposons	0	0	0	0	0	0	0	0	0	0	0	0	0	0	0	0	0	0	0	0	0	0	0	0	2	2	0	0	0	0	0	0	0	0	0	0	0	0	0	0	COG2801	X	Transposase InsO and inactivated derivatives
	0	0	0	0	0	0	0	0	0	1	0	0	0	1	0	1	0	0	0	0	0	0	0	0	0	0	0	0	0	0	0	0	0	0	0	0	0	0	1	0	COG2915	XT	Regulator of phage lambda lysogenization HflD, binds to CII and stimulates its degradation
	0	0	0	0	0	0	0	0	0	0	0	0	0	0	0	0	0	0	0	0	0	1	0	0	0	0	0	0	0	0	0	0	0	0	0	0	0	0	0	0	COG2932	X	Phage repressor protein C, contains Cro/C1-type HTH and peptisase s24 domains
	0	0	0	0	0	0	0	0	0	0	0	0	0	0	0	0	0	0	0	0	0	0	0	0	0	1	0	0	0	0	0	0	0	0	0	0	0	0	0	0	COG3328	X	Transposase (or an inactivated derivative)
	0	0	0	0	0	0	0	0	0	0	0	0	0	0	0	0	0	0	0	0	0	0	0	0	0	1	0	0	1	0	0	0	0	0	0	0	0	0	0	0	COG3600	X	Uncharacterized phage-associated protein
	0	0	0	0	0	0	0	0	0	0	0	0	0	0	0	0	0	0	0	1	0	1	1	0	0	0	0	0	0	0	0	0	0	0	0	0	0	0	0	0	COG3740	X	Phage head maturation protease
	0	0	0	0	0	0	0	0	0	0	0	0	0	0	0	0	0	0	0	1	0	1	1	0	0	0	0	0	0	0	0	0	0	0	0	0	0	0	0	0	COG4653	X	Predicted phage phi-C31 gp36 major capsid-like protein
	0	0	0	0	0	0	0	0	0	0	0	0	0	0	0	0	0	0	0	1	0	1	1	0	0	0	0	0	0	0	0	0	0	0	0	0	0	0	0	0	COG4695	X	Phage portal protein BeeE
	0	0	0	0	0	0	0	0	0	0	0	0	0	0	0	0	0	0	0	1	0	0	0	0	0	0	0	0	0	0	0	0	0	0	0	0	0	0	0	0	COG5004	X	P2-like prophage tail protein X
[F] Nucleotide transport and metabolism	0	0	0	0	0	0	0	0	0	0	0	0	0	0	0	0	1	1	0	0	0	0	0	0	0	0	0	0	0	0	0	0	0	0	0	0	0	0	0	0	COG0005	F	Purine nucleoside phosphorylase
	0	0	0	0	0	0	0	0	0	1	1	1	1	1	1	1	1	1	0	1	1	1	1	0	0	0	0	1	1	0	1	0	0	2	0	0	0	0	1	1	COG0015	F	Adenylosuccinate lyase
	0	0	0	0	0	0	0	0	0	1	0	0	1	1	0	1	0	1	0	1	1	1	1	0	0	0	0	0	0	0	0	0	0	0	0	0	0	0	0	0	COG0026	F	Phosphoribosylaminoimidazole carboxylase (NCAIR synthetase)
	0	0	0	0	0	0	0	0	0	0	0	0	1	0	0	0	0	0	0	0	0	0	0	0	0	0	0	0	0	0	0	0	0	0	0	0	0	0	0	0	COG0027	F	Formate-dependent phosphoribosylglycinamide formyltransferase (GAR transformylase)
	0	0	0	0	0	0	0	0	0	1	0	0	1	1	0	1	1	1	0	1	1	1	1	0	0	0	0	0	0	0	0	0	0	1	0	0	0	0	0	0	COG0034	F	Glutamine phosphoribosylpyrophosphate amidotransferase
	0	0	0	0	0	0	1	0	0	0	0	1	0	0	1	0	0	0	0	0	0	0	0	0	0	1	1	1	1	1	0	0	0	1	0	0	0	0	0	0	COG0035	F	Uracil phosphoribosyltransferase
	0	0	0	0	0	0	0	0	0	1	0	0	1	1	0	1	1	1	0	1	1	1	1	0	0	0	0	0	0	0	0	0	0	0	0	0	0	0	0	0	COG0041	F	Phosphoribosylcarboxyaminoimidazole (NCAIR) mutase
	0	0	0	0	0	0	0	0	0	0	1	0	0	0	0	0	0	1	0	1	1	1	1	0	0	0	0	0	0	0	0	0	0	0	0	0	0	0	0	0	COG0044	F	Dihydroorotase or related cyclic amidohydrolase
	0	0	0	0	0	0	0	0	0	1	0	0	1	1	0	1	1	1	0	1	1	1	1	0	0	0	0	0	0	0	0	0	0	1	0	0	0	0	0	0	COG0046	F	Phosphoribosylformylglycinamidine (FGAM) synthase, synthetase domain
	0	0	0	0	0	0	0	0	0	1	0	0	1	0	0	0	0	1	0	1	1	1	1	0	0	0	0	0	0	0	0	0	0	1	0	0	0	0	0	0	COG0047	F	Phosphoribosylformylglycinamidine (FGAM) synthase, glutamine amidotransferase domain
	0	0	0	0	0	0	0	0	0	1	1	1	1	1	1	1	1	1	0	1	1	1	1	0	0	2	1	1	1	1	1	1	0	0	0	1	1	1	1	1	COG0061	F	NAD kinase
	0	0	0	0	0	0	0	0	0	0	0	0	0	0	0	0	0	0	0	1	0	1	0	0	0	0	0	0	0	0	0	0	0	0	0	0	0	0	0	0	COG0062	F	NAD(P)H-hydrate repair enzyme Nnr, NAD(P)H-hydrate epimerase domain
	0	0	0	0	0	0	0	0	0	0	1	0	0	0	0	0	1	0	0	1	0	1	0	0	0	0	0	0	0	0	0	0	0	0	0	0	0	1	0	0	COG0063	F	NAD(P)H-hydrate repair enzyme Nnr, NAD(P)H-hydrate dehydratase domain
	0	0	0	0	0	0	0	0	0	1	1	1	1	1	1	1	1	1	0	2	1	1	1	0	0	0	0	1	1	0	1	0	0	1	0	0	0	0	1	1	COG0104	F	Adenylosuccinate synthase
	1	0	0	0	0	0	0	0	0	1	1	1	1	1	0	1	1	1	1	1	1	1	1	1	0	0	0	0	0	1	1	1	1	0	0	1	1	1	0	0	COG0105	F	Nucleoside diphosphate kinase
	0	0	0	0	0	0	0	0	0	1	1	1	1	1	1	1	0	1	1	1	1	1	1	0	1	1	1	1	1	1	1	1	1	1	0	1	1	1	1	1	COG0125	F	Thymidylate kinase
	0	0	0	0	0	0	0	0	0	1	1	0	1	0	0	0	0	1	0	0	0	0	0	0	0	0	0	1	1	1	1	1	1	0	0	0	0	0	1	0	COG0127	F	Inosine/xanthosine triphosphate pyrophosphatase, all-alpha NTP-PPase family
	0	0	0	0	0	0	0	0	0	1	1	1	1	1	0	1	1	1	0	1	1	1	1	0	0	0	0	0	0	0	0	0	0	2	0	0	0	0	0	0	COG0138	F	AICAR transformylase/IMP cyclohydrolase PurH
	0	0	0	0	0	0	0	0	0	1	0	0	1	1	0	1	1	1	0	1	1	1	1	0	0	0	0	0	0	0	0	0	0	1	0	0	0	0	0	0	COG0150	F	Phosphoribosylaminoimidazole (AIR) synthetase
	0	0	0	0	0	0	0	0	0	1	0	0	1	1	0	1	1	1	0	1	1	1	1	0	0	0	0	0	0	0	0	0	0	0	0	0	0	0	0	0	COG0151	F	Phosphoribosylamine-glycine ligase
	0	0	0	0	0	0	0	0	0	1	0	0	1	1	0	1	1	1	0	1	1	1	1	0	0	0	0	0	0	0	0	0	0	0	0	1	0	0	0	0	COG0152	F	Phosphoribosylaminoimidazole-succinocarboxamide synthase
	0	0	0	0	0	0	0	0	0	1	1	0	1	0	0	1	1	1	0	1	1	1	1	0	0	0	0	0	0	0	0	0	0	0	0	0	0	0	0	0	COG0167	F	Dihydroorotate dehydrogenase
	0	0	0	0	0	0	0	0	0	1	1	1	1	1	1	1	1	1	1	1	1	1	1	0	1	1	1	1	1	0	0	0	1	1	0	1	1	1	1	1	COG0194	F	Guanylate kinase
	0	0	0	0	0	0	0	0	0	1	1	0	1	0	1	1	1	0	1	0	0	0	0	0	1	0	1	1	1	0	0	0	0	0	0	0	0	1	1	0	COG0207	F	Thymidylate synthase
	0	0	0	0	0	0	0	0	0	1	1	1	1	1	1	1	1	1	1	1	1	1	1	1	1	0	1	1	1	1	0	0	1	1	1	1	1	1	1	1	COG0208	F	Ribonucleotide reductase beta subunit, ferritin-like domain
	0	0	0	0	0	0	0	0	0	1	1	1	1	1	1	1	1	1	1	1	1	1	1	1	1	0	1	1	1	1	0	0	1	3	1	1	1	1	1	1	COG0209	F	Ribonucleotide reductase alpha subunit
	0	0	0	0	0	0	0	0	0	0	0	0	0	0	0	0	0	0	0	0	0	0	0	0	0	2	1	1	1	0	0	0	0	0	0	0	0	0	0	0	COG0213	F	Thymidine phosphorylase
	0	0	0	0	0	0	0	0	0	0	0	0	0	0	0	0	0	1	0	0	1	1	1	0	0	0	0	0	0	0	0	0	0	0	0	1	1	0	0	0	COG0232	F	dGTP triphosphohydrolase
	0	0	0	0	0	0	0	0	0	0	0	0	0	0	0	0	0	0	0	0	0	0	0	0	0	0	0	0	0	0	0	0	0	0	0	1	0	0	0	0	COG0248	FTP	Exopolyphosphatase/pppGpp-phosphohydrolase
	0	0	0	0	0	0	0	0	0	0	0	0	0	0	0	0	0	0	0	0	0	0	0	0	0	1	1	2	1	1	0	0	0	0	0	0	0	0	0	0	COG0274	F	Deoxyribose-phosphate aldolase
	0	0	0	0	0	0	0	0	0	1	1	1	1	1	0	1	1	1	1	1	0	1	0	0	1	1	1	1	1	1	1	1	1	1	0	1	1	1	1	1	COG0283	F	Cytidylate kinase
	0	0	0	0	0	0	0	0	0	1	1	0	1	0	0	1	0	0	0	1	1	1	1	0	0	0	0	0	0	0	0	0	0	0	0	0	0	0	0	0	COG0284	F	Orotidine-5'-phosphate decarboxylase
	0	0	0	0	0	0	0	0	0	0	0	0	0	0	0	0	0	0	0	0	0	0	0	0	0	1	1	1	1	0	1	1	0	0	0	0	0	0	0	0	COG0295	F	Cytidine deaminase
	0	0	0	0	0	0	0	0	0	1	0	0	0	1	0	1	1	1	0	1	1	1	1	0	0	0	0	0	0	0	0	0	0	0	0	0	0	0	0	0	COG0299	F	Folate-dependent phosphoribosylglycinamide formyltransferase PurN
	0	0	0	0	0	0	0	0	0	0	1	0	0	0	0	0	1	0	0	0	0	0	0	0	0	0	0	0	0	0	0	0	0	0	0	0	0	0	0	0	COG0402	FR	Cytosine/adenosine deaminase or related metal-dependent hydrolase
	0	0	0	0	0	0	0	0	0	1	0	0	1	0	0	1	0	0	0	0	0	0	0	0	0	0	0	0	0	0	0	0	0	0	0	0	0	0	0	0	COG0418	F	Dihydroorotase
	0	0	0	0	0	0	0	0	0	1	1	0	1	0	0	1	1	1	0	1	1	1	1	0	0	0	0	0	0	0	0	0	0	0	0	0	0	0	0	0	COG0461	F	Orotate phosphoribosyltransferase
	1	1	1	0	1	0	1	1	0	1	1	1	1	1	1	1	1	1	0	1	1	1	1	0	0	2	1	1	1	1	1	1	0	1	1	0	0	0	1	1	COG0462	FE	Phosphoribosylpyrophosphate synthetase
	0	0	0	0	0	0	0	0	0	0	1	1	0	0	0	0	0	0	0	0	0	0	0	0	0	1	1	1	1	1	1	1	0	0	0	0	0	0	0	1	COG0503	F	Adenine/guanine phosphoribosyltransferase or related PRPP-binding protein
	0	0	0	0	0	0	0	0	0	1	1	1	1	1	1	1	1	1	0	1	1	1	1	0	1	4	0	1	1	1	1	1	1	1	0	1	1	1	0	1	COG0504	F	CTP synthase (UTP-ammonia lyase)
	0	0	0	0	0	0	0	0	0	1	1	1	1	1	1	1	1	1	0	1	1	1	1	0	0	0	0	2	2	0	0	0	0	0	0	0	0	0	1	1	COG0516	F	IMP dehydrogenase/GMP reductase
	0	0	0	0	0	0	0	0	0	1	0	0	1	0	0	0	0	1	0	1	1	1	1	0	0	0	0	1	0	0	0	0	0	0	0	0	0	0	0	0	COG0518	F	GMP synthase - Glutamine amidotransferase domain
	0	0	0	0	0	0	0	0	0	1	1	1	1	1	1	1	1	1	0	1	1	1	1	0	0	0	0	1	1	0	0	0	0	0	0	0	0	0	1	1	COG0519	F	GMP synthase, PP-ATPase domain/subunit
	0	0	1	0	0	0	0	0	0	1	1	1	1	1	1	1	1	1	1	1	1	1	1	0	1	2	1	1	1	1	1	1	1	1	0	1	1	0	1	1	COG0528	F	Uridylate kinase
	0	0	0	0	0	0	0	0	0	1	1	1	1	1	1	1	1	2	0	1	1	1	1	0	1	1	1	1	1	0	1	1	1	1	1	1	1	1	1	1	COG0537	FGR	Diadenosine tetraphosphate (Ap4A) hydrolase or other HIT family hydrolase
	0	0	0	0	0	0	0	0	0	1	1	0	1	0	0	1	0	1	0	1	1	1	1	0	0	0	0	0	0	0	0	0	0	0	0	0	0	0	0	0	COG0540	F	Aspartate carbamoyltransferase, catalytic chain
	0	0	1	0	0	0	0	0	0	1	1	1	1	1	1	1	1	1	1	1	1	1	1	1	1	2	1	1	1	1	1	1	1	1	1	1	1	1	1	1	COG0563	F	Adenylate kinase or related kinase
	0	0	0	0	0	0	0	0	0	0	0	0	0	1	0	0	0	0	0	0	0	0	0	0	1	2	0	1	1	1	1	1	0	0	0	0	0	0	1	1	COG0572	F	Uridine kinase
	0	0	0	0	0	0	0	0	0	0	1	0	0	0	0	0	1	0	0	0	0	0	0	0	2	2	2	2	1	2	1	1	0	0	0	0	0	0	0	0	COG0618	F	nanoRNase/pAp phosphatase, hydrolyzes c-di-AMP and oligoRNAs
	0	0	0	0	0	0	0	0	0	0	0	0	0	0	1	0	0	1	0	0	0	0	0	0	0	1	1	1	3	0	1	0	0	0	0	0	0	0	1	0	COG0634	F	Hypoxanthine-guanine phosphoribosyltransferase
	0	0	0	0	0	0	0	0	0	0	0	0	0	0	0	0	0	1	0	0	0	0	0	0	0	0	0	0	0	0	0	0	0	0	0	1	1	1	0	0	COG0647	F	Ribonucleotide monophosphatase NagD, HAD superfamily
	0	0	0	0	0	0	0	0	0	0	1	0	1	0	1	1	0	1	1	1	1	1	1	0	0	0	0	0	0	0	0	0	1	0	0	1	0	1	1	0	COG0717	F	Deoxycytidine triphosphate deaminase
	0	0	0	0	0	0	0	0	0	1	0	0	0	0	0	0	0	0	0	0	0	0	0	0	0	0	0	0	0	1	0	0	0	0	0	0	0	0	0	0	COG0737	FV	2',3'-cyclic-nucleotide 2'-phosphodiesterase/5'- or 3'-nucleotidase, 5'-nucleotidase family
	0	0	1	0	0	0	0	0	0	0	0	1	1	1	1	1	1	1	0	1	1	1	1	1	1	0	0	0	0	1	0	0	1	0	1	1	1	0	1	1	COG0756	FV	dUTPase
	0	0	0	0	0	0	0	0	0	0	0	0	1	1	1	1	0	0	0	0	0	0	0	0	0	2	0	1	2	1	1	2	1	0	0	0	0	0	0	1	COG0775	F	Nucleoside phosphorylase
	0	0	0	0	0	0	0	0	0	0	0	0	1	1	0	0	0	0	0	0	0	0	0	0	0	0	0	0	0	0	0	0	0	0	0	0	0	0	0	0	COG0788	F	Formyltetrahydrofolate hydrolase
	0	0	0	0	0	0	0	0	0	0	0	0	0	0	0	0	0	0	0	0	0	0	0	0	0	1	1	1	1	1	0	0	0	0	0	0	0	0	1	1	COG0813	F	Purine-nucleoside phosphorylase
	0	0	0	0	0	0	0	0	0	0	0	0	0	0	0	0	0	0	0	0	0	0	0	0	1	0	0	0	0	0	0	0	0	0	0	0	0	0	0	0	COG1051	F	ADP-ribose pyrophosphatase YjhB, NUDIX family
	0	0	0	0	0	0	0	0	0	0	0	0	0	0	0	0	0	0	0	0	0	0	0	0	0	0	0	0	0	1	1	1	0	0	0	0	0	0	0	0	COG1102	F	Cytidylate kinase
	1	1	0	1	0	0	0	0	0	1	0	0	0	0	0	0	0	1	0	1	0	0	1	0	0	0	0	0	0	1	0	0	0	0	0	0	0	1	0	0	COG1146	F	NAD-dependent dihydropyrimidine dehydrogenase, PreA subunit
	0	0	0	0	0	0	0	0	0	0	0	0	0	0	0	0	0	0	0	0	0	0	0	0	0	0	0	0	1	0	0	0	0	0	0	0	0	0	0	0	COG1328	F	Anaerobic ribonucleoside-triphosphate reductase
	0	0	0	0	0	0	0	0	0	0	0	0	0	0	0	0	0	1	0	1	1	1	1	0	0	0	0	0	0	1	0	0	1	0	0	1	1	0	0	0	COG1351	F	Thymidylate synthase ThyX
	0	0	0	0	0	0	0	0	0	0	0	0	0	0	0	0	0	0	0	0	0	0	0	0	0	2	1	1	1	0	1	1	0	0	0	0	0	0	0	0	COG1428	F	Deoxyadenosine/deoxycytidine kinase
	0	0	0	0	0	0	0	0	0	0	0	1	0	1	0	0	0	0	0	0	0	0	0	0	1	1	1	1	1	0	1	1	0	0	0	0	0	0	0	1	COG1435	F	Thymidine kinase
	0	0	0	0	0	0	0	0	0	0	0	0	1	0	0	0	0	0	0	0	0	0	0	0	0	0	1	1	1	0	0	0	0	0	0	0	0	0	0	0	COG1780	F	Protein involved in ribonucleotide reduction
	0	0	0	0	0	0	0	0	0	0	0	0	1	0	0	1	0	0	0	0	0	0	0	0	0	0	0	0	0	0	0	0	0	0	0	0	0	0	0	0	COG1781	F	Aspartate carbamoyltransferase, regulatory subunit
	0	0	0	0	0	0	0	0	0	0	0	0	0	0	0	0	0	0	0	0	0	0	0	0	0	0	0	1	0	1	0	0	0	0	0	0	0	0	0	0	COG1816	F	Adenosine deaminase
	0	0	0	0	0	0	0	0	0	0	0	0	0	0	0	0	0	1	0	0	0	0	0	0	0	1	0	0	0	0	0	0	0	0	0	0	0	0	0	0	COG1828	F	Phosphoribosylformylglycinamidine (FGAM) synthase, PurS component
	0	0	0	0	0	0	0	0	0	0	0	0	0	0	0	0	0	0	0	0	0	0	0	0	0	0	0	0	0	0	0	1	0	0	0	0	0	0	0	0	COG1864	F	DNA/RNA endonuclease G, NUC1
	0	0	0	0	0	0	0	0	0	0	0	0	0	1	0	0	0	0	0	0	0	0	0	0	0	0	0	0	0	0	0	0	0	0	0	0	0	0	1	1	COG1972	F	Nucleoside permease NupC
	0	0	0	0	0	0	0	0	0	1	0	0	0	0	0	0	1	0	0	0	0	0	0	0	0	0	0	1	1	1	0	0	0	0	0	0	1	0	0	0	COG2131	F	Deoxycytidylate deaminase
	0	0	0	0	0	0	0	0	0	0	0	0	0	0	0	0	0	0	0	0	0	0	0	0	0	0	0	1	1	0	0	0	0	0	0	0	0	0	0	0	COG2233	F	Xanthine/uracil permease
	0	0	0	0	0	0	0	0	0	0	0	0	0	0	0	0	0	0	0	0	0	0	0	0	0	0	0	1	1	0	0	0	0	0	0	0	0	0	0	0	COG2252	F	Xanthine/uracil/vitamin C permease, AzgA family
	0	0	0	0	0	0	0	0	0	0	0	0	0	0	0	0	0	0	0	0	0	0	0	0	0	1	0	0	1	0	0	0	0	0	0	0	0	0	0	0	COG2759	F	Formyltetrahydrofolate synthetase
	0	0	0	0	0	0	0	0	0	0	0	0	0	0	0	0	0	0	0	0	0	0	0	0	0	0	0	0	0	1	0	0	0	0	0	0	0	0	0	0	COG2820	F	Uridine phosphorylase
	0	0	0	0	0	0	0	0	0	0	0	0	0	0	0	0	0	0	0	0	0	0	0	0	0	0	0	0	0	0	0	0	0	1	0	0	0	0	0	0	COG3072	F	Adenylate cyclase
	0	0	0	0	0	0	0	0	0	0	0	0	0	0	0	0	0	0	0	0	0	0	0	1	0	1	0	0	0	0	0	1	0	0	0	0	0	0	0	0	COG3613	F	Nucleoside 2-deoxyribosyltransferase
	0	0	0	0	0	0	0	0	0	0	0	0	0	0	0	0	0	0	0	0	0	0	0	0	0	0	0	1	1	0	0	0	0	0	0	0	0	0	0	0	COG4508	F	Dimeric dUTPase, all-alpha-NTP-PPase (MazG) superfamily
[O] Posttranslational modification, protein turnover, chaperones	0	0	0	0	0	0	0	0	0	0	2	1	1	1	1	1	0	0	1	0	0	0	0	0	1	0	0	0	0	0	1	0	0	1	2	1	0	0	0	0	COG0071	O	Molecular chaperone IbpA, HSP20 family
	0	0	0	0	0	0	0	0	0	0	0	0	0	0	0	0	0	0	0	1	0	0	0	0	0	0	0	0	0	1	1	1	0	0	0	1	1	0	0	0	COG0170	O	Dolichol kinase
	0	0	0	0	0	0	0	0	0	1	0	0	0	0	0	0	0	0	0	0	0	0	0	0	0	1	1	1	1	1	0	0	0	0	0	0	0	0	0	0	COG0225	O	Peptide methionine sulfoxide reductase MsrA
	0	0	0	0	0	0	0	0	0	0	0	0	0	0	0	0	0	0	0	0	0	0	0	0	0	0	1	0	0	0	0	0	0	0	0	0	0	0	0	0	COG0229	O	Peptide methionine sulfoxide reductase MsrB
	1	1	1	0	1	1	1	1	1	1	1	1	1	1	1	1	1	1	1	1	1	1	1	0	1	0	1	0	0	1	1	1	1	1	1	1	1	1	1	1	COG0234	O	Co-chaperonin GroES (HSP10)
	0	0	0	0	0	0	0	0	0	0	1	1	1	1	1	1	1	1	0	1	1	1	1	0	0	0	0	0	0	3	2	1	1	0	1	2	2	1	1	1	COG0265	O	Periplasmic serine protease, S1-C subfamily, contain C-terminal PDZ domain
	0	0	1	0	0	0	0	0	0	1	0	1	1	1	1	1	0	0	1	1	1	1	1	0	0	0	0	0	0	0	0	0	0	1	1	1	1	1	1	1	COG0278	O	Glutaredoxin-related protein
	0	0	0	0	0	0	0	0	0	0	0	0	0	0	0	0	0	0	0	0	0	0	0	0	0	1	0	0	0	0	0	0	0	0	0	0	0	0	0	0	COG0298	O	Hydrogenase maturation factor
	2	0	2	1	0	1	0	0	0	3	1	2	2	2	1	2	1	1	2	2	2	2	1	0	0	0	0	0	0	0	0	0	0	2	2	2	2	0	3	3	COG0316	O	Fe-S cluster assembly iron-binding protein IscA
	1	0	1	0	1	0	0	1	0	1	0	0	1	1	1	1	1	0	1	1	1	1	1	0	0	0	0	0	0	1	1	1	0	0	0	1	1	1	0	1	COG0326	O	Molecular chaperone, HSP90 family
	0	0	0	0	0	0	0	0	0	2	0	2	3	3	1	3	1	0	0	2	2	2	2	0	0	0	0	0	0	2	2	2	0	2	2	3	3	2	2	2	COG0330	O	Regulator of protease activity HflC, stomatin/prohibitin superfamily
	0	0	1	0	0	0	0	0	0	1	0	1	1	1	0	1	0	1	1	1	1	1	1	0	0	0	0	0	0	0	0	0	0	1	1	1	1	0	1	1	COG0354	O	Folate-binding Fe-S cluster repair protein YgfZ, possible role in tRNA modification
	0	0	0	0	0	0	0	0	0	0	0	1	0	0	0	0	0	0	0	0	0	0	0	0	0	1	0	0	0	0	0	0	0	0	0	0	0	0	0	0	COG0378	O	Ni2+-binding GTPase involved in regulation of expression and maturation of urease and hydrogenase
	0	1	0	0	1	0	1	1	1	0	1	1	1	1	1	1	1	1	0	0	0	0	0	0	0	0	0	0	1	1	0	0	1	1	1	0	0	1	0	1	COG0396	O	Fe-S cluster assembly ATPase SufC
	0	0	1	0	0	0	0	0	0	2	0	0	0	1	0	1	0	0	1	0	0	0	0	0	0	0	0	0	0	0	0	0	0	1	1	0	0	0	1	1	COG0425	O	TusA-related sulfurtransferase
	1	1	2	1	1	1	1	1	1	2	1	1	1	1	1	1	1	1	2	2	2	2	2	1	1	2	1	1	1	1	2	2	1	1	1	2	2	1	2	1	COG0443	O	Molecular chaperone DnaK (HSP70)
	1	1	1	1	1	1	1	1	1	1	1	1	1	1	1	1	1	1	1	1	1	1	1	1	1	0	1	0	0	1	1	1	3	1	1	1	0	1	1	1	COG0459	O	Chaperonin GroEL (HSP60 family)
	0	0	1	0	0	0	1	0	0	1	1	1	1	1	1	1	1	1	1	1	1	1	1	0	2	1	1	1	1	2	1	1	1	1	1	1	1	1	1	1	COG0465	O	ATP-dependent Zn proteases
	0	0	1	0	0	0	1	1	0	1	0	1	1	1	1	1	1	0	1	1	1	1	1	0	1	2	1	1	1	1	2	2	1	1	1	1	1	1	1	1	COG0466	O	ATP-dependent Lon protease, bacterial type
	1	1	1	1	1	1	1	1	0	1	1	1	1	1	1	1	1	1	1	1	1	1	1	1	1	1	1	1	1	1	1	1	1	1	1	1	1	1	1	1	COG0484	O	DnaJ-class molecular chaperone with C-terminal Zn finger domain
	1	1	1	1	1	0	0	0	0	1	1	1	1	1	1	1	1	1	2	2	2	2	2	0	0	1	1	1	2	1	1	1	1	1	1	2	2	1	1	1	COG0492	O	Thioredoxin reductase
	0	0	1	0	0	0	0	0	0	2	0	0	1	1	0	1	0	1	1	0	0	0	0	0	0	0	0	0	0	0	0	0	0	1	1	0	0	0	1	0	COG0501	O	Zn-dependent protease with chaperone function
	0	0	0	0	0	0	0	0	0	3	0	0	0	0	0	0	1	1	0	1	0	1	0	0	0	0	0	0	0	1	0	0	0	0	0	1	1	0	0	0	COG0526	O	Thiol-disulfide isomerase or thioredoxin
	0	0	0	0	1	0	1	0	0	2	2	1	0	0	0	1	1	2	1	2	1	2	2	1	0	2	0	1	1	3	2	2	2	1	1	1	1	1	0	0	COG0542	O	ATP-dependent Clp protease ATP-binding subunit ClpA
	0	0	0	0	0	0	0	0	0	1	0	0	1	1	0	0	0	1	0	1	1	1	1	0	1	2	1	1	1	1	1	1	1	0	0	1	1	1	0	1	COG0544	O	FKBP-type peptidyl-prolyl cis-trans isomerase (trigger factor)
	0	0	0	0	0	0	0	0	0	0	0	0	0	0	0	0	0	0	0	0	0	0	0	0	0	0	0	0	0	1	0	0	1	0	0	0	0	0	0	0	COG0545	O	FKBP-type peptidyl-prolyl cis-trans isomerase
	1	0	2	1	1	0	1	1	1	1	1	1	1	1	1	1	1	1	1	1	1	1	1	1	1	1	1	1	1	1	1	1	1	1	1	1	1	1	1	1	COG0576	O	Molecular chaperone GrpE (heat shock protein)
	0	0	0	0	0	0	0	0	0	0	0	0	0	0	0	0	0	1	0	1	0	1	1	0	0	0	0	0	0	1	1	0	0	0	0	0	0	0	0	0	COG0606	O	Predicted ATPase with chaperone activity
	0	0	1	0	0	0	1	0	0	1	1	1	1	2	1	1	0	0	1	1	0	1	1	0	0	0	0	0	0	1	0	0	1	0	0	2	0	2	0	0	COG0616	O	Periplasmic serine protease, ClpP class
	0	0	0	0	0	0	0	0	0	2	0	0	0	0	0	0	0	0	1	1	1	1	0	0	0	0	0	0	0	0	0	0	0	1	0	1	1	0	0	0	COG0625	O	Glutathione S-transferase
	0	0	0	0	0	0	0	0	0	1	0	0	0	0	0	0	0	0	0	0	0	0	1	0	0	0	0	0	1	1	0	0	0	0	0	0	0	0	0	0	COG0652	O	Peptidyl-prolyl cis-trans isomerase (rotamase) - cyclophilin family
	1	0	1	1	1	0	1	1	1	1	1	1	1	1	1	1	1	1	1	1	1	1	1	1	1	1	1	1	1	1	1	1	1	1	1	1	1	1	0	1	COG0691	O	tmRNA-binding protein
	0	0	1	0	0	0	1	0	0	1	0	1	1	1	0	1	0	0	0	1	1	1	1	0	0	0	0	0	1	0	0	0	0	1	1	1	1	1	0	0	COG0694	O	Fe-S cluster biogenesis protein NfuA, 4Fe-4S-binding domain
	0	0	0	0	0	0	0	0	0	2	1	1	1	0	0	0	0	0	0	1	1	1	1	1	0	0	0	0	0	0	0	0	0	0	0	1	0	1	0	1	COG0695	O	Glutaredoxin
	0	0	0	0	0	0	0	0	0	0	1	0	0	0	0	0	1	1	0	0	0	0	0	0	0	0	0	0	1	1	0	0	0	0	0	0	0	0	0	0	COG0705	O	Membrane associated serine protease, rhomboid family
	0	1	0	0	1	0	1	2	1	0	2	1	2	2	2	2	2	1	0	0	0	0	0	0	0	0	0	0	1	2	0	0	2	2	2	0	0	2	0	2	COG0719	O	Fe-S cluster assembly scaffold protein SufB
	0	1	1	1	1	1	1	1	1	1	1	1	1	1	1	1	1	2	1	1	1	1	1	1	0	0	0	0	0	2	2	2	2	1	1	1	1	1	1	1	COG0740	O	ATP-dependent protease ClpP, protease subunit
	0	0	0	0	0	0	0	0	0	0	0	0	0	0	0	1	0	1	0	1	1	1	1	0	0	0	0	0	1	1	1	1	0	0	0	1	1	0	0	1	COG0750	OK	Membrane-associated protease RseP, regulator of RpoE activity
	0	0	0	0	0	0	0	0	0	1	1	0	0	0	0	0	1	1	0	1	1	1	1	0	0	0	0	0	0	0	0	0	0	0	0	1	1	0	0	0	COG0755	O	ABC-type transport system involved in cytochrome c biogenesis, permease component
	0	0	0	0	0	0	0	0	0	2	1	1	0	0	0	0	1	0	0	1	0	0	0	0	0	0	0	0	0	1	1	1	0	0	0	2	1	2	1	2	COG0760	O	Parvulin-like peptidyl-prolyl isomerase
	0	0	0	0	0	0	0	0	0	1	1	0	0	0	0	0	1	0	0	0	0	0	0	0	0	0	0	0	0	1	1	1	1	0	0	1	1	0	0	0	COG0793	O	C-terminal processing protease CtpA/Prc, contains a PDZ domain
	1	0	1	0	0	1	0	0	0	1	1	0	0	0	0	0	0	0	1	1	1	1	1	0	2	1	1	1	1	1	0	1	1	0	0	1	1	1	1	0	COG0822	O	NifU homolog involved in Fe-S cluster formation
	0	0	0	0	0	0	0	0	0	1	0	0	0	0	1	0	0	0	0	0	0	0	0	0	0	0	0	0	0	0	0	0	0	1	0	0	0	0	0	0	COG0826	O	Collagenase-like protease, PrtC family
	0	0	0	0	0	0	0	0	0	0	0	1	0	0	0	0	0	0	0	0	0	0	0	0	0	2	0	0	0	0	0	0	0	0	0	0	0	0	0	0	COG0829	O	Urease accessory protein UreH
	0	0	0	0	0	0	0	0	0	0	0	1	0	0	0	0	0	0	0	0	0	0	0	0	0	2	0	0	0	0	0	0	0	0	0	0	0	0	0	0	COG0830	O	Urease accessory protein UreF
	0	0	0	0	0	0	0	0	0	0	0	0	0	0	0	0	0	0	0	0	0	0	0	0	0	0	0	0	0	0	0	0	1	0	0	0	0	0	0	0	COG1025	O	Secreted/periplasmic Zn-dependent peptidases, insulinase-like
	0	0	0	0	0	0	0	0	0	0	0	0	0	0	0	0	0	0	0	0	0	0	0	0	0	0	0	0	0	1	1	1	1	0	0	0	0	0	0	0	COG1026	O	Zn-dependent peptidase, M16 (insulinase) family
	0	0	0	0	0	0	0	0	0	2	0	0	0	0	0	0	0	0	0	1	0	0	0	0	0	0	0	0	0	1	0	0	0	0	0	0	0	0	0	0	COG1047	O	FKBP-type peptidyl-prolyl cis-trans isomerase 2
	0	0	0	0	0	0	0	0	0	0	0	0	0	0	0	1	0	0	0	1	0	1	0	0	0	0	0	0	0	1	1	0	1	0	0	1	1	0	0	0	COG1066	O	Predicted ATP-dependent serine protease
	0	0	0	0	0	0	0	0	0	0	0	0	0	1	0	1	0	0	0	0	0	0	0	0	0	0	0	0	0	1	0	0	0	1	1	0	0	0	1	0	COG1067	O	Predicted ATP-dependent protease
	0	0	1	0	0	0	0	0	0	1	0	0	0	1	1	0	0	0	1	0	1	1	0	0	0	0	0	0	0	1	0	0	0	0	0	1	1	1	1	1	COG1076	O	DnaJ-domain-containing proteins 1
	0	0	0	0	0	0	0	0	0	0	0	0	0	0	0	0	0	2	0	0	0	0	0	0	0	0	0	0	0	0	0	0	0	0	0	0	0	0	0	0	COG1123	O	ABC-type glutathione transport system ATPase component, contains duplicated ATPase domain
	0	0	1	1	1	1	1	1	1	1	1	1	1	1	1	1	1	1	1	1	1	1	1	1	0	0	0	0	0	1	1	1	1	1	1	1	1	1	1	1	COG1219	O	ATP-dependent protease Clp, ATPase subunit
	0	0	1	0	0	0	1	0	0	0	0	0	1	0	1	1	0	0	1	1	1	1	1	0	0	0	0	0	0	0	1	1	0	0	0	1	1	1	1	1	COG1220	O	ATP-dependent protease HslVU (ClpYQ), ATPase subunit
	0	0	0	0	0	0	0	0	0	1	2	0	0	0	0	0	0	1	0	3	1	1	2	0	0	0	0	0	0	0	0	0	0	0	0	0	1	0	0	0	COG1225	O	Peroxiredoxin
	0	0	0	0	0	0	0	0	0	0	0	0	0	0	0	0	0	0	0	0	0	0	0	0	0	0	0	0	0	0	0	0	1	0	0	0	0	0	0	0	COG1262	O	Formylglycine-generating enzyme, required for sulfatase activity, contains SUMF1/FGE domain
	0	0	0	0	0	0	0	0	0	0	0	0	0	0	0	0	0	0	0	0	0	0	0	0	0	0	0	0	0	1	0	0	0	0	0	0	0	0	0	0	COG1266	O	Membrane protease YdiL, CAAX protease family
	0	0	0	0	0	0	0	0	0	0	0	0	0	0	0	0	0	0	0	0	0	0	0	0	0	3	0	0	2	1	0	0	0	0	0	0	0	0	0	0	COG1277	O	ABC-type transport system involved in multi-copper enzyme maturation, permease component
	0	0	0	0	0	0	0	0	0	0	0	0	0	0	0	0	0	0	0	0	0	0	0	0	0	0	0	1	1	0	0	0	0	0	0	0	0	0	0	0	COG1281	O	Redox-regulated molecular chaperone, HSP33 family
	0	0	0	0	0	0	0	0	0	0	0	1	0	0	0	1	0	0	0	1	1	1	1	0	0	0	0	0	0	0	0	0	1	0	1	1	1	0	0	0	COG1495	O	Disulfide bond formation protein DsbB
	0	0	0	0	0	0	0	0	0	0	0	0	0	0	0	0	0	0	0	0	0	0	0	0	0	0	0	0	0	0	0	0	0	0	0	1	0	0	0	0	COG1585	O	Membrane protein implicated in regulation of membrane protease activity
	0	0	0	0	0	0	0	0	0	0	0	0	0	0	0	0	0	1	0	2	2	2	1	0	0	0	0	0	0	0	0	0	1	0	0	2	0	0	0	0	COG1651	O	Protein-disulfide isomerase
	0	0	0	0	0	0	0	0	0	0	1	0	0	0	0	0	1	0	0	0	0	0	0	0	0	0	0	0	0	0	0	0	0	0	0	0	0	0	0	0	COG1899	OJ	Deoxyhypusine synthase
	0	0	0	0	0	0	0	0	0	1	0	0	0	0	0	0	0	0	0	0	0	0	0	0	0	0	0	0	0	0	0	0	0	0	0	0	0	0	0	0	COG1994	O	Zn-dependent protease (includes SpoIVFB)
	0	0	0	0	0	0	0	0	0	1	1	0	0	0	0	0	0	0	0	1	1	1	1	0	0	0	0	0	0	0	0	0	0	0	0	2	0	0	0	0	COG1999	O	Cytochrome oxidase Cu insertion factor, SCO1/SenC/PrrC family
	0	0	0	0	0	0	0	0	0	0	0	0	0	0	0	0	0	0	0	0	0	0	0	0	0	0	0	0	0	1	0	0	0	0	0	0	0	0	0	0	COG2137	O	SOS response regulatory protein OraA/RecX, interacts with RecA
	0	0	0	0	0	0	0	0	0	0	1	0	0	0	0	0	0	0	0	0	0	0	0	0	0	0	0	0	0	0	0	0	0	0	0	0	0	0	0	0	COG2143	O	Thioredoxin-related protein
	0	0	0	0	1	0	0	0	0	0	1	0	0	0	0	0	1	1	0	0	0	0	0	0	0	0	0	0	0	0	0	0	0	0	0	0	0	1	0	0	COG2151	O	Metal-sulfur cluster biosynthetic enzyme
	0	0	0	0	1	0	1	1	0	0	0	1	1	1	1	1	1	1	0	0	0	0	0	0	0	0	0	0	0	0	0	0	1	1	1	0	0	0	0	1	COG2166	O	Sulfur transfer protein SufE, Fe-S center assembly
	0	0	1	0	0	0	0	0	0	1	0	0	0	1	0	1	0	0	0	0	0	0	0	0	0	0	0	0	0	0	0	0	0	1	1	0	0	0	1	1	COG2168	O	Sulfur transfer complex TusBCD TusB component, DsrH family
	0	0	0	0	0	0	0	0	0	0	0	0	0	0	0	0	0	0	0	0	0	0	0	0	0	3	0	0	0	0	0	0	0	0	0	0	0	0	0	0	COG2371	O	Urease accessory protein UreE
	0	0	0	0	0	0	0	0	0	1	0	0	0	0	0	0	0	0	0	1	1	1	0	0	0	0	0	0	0	0	0	0	0	0	0	1	0	0	0	0	COG2386	O	ABC-type transport system involved in cytochrome c biogenesis, permease component
	0	0	0	0	0	0	0	0	0	1	0	0	0	0	0	0	0	0	0	0	0	0	0	0	0	0	0	0	0	0	0	0	0	0	0	0	1	0	0	0	COG2518	O	Protein-L-isoaspartate O-methyltransferase
	0	0	0	0	0	0	0	0	0	0	1	0	0	0	0	0	1	0	0	0	0	0	0	0	0	0	0	0	0	0	0	0	0	0	0	0	0	0	0	0	COG2738	O	Zn-dependent membrane protease YugP
	0	0	0	0	0	0	0	0	0	1	0	0	0	0	0	0	0	0	0	0	0	0	0	0	0	0	0	0	0	0	0	0	0	0	0	0	0	0	0	0	COG2844	OT	UTP:GlnB (protein PII) uridylyltransferase
	0	0	0	0	0	0	0	0	0	0	0	0	1	1	0	0	0	0	0	1	1	1	1	0	0	0	0	0	0	0	0	0	0	0	0	1	0	0	0	0	COG2938	O	Succinate dehydrogenase flavin-adding protein, antitoxin component of the CptAB toxin-antitoxin module
	0	0	0	0	0	0	0	0	0	1	0	0	0	0	0	0	0	0	0	1	1	1	1	0	0	0	0	0	0	1	0	0	0	0	0	0	1	0	0	0	COG2975	O	Fe-S-cluster formation regulator IscX/YfhJ
	0	0	0	0	0	0	0	0	0	0	0	0	0	1	0	0	0	0	0	0	0	0	0	0	0	0	0	0	0	0	0	0	0	0	0	0	0	0	0	0	COG2999	O	Glutaredoxin 2
	0	0	0	0	0	0	0	0	0	0	0	0	0	0	0	0	0	0	0	1	0	0	0	0	0	1	0	0	0	2	0	0	0	1	0	0	0	0	0	0	COG3118	O	Negative regulator of GroEL, contains thioredoxin-like and TPR-like domains
	0	0	0	0	0	0	0	0	0	1	0	0	0	0	0	0	0	1	0	1	1	1	1	0	0	0	0	0	0	0	0	0	0	0	0	1	0	0	0	0	COG3346	O	Cytochrome oxidase assembly protein ShyY1
	0	0	0	0	0	0	0	0	0	0	0	0	0	0	0	0	0	1	0	0	0	0	0	0	0	0	0	1	1	0	0	0	0	0	0	0	0	0	0	0	COG3590	O	Predicted metalloendopeptidase
	0	0	0	0	0	0	0	0	0	0	0	1	1	0	0	1	0	0	0	0	0	0	0	0	0	0	0	0	0	0	0	0	0	1	1	0	0	0	0	1	COG3785	O	Heat shock protein HspQ
	0	0	0	0	0	0	0	0	0	0	1	0	0	0	0	0	0	0	0	0	0	0	0	0	0	0	0	0	0	0	0	0	1	0	0	0	0	0	0	0	COG3869	O	Protein-arginine kinase
	0	0	0	0	0	0	0	0	0	0	1	0	0	0	0	0	0	0	0	0	0	0	0	0	0	0	0	0	0	0	0	0	1	0	0	0	0	0	0	0	COG3880	O	Protein-arginine kinase activator protein McsA
	0	0	0	0	0	0	0	0	0	1	0	0	0	0	0	0	0	0	0	1	1	1	0	0	0	0	0	0	0	0	0	0	0	0	0	1	1	0	0	0	COG4133	O	ABC-type transport system involved in cytochrome c biogenesis, ATPase component
	0	0	0	0	0	0	0	0	0	1	0	0	0	0	0	0	0	0	0	2	0	0	0	0	0	1	0	0	0	0	0	0	0	0	0	0	1	0	0	0	COG4232	O	Thiol:disulfide interchange protein
	0	0	0	0	0	0	0	0	0	0	0	0	0	0	0	0	0	0	0	1	0	0	0	0	0	0	0	0	0	0	0	0	0	0	0	0	0	0	0	0	COG4233	OC	Thiol-disulfide interchange protein, contains DsbC and DsbD domains
	0	0	0	0	0	0	0	0	0	0	0	0	0	0	0	0	0	0	0	0	0	0	0	0	0	0	0	0	0	1	0	0	0	0	0	0	0	0	0	0	COG4545	O	Glutaredoxin-related protein
	0	0	0	0	0	0	0	0	0	1	0	0	0	0	0	0	0	0	0	0	0	0	1	0	0	0	0	0	0	0	0	0	0	0	0	1	0	0	0	0	COG5265	O	ABC-type transport system involved in Fe-S cluster assembly, permease and ATPase components
	0	0	1	0	0	0	1	0	0	0	0	0	1	0	1	1	0	0	1	1	1	1	1	0	0	0	0	0	0	0	1	1	0	0	0	1	1	1	1	1	COG5405	O	ATP-dependent protease HslVU (ClpYQ), peptidase subunit
[A] RNA processing and modification	0	0	1	0	0	0	0	0	0	1	0	1	1	1	1	1	0	1	1	0	0	0	0	0	0	0	0	0	0	0	0	0	0	1	1	0	0	1	1	1	COG1949	A	Oligoribonuclease (3'-5' exoribonuclease)
[L] Replication, recombination and repair	0	0	0	0	0	0	0	0	0	0	0	1	0	0	0	0	0	0	0	1	1	1	1	0	0	0	0	1	1	0	1	1	1	0	0	1	1	0	0	0	COG0164	L	Ribonuclease HII
	0	0	0	0	0	0	0	0	0	1	1	1	1	1	1	0	0	0	0	1	1	1	1	0	0	0	0	0	0	1	1	1	1	0	0	1	0	1	1	1	COG0177	L	Endonuclease III
	0	0	0	0	0	0	0	0	0	1	0	0	0	0	0	0	0	1	0	1	1	1	0	0	1	2	1	1	1	1	1	1	1	0	0	1	0	0	0	0	COG0178	L	Excinuclease UvrABC ATPase subunit
	1	0	1	0	1	0	1	0	0	2	1	1	1	1	1	1	1	2	1	1	1	1	1	1	1	8	2	2	2	1	2	2	2	2	1	2	1	2	1	1	COG0187	L	DNA gyrase/topoisomerase IV, subunit B
	0	0	1	0	1	0	1	0	0	2	1	1	1	1	1	1	1	2	1	1	1	1	1	1	1	6	2	2	2	1	2	2	1	2	1	2	1	2	0	1	COG0188	L	DNA gyrase/topoisomerase IV, subunit A
	0	0	1	0	0	0	0	0	0	1	1	0	1	1	1	1	1	3	0	1	1	1	1	0	1	2	1	1	1	2	1	2	1	1	1	1	1	1	1	1	COG0210	L	Superfamily I DNA or RNA helicase
	0	0	0	0	1	0	1	1	0	0	0	0	0	0	0	1	1	0	0	1	1	1	1	0	0	0	0	0	0	1	1	1	1	1	1	1	1	1	0	0	COG0249	L	DNA mismatch repair ATPase MutS
	0	0	1	0	0	0	0	0	0	1	1	0	1	0	1	0	1	1	1	1	0	1	1	0	1	1	1	2	1	1	0	0	0	1	0	0	0	0	0	0	COG0258	L	5'-3' exonuclease
	0	0	0	0	0	0	0	0	0	1	0	0	0	0	0	0	0	1	0	1	1	1	0	0	1	2	1	1	1	0	0	0	0	1	1	0	1	0	0	0	COG0266	L	Formamidopyrimidine-DNA glycosylase
	0	0	0	0	0	0	0	0	0	0	0	0	0	0	0	0	0	0	0	0	0	0	0	0	0	4	0	2	1	0	0	0	0	0	0	0	0	0	0	0	COG0270	L	Site-specific DNA-cytosine methylase
	0	0	1	0	0	0	0	0	0	1	1	1	1	1	1	1	1	1	1	1	1	1	1	1	1	2	1	1	1	1	1	1	1	1	1	1	1	1	1	1	COG0272	L	NAD-dependent DNA ligase
	1	0	1	1	1	1	1	0	1	1	1	1	1	1	1	1	1	1	1	1	1	1	1	1	1	2	1	1	1	1	1	1	2	1	1	1	1	1	1	1	COG0305	L	Replicative DNA helicase
	0	0	0	0	0	0	0	0	0	0	0	0	0	0	0	0	0	1	0	1	1	0	0	0	1	1	1	1	1	1	1	1	1	0	0	1	1	0	0	0	COG0322	L	Excinuclease UvrABC, nuclease subunit
	0	0	0	0	1	0	0	0	0	0	0	0	0	0	0	1	1	0	0	1	1	1	1	0	0	0	0	0	0	1	1	1	1	1	1	1	1	1	0	1	COG0323	L	DNA mismatch repair ATPase MutL
	0	0	0	0	0	0	0	0	0	1	0	1	1	1	1	1	1	1	0	1	1	1	1	0	0	0	0	0	0	1	0	0	0	1	1	1	1	1	1	1	COG0328	L	Ribonuclease HI
	0	0	0	0	0	0	0	0	0	0	0	0	0	0	0	0	0	0	0	0	0	0	0	0	0	0	0	0	1	1	1	0	0	1	0	0	2	1	0	0	COG0338	L	Site-specific DNA-adenine methylase
	0	0	0	0	0	0	0	0	0	0	1	0	0	0	0	0	0	0	0	0	0	0	0	0	0	0	0	0	1	1	0	0	1	0	0	0	0	0	0	0	COG0350	L	O6-methylguanine-DNA--protein-cysteine methyltransferase
	0	0	0	0	0	0	0	0	0	0	1	0	0	0	0	0	0	1	0	2	1	1	1	0	0	1	0	1	1	1	1	0	1	0	0	1	1	1	0	0	COG0353	L	Recombinational DNA repair protein RecR
	1	0	1	0	0	0	0	0	0	1	1	1	1	1	1	1	1	1	1	1	1	1	1	0	1	3	1	1	1	1	1	1	1	1	1	1	1	1	1	1	COG0358	L	DNA primase (bacterial type)
	0	0	0	0	0	0	0	0	0	0	0	0	0	0	0	0	0	0	0	0	0	0	0	0	0	1	1	1	1	0	0	0	0	0	0	0	0	0	0	0	COG0389	L	Nucleotidyltransferase/DNA polymerase involved in DNA repair
	0	0	0	0	0	0	0	0	0	0	0	0	1	0	0	1	0	0	1	0	0	0	0	0	0	0	0	0	0	0	0	0	0	0	0	0	0	0	0	0	COG0415	L	Deoxyribodipyrimidine photolyase
	0	0	0	0	0	0	0	0	0	0	0	0	0	0	0	0	0	0	0	1	0	0	0	0	0	0	0	0	0	2	1	1	0	0	0	0	0	0	0	0	COG0419	L	DNA repair exonuclease SbcCD ATPase subunit
	0	0	0	0	0	0	0	0	0	0	0	0	0	0	0	0	0	0	0	0	0	0	0	0	0	0	0	0	0	2	1	1	0	0	0	0	0	0	0	0	COG0420	L	DNA repair exonuclease SbcCD nuclease subunit
	0	0	0	0	0	0	0	0	1	0	1	0	1	0	1	1	1	1	0	1	1	1	1	1	1	1	1	1	1	1	1	1	1	1	1	1	1	1	0	0	COG0468	L	RecA/RadA recombinase
	0	0	0	0	0	0	0	0	0	0	0	0	0	0	0	0	0	0	0	0	0	0	0	1	0	1	0	0	0	1	0	0	0	1	0	0	0	0	0	0	COG0470	L	DNA polymerase III, delta prime subunit
	0	0	0	0	0	0	0	0	0	1	0	0	1	0	0	0	1	0	0	1	1	1	1	0	0	0	0	0	0	1	0	0	1	0	0	0	0	0	0	0	COG0496	L	Broad specificity polyphosphatase and 5'/3'-nucleotidase SurE
	0	0	0	0	0	0	0	0	0	0	0	0	0	0	0	0	0	1	0	0	0	0	0	0	0	0	0	0	0	1	1	0	0	0	0	1	0	0	0	0	COG0497	L	DNA repair ATPase RecN
	0	0	1	0	0	0	0	0	0	0	0	1	0	1	0	1	0	0	0	0	0	0	0	0	0	0	0	1	1	0	1	1	2	2	0	0	0	1	1	1	COG0507	L	ATP-dependent exoDNAse (exonuclease V), alpha subunit, helicase superfamily I
	0	0	1	0	0	0	1	0	0	3	0	1	1	1	0	1	1	0	1	0	1	0	0	1	2	2	1	2	1	1	0	0	0	1	1	1	0	0	1	1	COG0513	L	Superfamily II DNA and RNA helicase
	0	0	0	0	0	0	0	0	0	0	0	0	0	0	0	0	0	0	0	0	0	0	0	0	0	0	0	0	0	1	0	0	0	0	0	0	0	0	0	0	COG0514	L	Superfamily II DNA helicase RecQ
	0	0	0	0	0	0	0	0	0	1	1	0	0	1	0	1	1	1	1	1	1	1	1	1	1	5	0	1	0	1	1	1	1	1	1	1	1	1	1	1	COG0550	L	DNA topoisomerase IA
	0	0	0	0	0	0	0	0	0	0	0	0	0	0	0	0	0	0	0	0	0	0	0	0	0	1	0	0	0	0	0	0	0	1	0	0	0	0	0	0	COG0551	L	ssDNA-binding Zn-finger and Zn-ribbon domains of topoisomerase 1
	0	0	0	0	0	0	0	0	0	0	0	0	0	0	0	0	0	1	0	1	1	0	0	0	1	3	1	1	1	1	1	1	1	0	0	1	1	0	0	0	COG0556	L	Excinuclease UvrABC helicase subunit UvrB
	1	1	1	1	1	1	1	1	1	1	1	1	1	1	1	1	1	1	1	1	1	1	1	1	1	4	1	1	1	1	1	1	1	1	1	1	1	1	1	1	COG0587	L	DNA polymerase III, alpha subunit
	1	0	1	0	0	1	1	0	0	1	1	1	1	1	1	1	1	1	1	1	1	1	1	0	1	1	1	1	1	1	1	1	1	1	1	1	1	1	1	1	COG0592	L	DNA polymerase III sliding clamp (beta) subunit, PCNA homolog
	0	0	1	0	0	0	0	0	0	1	0	0	0	0	0	1	0	1	0	2	1	1	1	0	1	2	1	1	1	1	1	1	2	1	0	1	1	1	1	1	COG0593	L	Chromosomal replication initiation ATPase DnaA
	1	0	0	0	0	0	0	0	0	1	1	0	1	0	1	1	0	0	0	1	1	1	1	0	0	0	0	0	0	1	0	0	1	0	1	1	1	0	0	0	COG0608	L	Single-stranded DNA-specific exonuclease, DHH superfamily, may be involved in archaeal DNA replication intiation
	1	0	1	1	0	0	0	0	0	1	1	1	1	1	1	1	0	1	1	1	1	1	1	0	1	1	1	1	1	2	0	1	1	1	1	1	1	1	1	1	COG0629	L	Single-stranded DNA-binding protein
	0	0	0	0	0	0	0	0	0	1	1	0	0	0	0	1	1	1	0	1	1	1	1	0	0	1	1	1	1	1	1	1	1	1	1	1	1	1	0	0	COG0632	L	Holliday junction resolvasome RuvABC DNA-binding subunit
	0	0	1	0	0	0	0	0	0	0	0	0	0	1	0	1	0	0	0	0	0	0	0	0	1	1	1	1	1	0	0	0	1	0	0	0	0	0	0	0	COG0648	L	Endonuclease IV
	0	0	1	0	0	0	0	0	0	1	0	1	1	1	1	0	0	1	1	0	0	0	0	0	1	2	1	1	1	0	1	1	1	0	1	0	0	1	0	1	COG0692	L	Uracil DNA glycosylase
	0	0	0	0	0	0	0	0	0	1	2	1	1	0	1	0	1	3	0	1	1	1	1	0	0	0	0	0	0	1	1	1	0	1	1	2	1	0	1	1	COG0708	L	Exonuclease III
	0	0	1	0	0	0	0	0	0	1	0	1	0	1	0	1	0	0	0	1	1	1	1	0	0	0	0	1	1	1	1	1	1	1	1	1	1	1	1	1	COG0749	L	DNA polymerase I - 3'-5' exonuclease and polymerase domains
	0	0	0	0	0	0	0	0	0	0	0	0	0	0	0	0	0	1	0	1	0	1	1	0	0	1	0	1	1	1	1	1	0	0	0	0	0	0	0	0	COG0758	L	Predicted Rossmann fold nucleotide-binding protein DprA/Smf involved in DNA uptake
	0	0	2	0	0	0	0	0	0	3	1	0	1	0	0	1	2	1	0	3	3	3	1	0	1	1	1	4	1	1	1	1	1	2	0	3	5	0	2	2	COG0776	L	Bacterial nucleoid DNA-binding protein
	0	0	0	0	0	0	0	0	0	0	0	0	0	0	0	0	0	1	0	1	1	1	0	0	0	0	0	0	0	1	0	0	0	0	0	0	1	0	0	0	COG0792	L	Predicted endonuclease distantly related to archaeal Holliday junction resolvase
	0	0	0	0	0	0	1	0	0	0	1	0	1	0	1	1	0	1	0	1	1	1	1	0	0	0	0	0	0	2	1	0	1	1	1	1	1	1	0	0	COG0817	L	Holliday junction resolvasome RuvABC endonuclease subunit
	1	1	2	0	0	1	1	0	0	2	0	2	2	2	1	2	1	0	1	1	1	0	1	1	0	1	0	0	0	1	0	0	2	1	2	1	1	0	2	2	COG0847	L	DNA polymerase III, epsilon subunit or related 3'-5' exonuclease
	0	0	0	0	0	0	0	0	0	0	0	0	0	0	0	0	0	1	0	0	0	0	0	0	0	0	0	0	1	0	0	0	0	0	0	0	0	0	0	0	COG0863	L	DNA modification methylase
	0	0	0	0	0	0	0	0	0	0	1	0	0	0	0	0	0	0	0	0	0	0	0	0	1	2	0	0	1	0	0	0	1	0	0	0	0	0	0	0	COG1039	L	Ribonuclease HIII
	0	0	1	0	0	0	0	0	0	1	1	1	1	1	0	1	1	0	1	1	1	1	1	0	0	0	0	0	0	1	1	1	1	2	1	1	1	1	1	1	COG1074	L	ATP-dependent exoDNAse (exonuclease V) beta subunit (contains helicase and exonuclease domains)
	0	0	0	0	0	0	0	0	0	0	0	0	0	0	0	0	0	0	0	0	0	0	0	0	0	5	1	0	1	0	0	0	0	0	0	0	0	0	0	0	COG1112	L	Superfamily I DNA and/or RNA helicase
	0	0	0	0	0	0	0	0	0	0	0	0	0	0	0	0	0	0	0	0	0	0	0	0	0	0	0	0	0	0	1	1	0	0	0	0	0	0	0	0	COG1193	L	dsDNA-specific endonuclease/ATPase MutS2
	0	0	1	0	0	0	0	0	0	0	1	1	0	1	1	0	1	0	1	0	0	0	0	0	0	0	0	0	0	1	0	0	1	0	0	0	0	1	1	0	COG1194	L	Adenine-specific DNA glycosylase, acts on AG and A-oxoG pairs
	0	0	0	0	0	0	0	0	0	0	0	0	0	0	0	0	0	1	0	1	1	1	1	0	0	0	0	0	0	1	1	0	1	0	0	1	0	0	0	0	COG1195	L	Recombinational DNA repair ATPase RecF
	0	0	0	0	0	0	0	0	0	1	0	0	0	1	0	0	0	0	0	1	0	1	0	0	0	0	0	0	0	1	1	1	0	0	0	1	0	0	1	1	COG1197	LK	Transcription-repair coupling factor (superfamily II helicase)
	0	0	0	0	0	0	0	0	0	1	1	0	0	1	1	1	0	0	0	1	1	1	1	0	1	0	0	0	0	1	1	1	1	1	1	1	0	1	0	1	COG1198	L	Primosomal protein N' (replication factor Y) - superfamily II helicase
	0	0	0	0	0	0	0	0	0	1	0	0	0	0	0	0	0	0	0	0	0	0	0	0	0	0	0	0	0	0	1	0	0	0	0	0	0	0	0	0	COG1199	L	Rad3-related DNA helicase
	0	0	0	0	0	0	0	0	0	1	0	0	0	0	1	1	1	1	0	1	1	1	1	0	0	0	0	0	0	1	1	1	0	1	1	1	1	0	0	0	COG1200	L	RecG-like helicase
	0	0	0	0	0	0	0	0	0	0	1	1	0	1	0	1	1	1	1	1	1	1	1	1	0	0	0	0	0	0	0	0	1	0	1	1	1	1	0	1	COG1322	L	DNA anti-recombination protein (rearrangement mutator) RmuC
	0	0	1	0	0	0	0	0	0	0	0	1	1	1	0	1	0	0	0	0	0	0	0	0	0	0	0	0	0	0	1	1	1	1	1	0	0	0	1	1	COG1330	L	Exonuclease V gamma subunit
	0	0	0	0	0	0	0	0	0	0	0	0	0	0	0	0	0	0	0	0	0	0	0	0	0	1	1	1	1	1	0	1	0	0	0	0	0	0	0	0	COG1354	L	Chromatin segregation and condensation protein Rec8/ScpA/Scc1, kleisin family
	0	0	0	0	0	0	0	0	0	0	0	0	0	0	0	0	0	1	0	1	1	1	1	0	0	1	0	1	1	1	0	0	1	0	0	1	1	1	0	0	COG1381	L	Recombinational DNA repair protein (RecF pathway)
	0	0	1	0	0	0	1	0	0	1	1	1	1	1	1	1	0	1	1	1	1	1	0	0	1	2	1	1	1	1	1	1	1	1	1	1	1	1	1	1	COG1466	L	DNA polymerase III, delta subunit
	0	0	1	0	0	0	0	0	0	0	0	0	0	0	0	0	0	0	0	1	0	0	0	0	0	2	0	0	0	0	0	0	0	0	0	0	0	0	0	0	COG1484	L	DNA replication protein DnaC
	0	0	0	0	0	0	0	0	0	0	0	0	0	0	0	0	0	0	0	0	0	0	0	0	0	0	1	0	0	0	0	0	0	0	0	0	0	0	0	0	COG1525	L	Endonuclease YncB, thermonuclease family
	0	0	0	0	0	0	0	0	0	0	0	0	0	0	0	0	0	1	0	0	0	0	0	0	0	0	0	0	0	0	0	0	0	0	0	0	0	0	0	0	COG1555	L	DNA uptake protein ComE and related DNA-binding proteins
	0	0	0	0	0	0	0	0	0	1	0	0	0	0	0	0	0	1	0	1	0	1	0	0	0	0	0	1	1	0	0	0	1	1	0	1	1	0	0	0	COG1570	L	Exonuclease VII, large subunit
	1	0	0	0	0	0	0	0	0	0	1	0	0	0	0	0	0	0	0	1	1	1	1	1	0	0	0	0	0	1	0	0	0	0	0	1	1	0	0	0	COG1573	L	Uracil-DNA glycosylase
	0	0	0	0	0	0	0	0	0	1	0	0	0	0	0	0	0	0	0	1	0	0	0	0	0	0	0	0	1	0	0	0	1	1	0	1	1	0	0	0	COG1722	L	Exonuclease VII small subunit
	0	0	0	0	0	0	0	0	0	0	1	0	0	0	0	0	0	0	0	0	0	0	0	0	0	0	0	0	0	0	0	0	0	0	0	0	0	0	0	0	COG1796	L	DNA polymerase/3'-5' exonuclease PolX
	0	0	0	0	0	0	0	0	0	0	0	0	0	0	0	0	0	0	0	1	0	1	1	0	0	0	0	0	0	0	0	0	0	0	0	0	0	0	0	0	COG2003	L	DNA repair protein RadC, contains a helix-hairpin-helix DNA-binding motif
	0	0	0	0	0	0	0	0	0	0	0	0	0	0	0	0	0	0	0	0	1	1	0	0	0	0	0	0	0	0	1	1	0	0	0	1	0	0	0	0	COG2094	L	3-methyladenine DNA glycosylase Mpg
	0	0	0	0	0	0	0	0	0	0	0	0	0	0	0	0	0	0	0	0	0	0	0	0	1	8	1	1	1	0	0	0	0	0	0	0	0	0	0	0	COG2176	L	DNA polymerase III, alpha subunit (gram-positive type)
	0	0	0	0	0	0	0	0	0	0	0	0	0	0	0	0	0	0	0	0	0	0	0	0	0	2	0	0	0	0	0	0	0	0	0	0	0	0	0	0	COG2189	L	Adenine specific DNA methylase Mod
	0	0	0	0	0	0	0	0	0	1	1	0	0	0	0	1	1	1	0	1	1	1	1	0	0	2	1	1	1	1	1	1	1	1	1	1	1	1	0	0	COG2255	L	Holliday junction resolvasome RuvABC, ATP-dependent DNA helicase subunit
	0	0	0	0	0	0	0	0	0	0	0	0	0	0	0	0	0	0	0	0	0	0	0	0	0	1	0	1	1	0	0	0	0	0	0	0	0	0	0	0	COG2256	L	Replication-associated recombination protein RarA (DNA-dependent ATPase)
	0	0	0	0	0	0	0	0	0	0	0	0	0	0	1	0	0	0	0	0	0	0	0	0	0	0	0	0	0	0	0	0	0	0	0	0	0	0	0	0	COG2356	L	Endonuclease I
	0	0	0	0	0	0	0	0	0	1	1	1	1	1	1	1	0	2	0	1	1	1	1	0	1	1	0	1	1	1	1	1	1	1	1	1	1	1	1	1	COG2812	L	DNA polymerase III, gamma/tau subunits
	0	0	0	0	0	0	0	0	0	0	0	0	0	0	0	0	0	0	0	0	0	0	0	0	0	0	0	1	1	0	0	0	0	0	0	0	0	0	0	0	COG2818	L	3-methyladenine DNA glycosylase Tag
	0	0	1	0	0	0	0	0	0	1	0	0	0	1	0	0	0	0	0	1	1	1	0	0	0	0	0	0	0	1	0	0	0	0	0	0	1	0	1	0	COG2840	L	DNA-nicking endonuclease, Smr domain
	0	0	0	0	0	0	0	0	0	0	0	0	0	0	0	0	0	0	1	0	0	0	0	0	0	0	0	0	0	1	0	0	0	0	0	1	1	0	0	0	COG2887	L	RecB family exonuclease
	1	0	1	0	0	0	0	0	0	1	0	1	0	1	0	0	0	0	1	0	0	0	0	0	0	0	0	0	0	0	0	0	0	0	0	0	0	0	1	1	COG2925	L	Exonuclease I
	0	0	0	0	0	0	0	0	0	0	0	1	0	1	0	1	0	0	1	0	0	0	0	0	0	0	0	0	0	0	0	0	0	1	1	1	0	0	1	1	COG2927	L	DNA polymerase III, chi subunit
	0	0	0	0	0	0	0	0	0	0	0	0	0	1	0	1	0	0	0	0	0	0	0	0	0	0	0	0	0	0	0	0	0	1	1	0	0	0	0	1	COG2965	L	Primosomal replication protein N
	0	0	0	0	0	0	0	0	0	0	0	0	0	0	0	0	0	0	0	0	0	0	0	0	0	0	0	0	0	0	0	0	0	0	1	0	0	0	0	1	COG2974	L	DNA recombination-dependent growth factor C
	0	0	0	0	0	0	0	0	0	0	0	1	0	1	0	1	0	0	0	0	0	0	0	0	0	0	0	0	0	0	0	0	0	0	1	0	0	0	1	1	COG3050	L	DNA polymerase III, psi subunit
	0	0	0	0	0	0	0	0	0	0	0	0	0	0	0	1	0	0	0	0	0	0	0	0	0	0	0	0	0	0	0	0	0	1	0	0	0	1	0	0	COG3066	L	DNA mismatch repair protein MutH
	0	0	0	0	0	0	0	0	0	0	0	0	0	0	0	0	0	0	0	1	1	1	1	0	0	0	0	0	0	0	0	0	0	0	0	0	0	0	0	0	COG3298	L	Predicted 3'-5' exonuclease related to the exonuclease domain of PolB
	0	0	0	0	0	0	0	0	0	0	0	0	0	0	0	0	0	1	0	0	0	0	0	0	0	0	0	0	0	0	0	0	0	0	0	0	0	0	0	0	COG3593	L	Predicted ATP-dependent endonuclease of the OLD family, contains P-loop ATPase and TOPRIM domains
	0	0	0	0	0	0	0	0	0	0	0	0	0	0	0	0	0	0	0	0	0	0	0	0	1	2	1	1	1	0	0	0	0	0	0	0	0	0	0	0	COG3611	L	Replication initiation and membrane attachment protein DnaB
	0	0	0	0	0	0	0	0	0	0	0	0	0	0	0	0	0	0	0	0	0	0	0	0	0	0	0	0	0	0	0	0	0	1	0	0	0	0	0	0	COG3743	L	Predicted 5' DNA nuclease, flap endonuclease-1-like, helix-3-turn-helix (H3TH) domain
	0	0	0	0	0	0	0	0	0	0	0	0	0	0	0	0	0	0	0	0	0	1	0	0	0	0	0	0	0	0	0	0	0	0	0	0	0	0	0	0	COG3893	L	Inactivated superfamily I helicase
	0	0	0	0	0	0	0	0	0	0	0	0	0	0	0	0	0	0	0	0	0	0	0	0	1	0	0	0	0	0	0	0	0	0	0	0	0	0	0	0	COG3935	L	DNA replication protein DnaD
	0	0	0	0	0	0	0	0	0	0	0	0	0	0	0	0	0	2	0	2	1	2	2	0	0	3	0	0	0	2	0	0	2	0	0	1	2	0	0	0	COG4974	L	Site-specific recombinase XerD
[Q] Secondary metabolites biosynthesis, transport and catabolism	0	0	0	0	0	0	0	0	0	0	0	0	0	0	0	0	0	0	0	0	0	0	0	0	0	0	0	0	0	1	0	0	0	0	0	0	0	0	0	0	COG0412	Q	Dienelactone hydrolase
	0	0	0	0	0	0	0	0	0	1	0	0	0	0	0	0	0	0	0	1	1	1	1	0	0	0	0	0	0	0	0	0	1	0	0	1	1	0	0	0	COG0424	Q	Predicted house-cleaning NTP pyrophosphatase, Maf/HAM1 superfamily
	0	0	0	0	0	0	0	0	0	0	0	0	0	0	0	0	0	0	0	1	0	0	0	0	0	0	0	0	0	0	0	0	0	1	0	0	0	0	0	0	COG0500	QR	SAM-dependent methyltransferase
	0	0	0	0	0	0	0	0	0	0	0	0	0	0	0	0	0	1	0	0	0	0	0	0	0	0	0	0	1	0	0	0	0	0	0	0	0	0	0	0	COG0656	Q	Aldo/keto reductase, related to diketogulonate reductase
	0	0	0	0	0	0	0	0	0	0	1	0	0	0	0	0	0	0	0	0	0	0	0	0	0	0	0	0	0	0	0	0	0	0	0	0	0	0	0	0	COG1020	Q	Non-ribosomal peptide synthetase component F
	0	0	0	0	0	0	1	0	0	0	0	0	0	0	0	0	0	0	1	0	0	0	0	0	0	0	0	0	0	0	0	0	0	0	0	0	0	0	0	0	COG1233	Q	Phytoene dehydrogenase-related protein
	0	0	0	0	0	0	0	0	0	0	0	0	0	0	0	0	0	0	0	0	0	0	0	0	0	0	0	0	0	1	0	0	0	0	0	0	0	0	0	0	COG1647	Q	Esterase/lipase
	0	0	0	0	0	0	0	0	0	0	0	0	0	0	0	0	1	0	0	0	0	0	0	0	0	0	0	0	0	0	0	0	0	0	0	0	0	0	0	0	COG2050	Q	Acyl-coenzyme A thioesterase PaaI, contains HGG motif
	0	0	0	0	0	0	0	0	0	0	0	0	0	0	0	0	0	0	0	1	1	1	0	0	0	0	0	0	0	0	0	0	0	0	0	0	0	0	0	0	COG3155	Q	Enhancing lycopene biosynthesis protein 2
	0	0	0	0	0	0	0	0	0	0	0	0	0	0	0	0	0	0	2	0	0	0	0	0	0	0	0	0	0	0	0	0	0	0	0	0	0	0	0	0	COG3321	Q	Acyl transferase domain in polyketide synthase (PKS) enzymes
	0	0	0	0	0	0	0	0	0	0	0	0	0	0	0	0	0	0	0	1	1	1	0	0	0	0	0	0	0	0	0	0	0	0	0	1	1	0	0	0	COG3485	Q	Protocatechuate 3,4-dioxygenase beta subunit
	0	0	0	0	0	0	0	0	0	0	0	0	0	0	0	0	0	0	0	0	0	0	0	0	0	0	0	0	0	0	1	1	0	0	0	0	0	0	0	0	COG4239	Q	ABC-type microcin C transport system, permease component YejE
	0	0	0	0	0	0	0	0	0	0	0	0	0	0	0	0	0	0	0	0	0	0	0	0	1	0	0	0	0	0	0	0	0	0	0	0	0	0	0	0	COG4869	Q	Propanediol utilization protein
	0	0	0	0	0	0	0	0	0	0	0	0	0	0	0	0	0	0	0	0	0	0	0	0	0	0	0	0	0	0	0	0	0	0	0	0	1	0	0	0	COG5394	QT	Polyhydroxyalkanoate (PHA) synthesis regulator protein, binds DNA and PHA
[T] Signal transduction mechanisms	0	0	1	0	0	0	0	0	0	1	0	0	0	1	0	0	0	0	0	2	2	2	2	0	0	0	0	0	0	0	0	0	0	0	0	2	2	1	0	0	COG0271	T	Stress-induced morphogen (activity unknown)
	0	0	0	0	0	0	0	0	0	1	0	0	0	0	0	0	0	1	0	0	0	0	0	0	1	5	1	1	1	0	1	1	0	1	0	0	1	1	0	0	COG0317	TK	(p)ppGpp synthase/hydrolase, HD superfamily
	0	0	0	0	0	0	0	0	0	2	1	0	0	0	0	0	0	0	0	0	0	0	0	0	0	0	0	0	0	0	0	0	0	0	0	0	0	0	0	0	COG0347	TE	Nitrogen regulatory protein PII
	0	0	0	0	0	0	0	0	0	1	0	0	0	0	0	0	0	2	0	0	0	0	0	0	0	1	0	1	1	0	0	0	2	0	0	0	0	0	0	0	COG0515	T	Serine/threonine protein kinase
	0	0	0	0	0	0	0	0	0	1	0	0	0	0	0	0	0	1	0	0	1	0	1	0	0	0	0	0	0	0	0	0	0	1	0	0	0	0	0	0	COG0517	T	CBS domain
	0	0	0	0	0	0	0	0	0	0	2	0	0	0	0	0	0	0	0	0	0	0	0	0	0	0	0	0	0	0	0	0	0	0	0	1	0	0	0	0	COG0589	T	Nucleotide-binding universal stress protein, UspA family
	0	0	0	0	0	0	0	0	0	1	0	0	0	0	0	0	0	1	0	0	0	0	0	0	0	1	1	1	1	0	0	0	1	0	0	0	0	0	0	0	COG0631	T	Serine/threonine protein phosphatase PrpC
	0	0	0	0	0	0	0	0	0	0	0	0	1	1	0	1	0	0	0	0	0	0	0	0	0	0	0	0	0	0	0	0	0	1	0	0	0	0	1	1	COG0639	T	Diadenosine tetraphosphatase ApaH/serine/threonine protein phosphatase, PP2A family
	0	0	0	0	0	0	0	0	0	0	0	0	0	0	0	0	0	1	0	1	0	0	1	0	0	0	0	0	0	2	1	1	0	0	0	2	2	0	0	0	COG0642	T	Signal transduction histidine kinase
	0	0	0	0	0	0	0	0	0	0	0	0	0	0	0	1	0	0	0	0	0	0	0	0	0	0	0	0	0	4	0	0	0	0	0	0	0	0	0	0	COG0664	T	cAMP-binding domain of CRP or a regulatory subunit of cAMP-dependent protein kinases
	0	0	0	0	0	0	0	0	0	0	0	0	0	0	0	0	0	0	0	2	0	1	1	0	0	0	0	0	0	2	0	1	0	0	0	0	0	0	0	0	COG0666	T	Ankyrin repeat
	0	0	0	0	0	0	0	0	0	0	0	0	1	0	0	0	0	1	0	1	1	1	1	0	0	0	0	0	0	0	0	0	1	0	1	2	2	0	0	0	COG0745	TK	DNA-binding response regulator, OmpR family, contains REC and winged-helix (wHTH) domain
	0	0	0	0	0	0	0	0	0	0	0	0	0	0	0	0	0	0	0	0	0	0	0	0	0	0	0	0	0	1	1	1	0	0	0	0	0	0	0	0	COG0784	T	CheY chemotaxis protein or a CheY-like REC (receiver) domain
	0	0	0	0	0	0	0	0	0	1	0	0	0	0	0	0	0	0	0	0	0	0	0	0	0	0	0	0	0	0	0	0	0	0	0	0	0	0	0	0	COG0790	T	TPR repeat
	0	0	0	0	0	0	0	0	0	0	0	0	0	0	0	0	0	0	0	0	0	0	0	0	0	0	0	2	2	0	0	0	2	0	0	0	0	0	0	0	COG1073	T	Fermentation-respiration switch protein FrsA, has esterase activity, DUF1100 family
	0	0	1	0	0	0	0	0	0	1	1	0	0	1	0	0	0	1	1	1	1	1	1	0	0	0	0	1	1	0	0	0	0	0	1	1	1	0	1	1	COG1217	T	Predicted membrane GTPase involved in stress response
	0	0	0	0	0	0	0	0	0	0	0	0	0	0	0	0	0	0	0	0	0	0	0	0	0	0	0	0	0	3	0	0	2	0	0	0	0	0	0	0	COG1366	T	Anti-anti-sigma regulatory factor (antagonist of anti-sigma factor)
	0	0	0	0	0	0	0	0	0	1	0	0	0	0	0	0	0	0	0	0	0	0	0	0	0	0	0	0	0	0	0	0	1	0	0	0	0	0	0	0	COG1409	T	3',5'-cyclic AMP phosphodiesterase CpdA
	0	0	0	0	0	0	0	0	0	0	0	0	0	0	0	0	0	0	0	0	0	0	0	0	0	0	0	0	0	0	1	1	0	0	0	0	0	0	0	0	COG1437	TR	Adenylate cyclase class IV, CYTH domain (includes archaeal enzymes of unknown function)
	0	0	0	0	0	0	0	0	0	0	1	0	0	0	0	0	0	0	0	0	0	0	0	0	0	2	0	1	1	1	0	0	0	0	0	0	0	0	0	0	COG1493	T	Serine kinase of the HPr protein, regulates carbohydrate metabolism
	0	0	1	0	0	0	0	0	0	0	0	1	0	1	1	1	0	0	0	0	0	0	0	0	0	0	0	0	0	1	1	1	0	1	1	0	1	1	1	1	COG1551	T	sRNA-binding carbon storage regulator CsrA
	0	0	0	0	0	0	0	0	0	0	1	0	0	0	0	0	1	0	0	0	0	0	0	0	1	0	1	0	0	1	1	1	1	0	0	0	0	0	0	0	COG1624	T	Diadenylate cyclase (c-di-AMP synthetase), DisA_N domain
	0	0	0	0	0	0	0	0	0	0	0	0	0	0	0	0	0	0	0	0	0	0	0	0	0	0	0	0	0	1	0	0	0	0	0	0	0	0	0	0	COG1639	T	HD-like signal output (HDOD) domain, no enzymatic activity
	0	0	0	0	0	0	0	0	0	0	0	0	0	0	0	0	0	0	0	0	0	0	0	0	0	0	0	0	0	0	0	0	0	0	0	0	0	1	0	0	COG1660	T	RNase adaptor protein for sRNA GlmZ degradation, contains a P-loop ATPase domain
	0	0	0	0	0	0	0	0	0	0	1	1	0	0	0	0	0	0	0	0	0	0	0	0	0	0	0	0	0	0	0	0	0	0	0	0	0	0	0	0	COG1702	T	Phosphate starvation-inducible protein PhoH, predicted ATPase
	0	0	0	0	0	0	0	0	0	0	0	0	0	0	0	0	1	0	0	0	0	0	0	1	0	0	0	0	0	1	0	0	0	0	0	0	0	0	0	0	COG1774	T	Cell fate regulator YaaT, PSP1 superfamily (controls sporulation, competence, biofilm development)
	0	0	0	0	0	0	0	0	0	0	0	0	0	0	0	0	0	0	0	0	0	0	0	0	0	0	0	0	0	1	0	0	0	0	0	0	0	0	0	0	COG1776	T	Chemotaxis protein CheY-P-specific phosphatase CheC
	0	0	0	0	0	0	0	0	0	0	0	0	0	0	0	0	0	0	0	1	1	1	1	0	0	0	0	0	0	0	0	0	0	0	0	1	1	0	0	0	COG1806	T	Regulator of PEP synthase PpsR, kinase-PPPase family (combines ADP:protein kinase and phosphorylase activities)
	0	0	0	0	0	0	0	0	0	0	0	0	0	0	0	0	0	0	0	0	0	0	0	0	0	0	0	0	0	0	1	1	0	1	0	0	0	0	0	0	COG1854	T	S-ribosylhomocysteine lyase LuxS, autoinducer biosynthesis
	0	0	0	0	0	0	0	0	0	0	0	0	1	0	0	0	0	0	0	0	0	0	0	0	0	0	0	0	0	0	0	0	0	1	1	0	0	1	0	1	COG1923	T	sRNA-binding regulator protein Hfq
	0	0	0	0	0	0	0	0	0	0	1	1	0	0	1	1	0	0	0	0	0	0	0	0	0	1	1	1	1	1	2	2	1	1	1	0	0	0	1	1	COG1925	TG	Phosphotransferase system, HPr and related phosphotransfer proteins
	0	0	0	0	0	0	0	0	0	0	0	0	0	1	0	1	0	0	0	0	0	0	0	0	0	0	0	0	0	0	0	0	0	0	0	0	0	0	0	0	COG2062	T	Phosphohistidine phosphatase SixA
	0	0	0	0	0	0	0	0	0	0	0	0	0	0	0	0	0	0	0	0	0	0	0	0	0	0	0	0	0	1	0	0	0	0	0	0	0	0	0	0	COG2114	T	Adenylate cyclase, class 3
	0	0	0	0	0	0	0	0	0	0	0	0	0	0	0	0	0	0	0	0	0	0	0	0	0	0	0	0	0	0	0	0	1	0	0	0	0	0	0	0	COG2172	T	Anti-sigma regulatory factor (Ser/Thr protein kinase)
	0	0	0	0	0	0	0	0	0	1	0	0	0	0	0	0	0	0	0	0	0	0	0	0	0	0	0	0	0	0	0	0	0	0	0	0	0	1	0	0	COG2197	TK	DNA-binding response regulator, NarL/FixJ family, contains REC and HTH domains
	0	0	0	0	0	0	0	0	0	0	0	0	0	0	0	0	0	0	0	0	0	0	0	0	0	0	0	0	0	2	0	0	0	0	0	0	0	0	0	0	COG2199	T	GGDEF domain, diguanylate cyclase (c-di-GMP synthetase) or its enzymatically inactive variants
	0	0	0	0	0	0	0	0	0	0	0	0	0	0	0	0	0	0	0	0	0	0	1	0	0	0	0	0	0	0	1	1	0	0	0	1	0	0	0	0	COG2200	T	EAL domain, c-di-GMP-specific phosphodiesterase class I (or its enzymatically inactive variant)
	0	0	0	0	0	0	0	0	0	0	0	0	0	0	0	0	0	0	0	1	0	0	0	0	0	0	0	0	0	0	0	0	0	0	0	0	0	0	0	0	COG2202	T	PAS domain
	0	0	0	0	0	0	0	0	0	0	1	0	0	0	0	0	0	0	0	1	0	1	0	0	0	0	0	0	0	1	1	1	1	0	0	1	2	0	0	0	COG2204	T	DNA-binding transcriptional response regulator, NtrC family, contains REC, AAA-type ATPase, and a Fis-type DNA-binding domains
	0	0	0	0	0	0	0	0	0	0	0	0	0	0	0	0	0	0	0	0	0	0	0	0	0	0	0	0	0	3	1	2	0	0	0	0	0	0	0	0	COG2206	T	HD-GYP domain, c-di-GMP phosphodiesterase class II (or its inactivated variant)
	0	0	0	0	0	0	0	0	0	0	0	0	0	0	0	0	0	0	0	0	0	0	0	0	0	0	0	0	0	3	0	0	1	0	0	0	0	0	0	0	COG2208	TK	Serine phosphatase RsbU, regulator of sigma subunit
	0	0	0	0	0	1	1	0	0	0	0	0	0	0	0	0	0	0	0	0	0	0	0	0	0	0	0	0	0	0	0	0	0	0	0	0	0	0	0	0	COG2334	T	Ser/Thr protein kinase RdoA involved in Cpx stress response, MazF antagonist
	0	0	1	0	0	0	0	0	0	0	0	0	0	0	0	0	0	0	0	0	0	0	0	0	0	0	0	0	0	0	0	0	1	0	0	0	0	0	0	0	COG2912	T	Regulator of sirC expression, contains transglutaminase-like and TPR domains
	0	0	1	0	0	0	0	0	0	1	0	0	0	1	0	0	0	0	0	0	0	0	0	0	0	0	0	0	0	0	0	0	0	0	0	0	0	0	0	1	COG2921	T	Putative lipoic acid-binding regulatory protein
	0	0	1	0	0	0	0	0	0	1	0	0	0	0	0	0	0	0	0	0	0	0	0	0	0	0	0	0	0	0	0	0	0	0	0	0	1	1	0	1	COG2976	T	Putative negative regulator of RcsB-dependent stress response
	0	0	0	0	0	0	0	0	0	1	0	0	0	1	0	0	0	0	0	0	0	0	0	0	0	0	0	0	0	0	0	0	0	0	0	0	0	0	0	0	COG3086	T	Positive regulator of sigma E activity
	0	0	0	0	0	0	0	0	0	0	0	0	0	0	0	0	0	0	0	0	0	0	0	0	0	0	0	0	0	0	0	0	0	1	0	0	0	0	0	0	COG3109	T	sRNA-binding protein
	0	0	0	0	0	0	0	0	0	0	0	0	0	0	0	0	0	0	0	0	0	0	0	0	0	0	0	0	0	1	0	0	0	0	0	0	0	0	0	0	COG3228	T	Mlc titration factor MtfA, regulates ptsG expression
	0	0	0	0	0	0	0	0	0	0	0	0	0	0	0	0	0	0	0	0	0	0	0	1	0	0	0	0	0	0	0	0	0	0	0	0	0	0	0	0	COG3292	T	Periplasmic ligand-binding sensor domain
	0	0	0	0	0	0	0	0	0	0	0	0	0	0	0	0	0	1	0	0	0	0	0	0	0	0	0	0	0	0	0	0	0	0	0	0	0	0	0	0	COG3480	T	Predicted secreted protein containing a PDZ domain
	0	0	0	0	0	0	0	0	0	0	0	0	0	0	0	0	0	0	0	0	0	0	0	0	0	1	0	0	0	0	0	0	0	0	0	0	0	0	0	0	COG3679	T	Cell fate regulator YlbF, YheA/YmcA/DUF963 family (controls sporulation, competence, biofilm development)
	0	0	0	0	0	0	0	0	0	0	0	0	0	0	0	0	0	0	0	1	1	1	1	0	0	0	0	0	0	0	0	1	0	0	0	0	0	0	0	0	COG3706	TK	Two-component response regulator, PleD family, consists of two REC domains and a diguanylate cyclase (GGDEF) domain
	0	0	0	0	0	0	0	0	0	1	0	0	0	0	0	0	0	1	0	0	0	0	0	0	0	0	0	0	0	0	0	0	0	0	0	0	0	0	0	0	COG3707	TK	Two-component response regulator, AmiR/NasT family, consists of REC and RNA-binding antiterminator (ANTAR) domains
	0	0	0	0	0	0	0	0	0	1	0	0	0	0	0	0	0	0	0	0	0	0	0	0	0	0	0	0	0	0	0	0	0	0	0	0	0	0	0	0	COG3850	T	Signal transduction histidine kinase, nitrate/nitrite-specific
	0	0	0	0	0	0	0	0	0	0	0	0	0	0	0	0	0	0	0	1	0	0	0	0	0	0	0	0	0	0	0	0	1	0	0	0	0	0	0	0	COG3852	T	Signal transduction histidine kinase, nitrogen specific
	0	0	0	0	0	0	0	0	0	0	0	0	0	0	0	0	0	0	0	0	0	0	0	0	1	0	0	0	0	0	0	0	0	0	0	0	0	0	0	0	COG3887	T	c-di-AMP phosphodiesterase, consists of a GGDEF-like and DHH domains
	0	0	0	0	0	0	0	0	0	0	0	0	0	0	0	0	0	1	0	0	0	0	0	0	0	0	0	0	0	0	0	0	0	0	0	0	0	0	0	0	COG3920	T	Two-component sensor histidine kinase, HisKA and HATPase domains
	0	0	0	0	0	0	0	0	0	0	0	0	0	0	0	0	0	0	0	1	0	0	0	0	0	0	0	0	0	0	0	0	0	0	0	0	0	0	0	0	COG4567	TK	Two-component response regulator, ActR/RegA family, consists of REC and Fis-type HTH domains
	0	0	0	0	0	0	0	0	0	0	0	0	0	0	0	0	0	0	0	0	0	0	0	0	0	0	0	0	0	1	0	0	0	0	0	0	0	0	0	0	COG4753	TK	Two-component response regulator, YesN/AraC family, consists of REC and AraC-type DNA-binding domains
	0	0	0	0	0	0	0	0	0	1	0	0	0	0	0	0	0	0	0	1	0	1	0	0	0	0	0	0	0	0	0	0	0	0	0	0	1	0	0	0	COG5000	T	Signal transduction histidine kinase involved in nitrogen fixation and metabolism regulation
	0	0	1	0	0	0	0	0	0	1	0	1	1	1	1	1	0	0	1	0	0	0	0	0	0	0	0	0	0	0	0	0	0	1	1	0	0	0	1	1	COG5007	T	Acid stress-induced BolA-like protein IbaG/YrbA, predicted regulator of iron metabolism
	0	0	0	0	0	0	0	0	0	0	0	0	0	0	0	0	0	0	0	0	0	0	0	0	0	0	0	0	0	1	0	0	0	0	0	0	0	0	0	0	COG5660	T	Predicted anti-sigma-YlaC factor YlaD, contains Zn-finger domain
[K] Transcription	0	0	0	0	0	0	0	1	1	0	1	0	0	0	1	0	1	1	0	1	0	0	0	1	1	3	0	1	1	1	1	1	1	1	0	0	0	0	0	0	COG0085	K	DNA-directed RNA polymerase, beta subunit/140 kD subunit
	0	1	1	1	1	1	1	1	1	1	1	1	1	1	1	1	1	1	1	1	1	1	1	2	1	6	1	1	1	1	1	1	1	1	1	1	1	1	1	1	COG0086	K	DNA-directed RNA polymerase, beta' subunit/160 kD subunit
	0	0	1	0	1	0	1	0	0	1	1	1	1	1	1	1	1	1	1	1	1	1	1	0	1	0	1	1	1	1	1	1	1	1	1	1	1	1	1	1	COG0195	K	Transcription antitermination factor NusA, contains S1 and KH domains
	0	0	1	1	1	0	1	0	1	1	1	1	1	1	1	1	1	1	1	1	1	1	1	1	1	2	1	1	1	1	1	1	1	1	1	1	1	1	1	1	COG0202	K	DNA-directed RNA polymerase, alpha subunit/40 kD subunit
	0	0	1	0	0	0	0	0	0	1	1	0	0	0	0	0	1	1	1	1	1	1	1	0	0	1	1	1	1	1	1	1	1	0	1	1	1	0	0	1	COG0217	KJ	Transcriptional and/or translational regulatory protein YebC/TACO1
	0	0	1	0	1	0	1	0	0	1	1	1	1	1	1	1	1	1	1	1	1	1	1	1	1	1	1	1	1	1	1	1	1	1	1	1	1	1	1	1	COG0250	K	Transcription antitermination factor NusG
	0	0	0	0	0	0	0	0	0	0	0	0	0	0	0	0	0	0	0	0	0	0	0	0	0	1	0	0	0	0	0	0	0	0	0	0	0	0	0	0	COG0454	KR	N-acetyltransferase, GNAT superfamily (includes histone acetyltransferase HPA2)
	0	0	0	0	0	0	0	0	0	0	0	0	0	0	0	0	0	0	0	0	0	0	0	0	0	0	1	0	0	0	0	0	2	0	0	0	0	0	0	0	COG0553	KL	Superfamily II DNA or RNA helicase, SNF2 family
	0	0	0	0	0	0	0	0	0	2	0	0	0	1	0	1	1	0	1	0	0	0	0	0	0	4	1	1	1	1	0	0	1	1	1	0	0	1	1	1	COG0557	K	Exoribonuclease R
	0	0	2	0	1	0	2	1	0	2	1	2	2	2	2	2	1	1	2	2	2	2	2	1	1	1	1	1	1	2	2	2	1	2	2	2	2	2	2	2	COG0568	K	DNA-directed RNA polymerase, sigma subunit (sigma70/sigma32)
	1	0	1	0	0	0	0	0	0	1	1	1	1	1	1	1	1	1	1	1	1	1	1	0	1	1	1	1	1	1	1	1	1	1	1	1	1	1	1	1	COG0571	K	dsRNA-specific ribonuclease
	0	0	0	0	0	0	0	0	0	0	0	1	0	0	0	0	0	0	1	0	0	0	0	0	0	0	0	0	0	0	0	0	0	1	0	0	0	0	0	0	COG0583	K	DNA-binding transcriptional regulator, LysR family
	0	0	0	0	0	0	0	0	0	1	0	0	0	0	0	0	0	1	0	0	0	0	0	0	0	0	0	0	1	0	0	0	0	0	0	0	0	0	0	0	COG0640	K	DNA-binding transcriptional regulator, ArsR family
	0	0	1	0	0	0	0	0	0	1	1	1	0	1	1	1	0	0	1	1	1	1	1	0	1	1	1	1	1	1	1	1	1	1	1	1	1	1	1	1	COG0781	K	Transcription termination factor NusB
	1	1	1	1	1	0	1	0	0	1	1	1	1	1	1	1	1	1	1	1	1	1	1	1	1	1	1	1	1	1	0	0	0	1	1	1	1	1	1	1	COG0782	K	Transcription elongation factor, GreA/GreB family
	0	0	0	0	0	0	0	0	0	0	0	0	0	0	0	0	0	1	0	1	1	1	0	0	0	0	0	2	2	0	0	0	0	0	0	0	0	0	0	0	COG0789	K	DNA-binding transcriptional regulator, MerR family
	0	0	1	0	1	0	0	1	0	1	0	1	1	1	0	1	1	1	1	1	1	1	1	0	1	1	1	1	1	0	0	0	1	1	1	1	1	1	1	1	COG0816	K	RNase H-fold protein, predicted Holliday junction resolvase in Firmicutes and mycoplasms, involved in anti-termination at Rho-dependent terminators
	0	0	0	0	0	0	0	0	0	0	0	0	0	0	0	0	0	0	0	0	0	0	0	0	0	0	0	1	2	1	0	0	0	0	0	0	0	0	0	0	COG1061	KL	Superfamily II DNA or RNA helicase
	0	0	1	0	1	0	1	1	0	1	2	1	1	1	0	1	1	1	1	2	1	2	1	1	0	0	0	0	0	1	1	1	1	1	1	1	1	1	1	1	COG1158	K	Transcription termination factor Rho
	0	0	0	0	0	0	0	0	0	0	0	0	1	0	0	0	0	0	0	0	0	0	0	0	0	0	0	0	0	1	0	0	1	0	0	0	0	0	0	0	COG1191	K	DNA-directed RNA polymerase specialized sigma subunit
	0	0	1	1	0	1	1	0	1	1	0	1	1	1	1	1	0	1	1	1	1	1	0	0	1	0	0	0	0	0	0	0	0	1	2	1	0	0	2	1	COG1278	K	Cold shock protein, CspA family
	0	0	0	0	0	0	0	0	0	0	0	0	0	0	0	0	0	0	0	0	0	0	0	0	0	1	0	0	0	0	0	0	0	0	0	0	0	1	0	0	COG1309	K	DNA-binding transcriptional regulator, AcrR family
	0	0	0	0	0	0	0	0	0	0	0	0	0	0	0	0	0	1	0	0	0	0	0	0	0	0	0	0	0	1	0	0	0	0	0	0	0	0	0	0	COG1321	K	Mn-dependent transcriptional regulator, DtxR family
	0	0	0	0	0	0	0	0	0	0	1	0	0	0	0	0	0	1	0	1	0	1	1	0	0	0	0	0	0	1	0	0	1	0	0	0	1	1	0	0	COG1327	K	Transcriptional regulator NrdR, contains Zn-ribbon and ATP-cone domains
	0	0	0	0	0	0	0	0	0	0	0	0	0	0	0	0	0	1	0	0	0	0	0	0	0	0	0	0	0	1	1	1	0	0	0	1	1	0	0	0	COG1329	K	RNA polymerase-interacting regulator, CarD/CdnL/TRCF family
	0	0	0	0	0	0	0	0	0	0	0	0	0	0	0	0	0	0	0	0	0	0	0	0	0	0	0	1	1	0	0	0	0	0	0	0	0	0	0	0	COG1349	KG	DNA-binding transcriptional regulator of sugar metabolism, DeoR/GlpR family
	0	0	0	0	0	0	0	0	0	0	0	0	0	0	0	0	0	0	0	0	0	0	0	0	0	1	1	1	1	1	0	0	0	0	0	0	0	0	0	0	COG1386	K	Chromosome segregation and condensation protein ScpB
	0	0	0	0	0	0	0	0	0	0	0	0	0	0	0	0	0	0	0	2	0	0	1	0	0	1	0	0	0	1	0	0	0	0	0	0	0	0	0	0	COG1396	K	Transcriptional regulator, contains XRE-family HTH domain
	0	0	0	0	0	0	0	0	0	0	0	0	0	0	0	0	0	0	0	0	0	0	0	0	1	2	1	1	1	0	0	0	1	0	0	0	0	0	0	0	COG1420	K	Transcriptional regulator of heat shock response
	0	0	0	0	0	0	0	0	0	0	0	0	0	0	0	0	0	1	0	0	0	0	0	0	1	2	1	1	1	0	0	0	0	0	0	0	0	0	0	0	COG1481	K	DNA-binding transcriptional regulator WhiA, involved in cell division
	0	0	0	0	1	0	0	0	0	0	1	0	0	0	0	0	1	0	0	0	0	0	0	0	0	0	0	0	0	1	1	1	1	0	0	0	1	0	0	0	COG1508	K	DNA-directed RNA polymerase specialized sigma subunit, sigma54 homolog
	0	0	0	0	0	0	0	0	0	0	0	0	0	1	0	0	0	0	0	0	0	0	0	0	0	0	0	0	0	0	0	0	0	0	0	0	0	0	0	0	COG1522	K	DNA-binding transcriptional regulator, Lrp family
	0	0	0	0	0	0	0	0	0	0	0	0	0	0	0	0	0	0	0	0	0	0	0	1	0	0	0	0	0	1	0	0	0	0	0	0	0	0	0	0	COG1595	K	DNA-directed RNA polymerase specialized sigma subunit, sigma24 family
	0	0	0	0	0	0	0	0	0	0	0	0	0	0	0	0	0	0	0	0	0	0	0	0	0	0	0	1	1	0	0	0	0	0	0	0	0	0	0	0	COG1609	K	DNA-binding transcriptional regulator, LacI/PurR family
	0	0	0	0	0	0	0	0	0	0	0	0	0	0	0	0	0	0	0	0	0	0	0	0	0	0	0	0	0	0	0	0	0	1	0	0	0	0	0	0	COG1654	K	Biotin operon repressor
	0	0	0	0	0	0	0	0	0	0	1	1	1	1	1	0	0	0	1	0	0	0	0	0	0	0	0	0	0	0	0	0	1	0	0	0	1	0	0	0	COG1678	K	Putative transcriptional regulator, AlgH/UPF0301 family
	0	0	0	0	0	0	0	0	0	0	0	0	0	0	0	0	0	0	0	0	0	0	0	0	0	0	0	1	0	0	0	0	0	0	0	0	0	0	0	0	COG1733	K	DNA-binding transcriptional regulator, HxlR family
	0	0	0	0	0	0	0	0	0	0	0	0	0	0	0	0	0	0	0	0	0	0	0	0	0	0	0	4	7	0	0	0	0	1	0	0	0	0	0	0	COG1737	K	DNA-binding transcriptional regulator, MurR/RpiR family, contains HTH and SIS domains
	0	0	0	0	0	0	0	0	0	1	0	0	1	1	0	0	0	1	1	0	1	1	0	0	1	0	0	0	0	1	0	1	0	1	1	1	1	1	1	1	COG1758	K	DNA-directed RNA polymerase, subunit K/omega
	0	0	0	0	0	0	0	0	0	0	0	0	0	0	0	0	0	0	0	0	0	0	0	0	0	1	0	0	0	0	0	0	0	0	0	0	0	0	0	0	COG1827	KH	Transcriptional regulator of NAD metabolism, contains HTH and 3H domains
	0	0	0	0	0	0	0	0	0	0	0	2	2	0	0	2	0	0	0	0	0	0	0	0	0	0	0	0	0	0	0	0	0	0	0	0	0	0	0	2	COG1846	K	DNA-binding transcriptional regulator, MarR family
	0	0	0	0	0	0	0	0	0	0	0	0	0	0	0	0	0	1	0	0	0	0	0	0	0	0	0	3	3	0	1	2	0	0	0	0	0	0	0	0	COG1940	KG	Sugar kinase of the NBD/HSP70 family, may contain an N-terminal HTH domain
	0	0	0	0	0	0	0	0	0	1	0	0	0	0	0	0	0	0	0	1	0	1	1	0	0	0	0	0	0	0	0	0	0	0	0	0	0	0	0	1	COG1959	K	DNA-binding transcriptional regulator, IscR family
	0	0	0	0	0	0	0	0	0	0	0	0	0	0	0	0	0	0	0	0	0	0	0	0	0	0	0	0	0	0	0	0	0	1	0	0	0	1	0	0	COG1974	KT	SOS-response transcriptional repressor LexA (RecA-mediated autopeptidase)
	0	0	0	0	0	0	0	0	0	0	0	0	0	0	0	0	0	0	0	0	0	0	0	0	0	1	0	0	0	1	0	0	0	0	0	0	0	0	0	0	COG2183	K	Transcriptional accessory protein Tex/SPT6
	0	0	0	0	0	0	0	0	0	0	0	0	0	0	0	0	0	0	0	0	0	0	0	0	0	1	0	2	1	0	0	0	0	0	0	0	0	0	0	0	COG2188	K	DNA-binding transcriptional regulator, GntR family
	0	0	0	0	0	0	0	0	0	0	0	0	0	0	0	0	0	0	0	0	0	0	0	0	0	0	0	0	0	0	0	0	0	1	0	0	0	0	0	0	COG2207	K	AraC-type DNA-binding domain and AraC-containing proteins
	0	0	0	0	0	0	0	0	0	0	0	0	0	0	0	0	0	0	0	1	0	0	0	0	0	0	0	0	0	2	0	0	0	0	0	0	0	0	0	0	COG2214	K	Curved DNA-binding protein CbpA, contains a DnaJ-like domain
	0	0	0	0	0	0	0	0	0	0	0	0	0	0	0	0	0	0	0	0	0	0	0	0	0	1	0	1	1	0	0	0	0	1	0	0	0	0	0	0	COG2739	K	Predicted DNA-binding protein YlxM, UPF0122 family
	0	0	0	0	0	0	0	0	0	0	0	0	0	0	0	0	0	0	0	0	0	0	0	0	0	3	0	0	0	0	0	0	0	0	0	0	0	0	0	0	COG2865	K	Predicted transcriptional regulator, contains HTH domain
	0	0	1	0	0	0	0	0	0	0	0	0	0	0	0	0	0	0	0	0	0	0	0	0	0	0	0	0	0	0	0	0	0	0	1	0	0	0	0	0	COG2901	K	DNA-binding protein Fis (factor for inversion stimulation)
	0	0	0	0	0	0	0	0	0	0	0	0	1	1	0	1	0	0	0	0	0	0	0	0	0	0	0	0	0	0	0	0	0	1	0	0	0	0	1	0	COG2916	K	DNA-binding protein H-NS
	0	0	0	0	0	0	0	0	0	0	0	0	0	0	0	0	0	0	0	0	0	0	0	0	0	0	0	0	0	0	0	0	1	0	0	0	0	0	0	0	COG2973	K	Trp operon repressor
	0	0	0	0	0	0	0	0	0	0	0	0	0	0	0	0	0	0	0	0	0	0	0	0	0	0	0	0	1	0	0	0	0	0	0	0	0	0	0	0	COG3177	K	Fic family protein
	0	0	0	0	0	0	0	0	0	0	0	0	0	0	0	0	0	0	0	0	0	0	0	0	0	0	0	0	0	1	0	0	0	0	0	0	0	0	0	0	COG3311	KX	Predicted DNA-binding transcriptional regulator AlpA
	0	0	0	0	0	0	0	0	0	0	0	0	0	0	0	0	0	0	0	0	0	0	0	0	0	2	1	0	1	0	0	0	0	0	0	0	0	0	0	0	COG3343	K	DNA-directed RNA polymerase, delta subunit
	0	0	0	0	0	0	0	0	0	0	0	0	0	0	0	0	0	0	0	0	0	0	0	0	0	0	0	0	0	1	0	0	0	0	0	0	0	0	0	0	COG3604	KT	Transcriptional regulator containing GAF, AAA-type ATPase, and DNA-binding Fis domains
	0	0	0	0	0	0	0	0	0	0	0	1	1	0	0	0	0	0	0	0	0	0	0	0	0	0	0	0	0	0	0	0	0	0	0	0	0	0	0	0	COG3710	K	DNA-binding winged helix-turn-helix (wHTH) domain
	0	0	1	0	0	0	0	0	0	0	0	0	0	1	0	1	0	0	0	0	0	0	0	0	0	0	0	0	0	0	0	0	0	0	0	0	0	0	1	1	COG4776	K	Exoribonuclease II
	0	0	0	0	0	0	0	0	0	0	0	0	0	0	0	0	0	0	0	0	0	0	0	0	0	0	0	0	0	1	0	0	0	0	0	0	0	0	0	0	COG4888	K	Transcription elongation factor Elf1, contains Zn-ribbon domain
	0	0	0	0	0	0	0	0	0	0	0	0	0	0	0	0	0	0	0	0	0	0	0	0	0	1	0	0	0	0	0	0	0	0	0	0	0	0	0	0	COG4933	K	Predicted transcriptional regulator, contains an HTH and PUA-like domains
	0	0	0	0	0	0	0	0	0	0	0	0	0	0	0	0	0	0	0	0	0	0	0	0	0	0	0	0	0	1	0	0	0	0	0	0	0	0	0	0	COG5662	K	Transmembrane transcriptional regulator (anti-sigma factor RsiW)
[J] Translation, ribosomal structure and biogenesis	2	1	2	0	1	0	2	1	1	2	1	2	2	2	2	2	2	1	2	2	2	2	2	2	2	3	1	1	1	1	1	1	1	2	2	2	2	2	2	2	COG0008	J	Glutamyl- or glutaminyl-tRNA synthetase
	0	0	0	0	0	0	0	0	0	2	1	1	1	1	1	1	1	1	0	1	1	1	1	0	1	2	0	1	1	1	1	1	1	0	0	1	1	1	1	1	COG0009	J	tRNA A37 threonylcarbamoyladenosine synthetase subunit TsaC/SUA5/YrdC
	0	0	1	0	0	0	0	0	0	1	1	1	1	1	0	1	1	1	1	1	1	1	1	0	1	2	1	1	1	1	1	1	1	1	1	1	1	1	1	1	COG0012	J	Ribosome-binding ATPase YchF, GTP1/OBG family
	0	0	1	0	1	0	0	0	0	1	1	1	1	1	0	1	1	1	1	1	1	1	1	1	1	3	1	1	1	1	0	0	0	1	1	1	1	1	1	1	COG0013	J	Alanyl-tRNA synthetase
	1	0	1	0	1	0	1	0	0	1	1	1	1	1	1	1	1	1	1	1	1	1	1	1	1	3	1	1	1	1	1	1	1	1	1	1	1	1	1	1	COG0016	J	Phenylalanyl-tRNA synthetase alpha subunit
	0	0	1	0	1	0	0	1	0	0	0	1	1	1	1	1	1	1	0	0	0	0	0	0	1	4	1	1	1	1	1	1	0	1	1	0	0	0	1	1	COG0017	J	Aspartyl/asparaginyl-tRNA synthetase
	0	0	1	0	1	0	0	0	0	1	1	1	1	1	1	1	1	1	1	1	1	1	1	1	1	4	1	1	1	1	1	1	1	1	1	1	1	1	1	1	COG0018	J	Arginyl-tRNA synthetase
	0	0	1	0	1	0	1	0	1	1	1	1	1	1	1	1	1	1	1	1	1	1	1	1	1	1	1	1	1	1	1	1	1	1	1	1	1	1	1	1	COG0024	J	Methionine aminopeptidase
	1	0	1	0	1	0	1	1	0	1	1	1	1	1	1	1	1	1	0	1	1	1	1	1	1	2	1	1	1	1	1	1	1	1	1	1	1	1	1	1	COG0030	J	16S rRNA A1518 and A1519 N6-dimethyltransferase RsmA/KsgA/DIM1 (may also have DNA glycosylase/AP lyase activity)
	1	0	1	1	0	0	1	1	0	2	1	1	1	1	1	1	1	0	1	1	0	1	0	1	1	1	1	1	0	1	1	1	2	1	1	1	1	1	1	1	COG0037	J	tRNA(Ile)-lysidine synthase TilS/MesJ
	0	0	1	0	0	0	0	0	0	0	0	0	0	0	0	0	0	0	1	1	1	1	1	0	0	0	0	1	1	1	1	2	1	0	1	1	0	0	1	1	COG0042	J	tRNA-dihydrouridine synthase
	1	1	1	1	1	1	1	1	1	1	1	1	1	1	1	1	1	1	1	1	1	1	1	1	1	1	0	1	1	1	1	1	1	1	1	1	0	1	1	1	COG0048	J	Ribosomal protein S12
	1	1	1	1	1	1	1	1	1	1	1	1	1	1	1	1	1	1	1	1	1	1	1	1	1	2	1	1	1	1	1	1	1	1	1	1	1	1	1	1	COG0049	J	Ribosomal protein S7
	1	1	1	1	1	1	1	1	1	2	1	1	1	1	1	1	1	1	1	2	2	2	1	1	1	2	1	1	1	1	1	1	1	1	1	1	1	1	1	1	COG0050	J	Translation elongation factor EF-Tu, a GTPase
	1	1	1	1	1	1	1	1	1	1	1	1	1	1	1	1	1	1	1	1	1	1	1	1	1	1	1	1	1	1	1	1	1	1	1	1	1	1	1	1	COG0051	J	Ribosomal protein S10
	1	1	1	1	1	1	1	1	1	1	1	1	1	1	1	1	1	1	1	1	1	1	1	1	1	2	1	1	1	1	1	1	1	1	1	1	1	1	1	1	COG0052	J	Ribosomal protein S2
	1	1	1	0	1	0	1	0	1	1	1	1	1	1	1	1	1	1	1	1	1	1	1	1	1	5	1	1	1	1	1	1	1	1	1	1	1	1	1	1	COG0060	J	Isoleucyl-tRNA synthetase
	1	0	0	0	0	0	1	0	0	1	1	0	0	0	0	0	0	1	1	1	1	1	1	1	0	4	1	1	1	1	1	1	1	0	0	1	1	1	0	0	COG0064	J	Asp-tRNAAsn/Glu-tRNAGln amidotransferase B subunit
	1	0	1	0	1	0	1	0	0	1	1	1	1	1	1	1	1	0	1	1	1	1	1	0	1	1	1	1	1	1	1	1	1	1	1	1	1	1	1	1	COG0072	J	Phenylalanyl-tRNA synthetase beta subunit
	0	0	0	0	0	0	0	0	0	0	0	0	0	0	0	0	0	0	0	0	0	0	0	0	0	3	0	1	1	1	0	0	0	0	0	0	0	0	0	0	COG0073	J	tRNA-binding EMAP/Myf domain
	1	1	1	1	1	1	1	1	1	1	1	1	1	1	1	1	1	1	1	1	1	1	1	1	1	1	1	1	1	1	1	1	1	1	1	1	1	1	1	1	COG0080	J	Ribosomal protein L11
	1	0	1	0	1	0	0	1	0	1	1	1	1	1	1	1	1	1	1	1	1	1	1	0	1	1	0	1	1	1	1	1	1	1	1	1	1	1	1	1	COG0081	J	Ribosomal protein L1
	1	1	1	1	1	1	1	0	0	1	1	1	1	1	1	1	1	1	1	1	1	1	1	1	1	1	1	1	1	1	1	1	1	1	1	1	1	1	1	1	COG0087	J	Ribosomal protein L3
	1	0	1	1	1	1	1	1	0	1	1	1	1	1	1	1	1	1	1	1	1	1	1	1	1	2	1	1	1	1	1	1	1	1	1	1	1	1	1	1	COG0088	J	Ribosomal protein L4
	0	0	1	0	1	0	1	0	0	1	1	1	1	1	1	1	1	1	1	1	1	1	1	0	1	1	1	1	1	1	1	1	1	1	1	1	1	1	1	1	COG0089	J	Ribosomal protein L23
	1	1	1	1	1	1	1	1	1	1	1	1	1	1	1	1	1	1	1	1	1	1	1	1	1	1	1	1	1	1	1	1	1	1	1	1	1	1	1	1	COG0090	J	Ribosomal protein L2
	1	1	1	0	1	0	1	1	1	1	1	1	1	1	1	1	1	1	1	1	1	1	1	1	1	1	1	1	1	1	1	1	1	1	1	1	1	1	1	1	COG0091	J	Ribosomal protein L22
	1	1	1	1	1	1	1	1	1	1	1	1	1	1	1	1	1	1	1	1	1	1	1	1	1	1	1	1	1	1	1	1	1	1	1	1	1	1	1	1	COG0092	J	Ribosomal protein S3
	1	1	1	1	1	1	1	1	1	1	1	1	1	1	1	1	1	1	1	1	1	1	1	1	1	1	1	1	1	1	1	1	1	1	1	1	1	1	1	1	COG0093	J	Ribosomal protein L14
	1	1	1	1	1	0	1	1	1	1	1	1	1	1	1	1	1	1	1	1	1	1	1	1	1	2	1	1	1	1	1	1	1	1	1	1	1	1	1	1	COG0094	J	Ribosomal protein L5
	1	1	1	1	1	1	1	1	1	1	1	1	1	1	1	1	1	1	1	1	1	1	1	1	1	1	1	1	1	1	1	1	1	1	1	1	1	1	1	1	COG0096	J	Ribosomal protein S8
	1	0	1	0	1	1	1	1	1	1	1	1	1	1	1	1	1	1	1	1	1	1	1	1	1	1	1	1	1	1	1	1	1	1	1	1	1	1	1	1	COG0097	J	Ribosomal protein L6P/L9E
	1	1	1	1	1	1	1	1	1	1	1	1	1	1	1	1	1	1	1	1	1	1	1	1	1	1	1	1	1	1	1	1	1	1	1	1	1	1	1	1	COG0098	J	Ribosomal protein S5
	1	1	1	1	1	1	1	1	1	1	1	1	1	1	1	1	1	1	1	1	1	1	1	1	1	1	1	1	1	1	1	1	1	1	1	1	0	1	1	0	COG0099	J	Ribosomal protein S13
	1	1	1	1	1	1	1	1	1	1	1	1	1	1	1	1	1	1	1	1	1	1	1	1	1	2	1	1	1	1	1	1	1	1	1	1	0	1	1	1	COG0100	J	Ribosomal protein S11
	0	0	1	0	1	0	1	0	0	1	1	1	1	1	1	1	1	1	1	1	1	1	1	0	1	2	1	1	1	1	1	1	1	1	1	1	1	1	0	1	COG0101	J	tRNA U38,U39,U40 pseudouridine synthase TruA
	1	0	1	1	1	1	1	1	1	1	1	1	1	1	1	1	1	1	1	1	1	1	1	1	1	1	1	1	1	1	1	1	1	1	1	1	1	1	0	1	COG0102	J	Ribosomal protein L13
	1	1	1	1	1	1	1	1	1	1	1	1	1	1	1	1	1	1	1	1	1	1	1	1	1	1	1	1	1	1	1	1	1	1	1	1	1	1	0	1	COG0103	J	Ribosomal protein S9
	1	0	1	0	0	0	1	0	0	1	1	1	1	1	1	1	1	1	1	1	1	1	1	1	1	3	1	1	1	1	1	1	1	1	1	1	1	1	1	1	COG0124	J	Histidyl-tRNA synthetase
	0	0	1	0	0	0	0	0	0	1	1	1	1	1	0	1	0	0	1	1	0	1	1	0	1	2	0	1	1	1	1	1	0	1	1	1	1	1	1	1	COG0130	J	tRNA U55 pseudouridine synthase TruB, may also work on U342 of tmRNA
	1	1	1	0	1	0	0	0	1	1	1	1	1	1	1	1	1	1	1	1	1	1	1	1	1	3	1	1	1	1	1	1	1	1	1	1	1	1	1	1	COG0143	J	Methionyl-tRNA synthetase
	0	0	0	0	0	0	0	0	0	0	0	0	0	0	0	0	0	0	2	0	0	0	0	0	0	0	0	1	1	0	0	0	1	0	0	0	0	0	0	1	COG0144	J	16S rRNA C967 or C1407 C5-methylase, RsmB/RsmF family
	1	1	0	1	0	0	1	0	1	1	1	0	0	0	0	0	0	1	1	1	1	1	1	1	0	1	1	1	1	1	1	1	1	0	0	1	1	1	0	0	COG0154	J	Asp-tRNAAsn/Glu-tRNAGln amidotransferase A subunit or related amidase
	1	0	1	0	1	0	1	1	0	1	1	1	1	1	1	1	1	1	1	1	1	1	1	1	1	1	0	1	1	1	1	1	1	1	1	1	1	1	1	1	COG0162	J	Tyrosyl-tRNA synthetase
	1	0	1	1	1	0	1	1	0	1	1	1	1	1	1	1	1	1	1	1	1	1	1	1	1	2	1	1	1	1	1	1	1	1	1	1	1	1	1	1	COG0172	J	Seryl-tRNA synthetase
	1	0	1	1	0	0	1	0	1	1	1	1	1	1	1	1	1	0	1	1	1	1	1	1	1	2	1	1	1	1	1	1	1	1	1	1	1	1	1	1	COG0173	J	Aspartyl-tRNA synthetase
	1	1	1	0	1	0	1	1	0	0	1	1	1	1	0	1	1	1	1	1	1	1	1	1	1	1	1	1	1	1	1	1	1	1	1	1	1	1	1	1	COG0180	J	Tryptophanyl-tRNA synthetase
	1	0	1	1	1	2	1	1	0	1	1	1	1	1	0	1	1	1	1	1	1	1	1	0	1	1	1	1	1	1	1	1	1	1	1	1	1	1	1	0	COG0184	J	Ribosomal protein S15P/S13E
	1	1	1	1	1	1	1	1	1	1	1	1	1	1	1	1	1	1	1	1	1	1	1	1	1	1	1	1	1	1	1	1	1	1	1	1	1	1	1	1	COG0185	J	Ribosomal protein S19
	1	1	1	1	1	1	1	1	1	1	1	1	1	1	1	1	1	1	1	1	1	1	1	1	1	1	1	1	1	1	1	1	1	1	1	1	1	1	1	1	COG0186	J	Ribosomal protein S17
	0	0	1	0	0	0	0	0	0	1	1	1	1	0	1	1	1	1	0	1	1	1	1	1	1	1	1	1	1	1	1	1	1	1	1	1	1	1	1	1	COG0193	J	Peptidyl-tRNA hydrolase
	1	0	1	1	1	1	1	1	1	1	1	1	1	1	1	1	1	1	1	1	1	1	1	1	1	2	1	1	1	1	1	1	1	1	1	1	1	1	1	1	COG0197	J	Ribosomal protein L16/L10AE
	1	0	1	0	1	0	1	0	0	1	1	1	1	1	1	1	1	1	1	1	1	1	0	1	1	1	1	1	1	1	1	1	1	1	1	1	1	1	1	1	COG0198	J	Ribosomal protein L24
	1	1	1	1	1	1	1	1	1	1	1	1	1	1	1	1	1	1	1	1	1	1	1	1	1	1	1	1	1	0	1	0	1	1	1	1	1	1	1	1	COG0199	J	Ribosomal protein S14
	0	1	1	0	1	0	1	1	0	1	1	1	1	1	1	1	1	1	1	1	1	1	1	1	1	1	1	1	1	1	1	1	1	1	1	1	1	1	1	1	COG0200	J	Ribosomal protein L15
	1	1	1	1	1	1	1	1	0	1	1	1	1	1	1	1	1	1	1	1	1	1	1	1	1	1	1	1	1	1	1	1	1	1	1	1	1	1	1	1	COG0203	J	Ribosomal protein L17
	1	1	1	1	1	1	1	1	1	1	1	1	1	1	1	1	1	1	1	1	1	1	1	1	1	0	1	1	1	1	1	1	1	1	1	1	1	1	1	1	COG0211	J	Ribosomal protein L27
	0	0	1	0	1	0	1	0	0	1	1	1	1	1	0	1	1	2	1	1	1	1	1	1	1	3	1	1	1	1	1	1	1	1	1	1	1	1	1	1	COG0215	J	Cysteinyl-tRNA synthetase
	1	0	1	1	1	0	1	1	0	1	1	1	1	1	1	1	1	1	1	1	1	1	1	1	1	2	1	1	1	1	1	1	1	1	1	1	1	1	1	1	COG0216	J	Protein chain release factor A
	0	0	0	0	0	0	0	0	0	0	0	0	0	0	0	0	0	0	0	0	0	0	0	0	0	1	1	1	1	0	0	0	1	0	0	0	0	0	0	0	COG0219	J	tRNA(Leu) C34 or U34 (ribose-2'-O)-methylase TrmL, contains SPOUT domain
	0	0	0	0	0	0	0	0	0	1	0	0	0	1	0	0	0	0	0	0	0	0	1	0	0	2	1	1	1	1	0	0	1	2	1	0	1	1	1	1	COG0220	J	tRNA G46 methylase TrmB
	1	1	1	1	1	1	1	1	1	1	1	1	1	1	1	1	1	1	1	1	1	1	1	1	1	1	1	1	1	1	1	1	1	1	1	1	1	1	1	1	COG0222	J	Ribosomal protein L7/L12
	0	0	1	0	1	0	0	0	0	1	1	1	2	1	1	1	1	1	1	1	1	1	1	0	0	1	1	1	1	1	1	0	1	1	1	1	1	1	1	2	COG0223	J	Methionyl-tRNA formyltransferase
	0	1	1	0	1	1	1	1	0	1	1	1	1	1	0	1	1	1	1	1	1	1	1	1	1	0	1	1	1	0	1	1	1	1	1	1	1	1	1	1	COG0227	J	Ribosomal protein L28
	1	1	1	0	1	1	1	0	1	1	1	1	1	1	1	1	1	1	1	1	1	1	1	1	1	1	1	1	1	1	1	1	1	1	1	1	1	1	1	1	COG0228	J	Ribosomal protein S16
	0	0	0	0	0	0	0	0	0	0	0	1	0	1	0	1	1	0	1	0	0	0	0	0	1	1	1	0	1	1	0	0	0	1	1	1	1	0	1	1	COG0230	J	Ribosomal protein L34
	0	0	1	0	0	0	0	0	0	1	1	1	1	1	0	1	1	1	1	1	1	1	1	0	1	1	1	1	1	1	1	1	2	1	1	1	1	1	1	1	COG0231	J	Translation elongation factor P (EF-P)/translation initiation factor 5A (eIF-5A)
	1	0	1	0	0	0	1	0	0	1	1	1	1	1	1	1	1	1	1	1	1	1	1	0	1	1	1	1	1	1	1	1	1	1	1	1	1	1	1	1	COG0233	J	Ribosome recycling factor
	0	1	1	0	1	0	1	1	0	1	0	1	1	1	1	1	1	1	1	1	1	1	0	1	1	1	1	1	1	1	1	1	1	1	1	1	0	1	1	1	COG0238	J	Ribosomal protein S18
	1	1	1	0	1	0	1	1	1	1	1	1	1	1	1	1	1	1	1	2	1	2	1	0	0	0	1	1	1	1	1	1	1	1	1	1	1	1	1	1	COG0242	J	Peptide deformylase
	1	0	1	0	1	1	1	0	0	1	1	1	1	1	1	1	1	1	1	1	1	1	1	0	1	1	1	1	1	1	1	1	1	1	1	1	0	1	1	1	COG0244	J	Ribosomal protein L10
	0	0	0	0	0	0	0	0	0	0	0	0	0	1	0	0	0	0	0	0	0	0	0	0	0	0	0	0	0	0	0	0	0	0	0	0	0	0	0	0	COG0252	JU	L-asparaginase/archaeal Glu-tRNAGln amidotransferase subunit D
	1	0	1	0	1	0	1	1	1	1	1	1	1	1	0	1	1	1	1	1	1	1	0	0	1	1	1	1	1	1	1	1	1	1	1	1	1	1	1	1	COG0254	J	Ribosomal protein L31
	0	0	0	0	0	0	1	0	0	1	1	0	1	1	0	1	0	1	1	1	1	0	0	0	1	1	1	1	1	1	1	1	1	1	1	1	1	1	1	1	COG0255	J	Ribosomal protein L29
	1	0	1	0	1	1	1	1	0	1	1	1	1	1	1	1	1	1	1	1	1	1	1	1	1	1	1	1	1	1	1	1	1	1	1	1	1	1	1	1	COG0256	J	Ribosomal protein L18
	0	0	0	0	1	1	1	1	0	0	0	1	0	1	0	1	1	0	1	1	0	0	0	0	1	1	0	0	1	1	0	1	0	1	1	0	0	0	1	1	COG0257	J	Ribosomal protein L36
	1	0	1	1	1	1	1	1	0	1	1	1	1	1	0	1	1	1	1	1	1	1	1	0	1	1	1	1	1	1	1	1	1	1	1	1	1	1	1	1	COG0261	J	Ribosomal protein L21
	1	0	1	0	1	0	1	0	0	1	0	1	1	1	1	1	1	1	1	1	1	1	1	0	1	2	1	1	1	1	1	1	1	1	1	1	1	1	1	1	COG0264	J	Translation elongation factor EF-Ts
	0	0	1	0	0	1	1	1	0	1	0	1	0	1	1	1	1	1	1	1	0	1	1	1	1	1	2	1	1	1	1	0	1	1	1	1	1	0	1	1	COG0267	J	Ribosomal protein L33
	0	0	1	0	1	1	1	0	0	1	1	1	1	1	1	1	1	1	1	1	1	1	1	1	1	1	1	1	1	1	1	0	1	1	1	1	1	1	1	1	COG0268	J	Ribosomal protein S20
	1	0	1	0	1	0	1	1	0	1	1	1	1	1	1	1	1	1	1	1	1	1	1	0	1	2	1	1	1	1	1	1	1	1	1	1	1	1	1	1	COG0275	J	16S rRNA C1402 N4-methylase RsmH
	1	0	1	1	1	1	0	0	0	1	1	1	1	1	1	1	0	1	0	2	1	1	1	1	1	2	1	1	1	1	1	1	1	1	1	1	1	0	1	0	COG0290	J	Translation initiation factor IF-3
	0	0	1	0	1	1	1	1	0	1	1	1	0	1	1	1	1	1	1	1	1	1	0	0	1	1	1	0	1	1	1	1	1	1	1	1	1	1	1	1	COG0291	J	Ribosomal protein L35
	1	1	1	1	1	1	1	1	0	1	1	1	1	1	1	1	1	1	1	1	1	1	1	1	1	1	1	1	1	1	1	1	1	1	1	1	1	1	1	1	COG0292	J	Ribosomal protein L20
	0	0	1	0	0	1	0	0	0	1	0	1	1	1	1	1	0	0	1	1	1	1	1	0	0	0	0	0	0	1	1	1	0	0	1	1	1	1	1	1	COG0293	J	23S rRNA U2552 (ribose-2'-O)-methylase RlmE/FtsJ
	0	0	1	0	0	0	0	0	0	1	1	1	1	0	1	0	1	0	1	0	0	0	0	0	1	2	1	1	1	1	1	1	1	1	0	1	1	1	0	1	COG0313	J	16S rRNA C1402 (ribose-2'-O) methylase RsmI
	0	0	1	0	1	0	1	1	0	1	1	1	1	1	1	1	1	1	1	1	1	1	1	0	1	1	1	1	1	1	1	1	1	1	1	1	1	1	1	1	COG0319	J	ssRNA-specific RNase YbeY, 16S rRNA maturation enzyme
	0	0	1	0	1	0	0	0	0	1	1	1	1	1	1	1	1	1	0	1	1	1	1	0	1	0	0	0	1	1	1	1	1	1	1	1	1	1	1	1	COG0324	J	tRNA A37 N6-isopentenylltransferase MiaA
	0	0	1	0	1	1	0	1	0	1	0	1	1	1	0	1	1	0	1	1	1	1	1	0	1	1	1	1	1	2	1	0	1	1	1	1	1	1	1	1	COG0333	J	Ribosomal protein L32
	1	0	1	0	1	0	1	1	0	1	1	1	1	1	1	1	1	1	1	1	1	1	1	0	1	1	1	1	1	1	1	1	1	1	1	1	1	1	1	1	COG0335	J	Ribosomal protein L19
	0	0	1	0	0	0	0	0	0	1	1	1	0	1	1	1	1	1	1	1	1	1	1	1	1	1	1	1	1	1	1	1	1	1	1	1	1	1	1	1	COG0336	J	tRNA G37 N-methylase TrmD
	0	0	0	0	0	0	0	0	0	1	0	1	0	1	0	0	0	1	1	1	1	1	1	0	0	0	0	0	0	0	1	1	1	1	1	1	1	1	0	1	COG0343	J	Queuine/archaeosine tRNA-ribosyltransferase
	0	0	0	0	0	0	0	0	0	0	1	0	0	0	0	0	0	1	0	2	1	1	0	0	0	0	0	0	0	0	0	0	0	0	0	1	0	0	0	0	COG0349	J	Ribonuclease D
	0	0	0	0	1	0	0	0	0	0	0	0	0	0	0	0	1	0	0	0	0	0	0	0	1	2	1	1	1	1	0	1	0	0	0	1	0	0	0	0	COG0357	J	16S rRNA G527 N7-methylase RsmG (former glucose-inhibited division protein B)
	0	0	1	0	1	1	1	1	0	1	1	1	1	1	1	1	1	1	1	1	1	1	1	0	0	1	1	1	1	1	1	1	1	1	1	1	1	1	1	1	COG0359	J	Ribosomal protein L9
	0	0	1	1	1	1	1	1	0	1	1	1	1	1	1	1	1	1	1	1	1	1	1	0	1	1	1	1	1	1	1	1	1	1	1	1	1	1	1	1	COG0360	J	Ribosomal protein S6
	1	1	1	1	1	1	1	1	1	1	1	1	1	1	1	1	1	1	1	1	1	1	1	0	1	1	1	1	1	1	1	1	1	1	1	1	1	1	1	1	COG0361	J	Translation initiation factor IF-1
	0	0	0	0	1	0	0	0	0	0	1	0	0	0	0	0	1	0	0	0	0	0	0	0	1	3	1	1	1	1	0	1	0	0	0	0	0	0	0	0	COG0423	J	Glycyl-tRNA synthetase (class II)
	0	0	1	0	1	0	0	0	0	1	1	0	1	1	0	1	0	1	1	1	1	1	1	1	1	3	1	1	1	1	1	1	1	1	1	1	1	1	1	1	COG0441	J	Threonyl-tRNA synthetase
	0	0	1	0	1	0	1	0	0	1	1	0	0	1	0	1	1	0	1	1	1	1	1	1	1	2	1	1	1	1	1	1	1	1	1	1	0	1	0	1	COG0442	J	Prolyl-tRNA synthetase
	1	1	1	1	1	0	1	1	1	1	1	1	1	1	1	1	1	0	1	1	1	1	1	0	1	3	0	1	1	1	1	1	1	1	1	1	1	1	1	1	COG0445	J	tRNA U34 5-carboxymethylaminomethyl modifying enzyme MnmG/GidA
	0	0	0	0	0	0	0	0	0	0	0	0	0	0	0	0	0	1	0	1	0	0	0	0	0	1	0	0	0	0	0	0	1	0	0	0	0	0	0	0	COG0456	J	Ribosomal protein S18 acetylase RimI and related acetyltransferases
	1	1	1	1	1	1	1	1	1	1	1	1	1	1	1	1	1	1	1	1	1	1	1	1	1	3	0	1	1	2	2	2	1	1	1	1	1	1	1	1	COG0480	J	Translation elongation factor EF-G, a GTPase
	1	0	1	0	1	0	1	0	1	1	1	1	1	1	1	1	1	1	1	1	1	1	1	1	1	1	1	1	1	1	1	1	1	1	1	1	1	1	1	1	COG0481	J	Translation elongation factor EF-4, membrane-bound GTPase
	1	0	1	0	1	0	1	1	0	2	1	1	1	1	1	1	1	1	1	1	1	1	1	0	1	2	0	1	1	0	1	1	1	1	1	1	1	1	1	1	COG0482	J	tRNA U34 2-thiouridine synthase MnmA/TrmU, contains the PP-loop ATPase domain
	1	1	1	1	1	0	1	1	1	1	1	1	1	1	1	1	1	0	1	1	1	1	0	1	1	1	0	1	1	1	1	1	1	1	1	1	1	1	1	1	COG0486	J	tRNA U34 5-carboxymethylaminomethyl modifying GTPase MnmE/TrmE
	1	0	1	0	1	0	1	1	0	1	1	1	1	1	1	1	1	1	1	1	1	1	1	1	1	5	1	1	1	1	1	1	1	1	1	1	1	1	1	1	COG0495	J	Leucyl-tRNA synthetase
	1	1	1	1	1	1	1	1	0	1	1	1	1	1	1	1	1	1	1	1	1	1	1	1	1	1	1	1	1	1	1	1	1	1	1	1	1	1	1	1	COG0522	J	Ribosomal protein S4 or related protein
	1	0	1	0	1	0	1	1	0	1	1	1	1	1	1	1	1	1	1	1	1	1	0	1	1	6	1	1	1	1	1	1	1	1	1	1	0	1	1	1	COG0525	J	Valyl-tRNA synthetase
	1	1	1	0	1	1	1	1	0	1	1	1	1	1	1	1	1	1	1	2	1	1	1	1	1	2	1	1	1	1	1	1	1	1	1	1	1	1	1	1	COG0532	J	Translation initiation factor IF-2, a GTPase
	0	0	1	0	1	0	1	0	0	1	1	1	1	1	1	1	1	1	1	2	1	1	1	1	1	3	1	1	1	1	1	1	1	1	1	1	1	1	1	1	COG0533	J	tRNA A37 threonylcarbamoyltransferase TsaD
	1	0	1	0	1	1	1	1	0	1	1	1	1	1	0	1	1	1	1	1	1	1	1	1	0	0	0	0	0	1	1	1	1	1	1	1	1	1	1	1	COG0539	J	Ribosomal protein S1
	2	0	2	0	1	0	2	0	0	2	1	1	1	2	2	2	1	1	2	2	1	2	2	0	1	2	2	2	2	3	2	2	2	2	2	2	2	2	2	2	COG0564	J	Pseudouridylate synthase, 23S rRNA- or tRNA-specific
	0	0	0	0	0	0	0	0	0	1	0	0	0	0	0	0	0	0	0	0	0	0	0	0	0	0	0	0	0	0	0	0	0	0	0	0	1	0	0	0	COG0565	J	tRNA C32,U32 (ribose-2'-O)-methylase TrmJ or a related methyltransferase
	1	0	0	0	2	0	0	1	0	1	0	1	1	1	1	1	2	1	1	1	1	1	1	0	2	4	1	2	2	2	1	1	1	1	1	1	1	1	1	1	COG0566	J	tRNA G18 (ribose-2'-O)-methylase SpoU
	0	0	1	0	0	0	0	0	0	1	1	1	1	1	1	1	1	1	1	1	1	1	1	0	1	0	0	1	0	0	0	0	1	2	1	1	1	1	1	1	COG0590	J	tRNA(Arg) A34 adenosine deaminase TadA
	0	0	1	0	0	0	0	0	0	1	1	1	0	1	1	1	1	1	1	1	1	0	0	1	1	1	1	1	1	1	1	1	1	1	1	1	0	0	1	1	COG0594	J	RNase P protein component
	0	0	0	0	0	0	0	0	0	0	0	0	0	0	0	0	0	1	0	1	1	1	1	1	2	3	2	2	2	0	0	0	0	0	0	1	1	0	0	0	COG0595	J	mRNA degradation ribonuclease J1/J2
	0	0	0	0	0	0	0	0	0	1	0	0	0	1	0	0	0	0	0	0	0	0	0	0	0	0	0	0	0	0	0	0	0	0	0	1	1	0	0	1	COG0603	J	7-cyano-7-deazaguanine synthase (queuosine biosynthesis)
	0	0	2	0	1	0	0	0	0	1	1	1	1	2	1	2	1	1	0	1	1	1	1	1	1	1	0	0	0	2	1	1	2	1	2	1	1	2	2	2	COG0617	J	tRNA nucleotidyltransferase/poly(A) polymerase
	0	0	1	1	2	0	0	1	1	1	1	0	0	0	1	1	2	1	1	1	2	2	2	0	0	0	0	0	0	2	0	0	0	0	0	2	2	1	0	0	COG0621	J	tRNA A37 methylthiotransferase MiaB
	0	0	0	0	0	0	0	0	0	0	1	0	0	0	0	0	0	1	0	0	0	0	0	0	0	0	0	0	0	0	0	0	0	1	0	1	1	0	0	0	COG0689	J	Ribonuclease PH
	0	0	0	0	0	0	0	0	0	1	1	0	0	0	0	0	0	1	1	1	1	1	0	0	0	1	1	1	1	1	1	1	1	0	0	1	1	1	0	0	COG0721	J	Asp-tRNAAsn/Glu-tRNAGln amidotransferase C subunit
	0	0	0	0	0	0	0	0	0	0	0	0	0	0	0	0	0	0	0	0	0	0	0	0	0	0	0	0	0	1	0	0	0	0	0	0	0	0	0	0	COG0724	J	RNA recognition motif (RRM) domain
	1	0	1	1	0	0	1	0	0	1	1	1	1	1	0	0	0	1	0	1	1	1	1	1	1	0	0	1	1	1	1	1	1	1	1	1	1	1	0	1	COG0742	J	16S rRNA G966 N2-methylase RsmD
	1	0	1	0	0	0	0	0	0	1	0	1	1	1	1	0	0	1	1	1	1	1	1	0	0	0	0	0	0	0	0	0	1	1	1	1	1	1	1	1	COG0751	J	Glycyl-tRNA synthetase, beta subunit
	1	1	1	0	0	0	1	0	1	1	0	1	1	1	1	1	0	1	1	1	1	1	1	1	0	0	0	0	0	0	0	0	0	1	1	1	1	1	1	1	COG0752	J	Glycyl-tRNA synthetase, alpha subunit
	0	0	0	0	0	0	0	0	0	1	0	0	0	0	0	0	0	0	0	0	0	0	0	0	0	0	0	1	1	1	0	1	0	0	0	1	1	0	0	1	COG0779	J	Ribosome maturation factor RimP
	0	0	0	0	0	0	0	0	0	1	0	0	0	1	0	0	0	0	0	0	0	0	0	0	0	0	0	0	0	0	0	0	0	0	0	0	0	0	0	1	COG0780	J	NADPH-dependent 7-cyano-7-deazaguanine reductase QueF, C-terminal domain, T-fold superfamily
	0	0	0	0	1	0	0	0	0	0	1	1	0	0	0	0	1	0	1	1	1	1	1	0	0	0	0	0	0	1	0	1	1	0	0	1	1	0	0	0	COG0799	J	Ribosomal silencing factor RsfS, regulates association of 30S and 50S subunits
	0	0	0	0	0	0	0	0	0	1	1	1	0	0	0	1	0	1	0	1	0	1	1	0	1	0	0	1	1	1	1	1	1	1	1	1	1	1	0	1	COG0802	J	tRNA A37 threonylcarbamoyladenosine biosynthesis protein TsaE
	0	0	1	0	0	0	1	0	0	1	0	1	0	1	0	1	0	1	1	1	1	1	1	0	0	0	0	1	1	1	1	1	0	1	1	1	0	1	1	1	COG0806	J	Ribosomal 30S subunit maturation factor RimM, required for 16S rRNA processing
	0	0	0	0	1	0	0	0	0	1	0	0	0	0	0	0	1	0	0	0	0	0	0	0	0	0	0	0	0	0	1	1	0	0	1	1	0	0	0	1	COG0809	J	S-adenosylmethionine:tRNA-ribosyltransferase-isomerase (queuine synthetase)
	0	0	1	0	0	1	0	0	0	1	0	1	1	1	0	0	0	0	1	0	0	0	0	0	0	2	0	0	1	1	0	0	0	1	0	0	0	0	1	1	COG0820	J	Adenine C2-methylase RlmN of 23S rRNA A2503 and tRNA A37
	0	0	1	0	0	0	1	0	0	1	0	1	1	1	1	1	0	0	1	1	0	0	0	1	0	1	0	0	0	1	0	0	1	1	1	1	0	1	1	1	COG0828	J	Ribosomal protein S21
	0	0	1	0	1	0	1	1	0	1	1	1	1	1	1	1	1	1	1	1	1	1	0	0	1	1	1	1	1	1	1	1	1	1	1	1	1	1	1	1	COG0858	J	Ribosome-binding factor A
	0	0	0	0	0	0	0	0	0	0	0	0	0	1	0	0	0	0	0	0	0	0	0	0	0	0	0	0	0	0	0	0	1	0	0	0	0	0	0	0	COG1092	J	23S rRNA G2069 N7-methylase RlmK or C1962 C5-methylase RlmI
	0	0	1	0	0	0	1	0	0	1	0	0	0	1	0	1	1	1	0	1	1	1	1	0	1	1	1	1	1	1	1	1	0	1	1	1	1	1	1	1	COG1159	J	GTPase Era, involved in 16S rRNA processing
	0	0	0	0	0	0	0	0	0	0	0	0	0	0	0	0	0	0	0	0	0	0	0	0	1	3	1	2	2	0	1	1	0	0	0	0	0	0	0	0	COG1161	J	Ribosome biogenesis GTPase A
	0	0	0	0	0	0	0	0	0	1	0	0	0	0	0	0	0	0	0	0	0	0	0	0	1	1	1	1	1	0	1	1	0	0	0	0	0	0	0	0	COG1162	J	Putative ribosome biogenesis GTPase RsgA
	0	0	1	0	1	0	1	1	0	1	1	1	1	1	1	1	1	1	1	1	1	1	1	0	1	0	0	0	0	1	1	1	1	1	1	1	1	1	1	1	COG1185	J	Polyribonucleotide nucleotidyltransferase (polynucleotide phosphorylase)
	0	0	1	0	1	0	1	1	1	1	1	1	1	1	1	1	1	1	1	1	1	1	1	1	1	0	0	0	0	1	1	1	1	1	1	1	1	1	1	1	COG1186	J	Protein chain release factor B
	0	0	1	0	1	0	0	0	0	1	0	0	0	1	0	0	1	0	1	0	0	0	0	0	1	0	0	1	1	1	1	1	1	0	1	1	0	0	0	1	COG1187	J	16S rRNA U516 pseudouridylate synthase RsuA and related 23S rRNA U2605, pseudouridylate synthases
	0	0	0	0	0	0	0	0	0	0	1	0	0	0	0	0	0	0	0	0	0	0	0	0	0	1	0	1	1	0	1	1	0	0	0	1	0	0	0	0	COG1189	J	Predicted rRNA methylase YqxC, contains S4 and FtsJ domains
	1	0	1	0	1	0	1	0	1	1	1	1	1	1	1	1	1	0	1	0	0	0	0	1	1	2	1	1	1	0	0	0	1	1	1	0	0	1	1	1	COG1190	J	Lysyl-tRNA synthetase (class II)
	0	0	0	0	0	0	0	0	0	0	0	0	0	0	0	0	0	0	0	0	0	0	0	0	0	0	0	2	2	0	0	0	0	0	0	0	0	0	0	0	COG1206	J	Folate-dependent tRNA-U54 methylase TrmFO/GidA
	0	0	0	0	0	0	0	0	0	0	0	0	0	0	0	0	0	0	0	0	0	0	0	0	0	0	0	0	0	1	0	0	0	0	0	0	0	0	0	0	COG1208	JM	NDP-sugar pyrophosphorylase, includes eIF-2Bgamma, eIF-2Bepsilon, and LPS biosynthesis proteins
	0	0	1	0	1	0	0	0	0	1	1	1	0	1	1	1	1	0	1	1	0	0	0	0	1	1	1	1	1	1	1	1	1	1	1	1	0	1	1	1	COG1214	J	tRNA A37 threonylcarbamoyladenosine modification protein TsaB
	0	0	0	0	0	0	0	0	0	0	0	0	0	0	0	0	1	0	0	0	0	0	0	0	0	0	0	0	0	1	1	1	1	0	0	0	0	0	0	0	COG1234	J	Ribonuclease BN, tRNA processing enzyme
	0	0	0	0	0	0	0	0	0	0	1	0	0	0	0	0	0	0	0	0	0	0	0	0	0	0	0	0	0	0	0	0	0	0	0	0	0	0	0	0	COG1236	J	RNA processing exonuclease, beta-lactamase fold, Cft2 family
	0	0	0	0	0	0	0	0	0	0	0	0	0	0	0	0	0	0	0	0	0	0	0	0	0	0	0	0	0	0	1	1	0	0	0	0	0	0	0	0	COG1293	J	Predicted component of the ribosome quality control (RQC) complex, YloA/Tae2 family, contains fibronectin-binding (FbpA) and DUF814 domains
	0	0	0	0	0	0	0	0	0	0	0	0	0	0	0	0	0	0	0	0	0	0	0	0	0	0	0	1	1	0	0	0	0	0	0	0	0	0	0	0	COG1358	J	Ribosomal protein L7Ae or related RNA K-turn-binding protein
	0	0	0	0	0	0	0	0	0	0	0	0	0	0	0	0	0	1	0	1	1	1	1	0	0	0	0	0	0	1	1	1	0	0	0	1	1	0	0	0	COG1384	J	Lysyl-tRNA synthetase, class I
	0	0	0	0	0	0	0	0	0	1	1	0	1	0	0	0	0	1	1	1	0	1	1	0	0	2	0	1	1	2	2	2	0	0	0	1	1	0	0	0	COG1385	J	16S rRNA U1498 N3-methylase RsmE
	0	0	0	0	0	0	0	0	0	0	0	0	0	0	0	0	1	0	0	0	0	0	0	0	1	1	1	1	1	1	1	1	0	0	0	0	0	0	0	1	COG1418	JR	HD superfamily phosphodieaserase, includes HD domain of RNase Y
	0	0	0	0	1	0	1	0	0	1	1	1	1	1	1	1	1	1	0	1	1	1	1	0	0	0	0	0	0	0	0	0	1	1	1	1	1	1	1	1	COG1530	J	Ribonuclease G or E
	0	0	0	0	0	0	0	0	0	1	0	0	0	0	0	0	0	0	0	0	0	0	0	0	0	0	0	0	0	0	0	0	0	0	0	0	0	0	0	0	COG1534	J	RNA-binding protein YhbY
	0	0	0	0	0	0	0	0	0	1	1	0	0	0	0	0	0	0	0	1	0	1	1	0	0	0	0	0	0	0	1	1	0	0	0	1	1	0	0	0	COG1544	J	Ribosome-associated translation inhibitor RaiA
	0	0	0	0	0	0	0	0	0	0	0	0	0	0	0	0	0	0	0	0	0	0	0	0	0	1	0	1	1	0	0	0	0	0	0	0	0	0	0	0	COG1576	J	23S rRNA pseudoU1915 N3-methylase RlmH
	0	0	0	0	0	0	0	0	0	0	0	0	0	0	0	0	0	0	0	0	0	0	0	0	0	0	0	0	0	1	1	1	0	0	0	0	0	0	0	0	COG1643	J	HrpA-like RNA helicase
	0	0	0	0	0	0	0	0	0	0	0	0	0	0	0	0	0	0	0	0	0	0	0	0	0	1	1	1	1	0	0	1	0	0	0	0	0	0	0	0	COG1658	J	5S rRNA maturation endonuclease (Ribonuclease M5), contains TOPRIM domain
	0	0	0	0	0	0	0	0	0	0	0	0	1	0	0	0	0	0	0	0	0	0	0	0	0	0	0	0	1	0	0	0	0	0	0	1	1	0	0	0	COG1670	JO	Protein N-acetyltransferase, RimJ/RimL family
	0	0	0	0	0	0	0	0	0	1	1	1	0	0	1	1	1	0	1	2	1	1	1	0	0	0	0	0	0	1	1	1	1	1	1	1	1	1	1	1	COG1734	J	RNA polymerase-binding transcription factor DksA
	1	0	1	1	1	0	1	1	0	1	1	1	0	1	1	1	1	1	1	1	1	1	1	0	0	0	0	0	0	1	1	1	1	1	1	1	1	1	1	1	COG1825	J	Ribosomal protein L25 (general stress protein Ctc)
	0	0	1	0	1	1	0	0	0	1	0	1	1	1	0	1	0	0	1	0	0	0	0	0	1	0	0	0	0	1	1	1	0	1	1	1	1	1	1	1	COG1841	J	Ribosomal protein L30/L7E
	0	0	0	0	0	0	0	0	0	0	0	0	0	0	0	0	0	0	0	0	0	0	0	0	0	0	0	0	1	0	0	0	0	0	0	0	0	0	0	0	COG1921	J	Seryl-tRNA(Sec) selenium transferase
	0	0	0	0	0	0	0	0	0	1	0	0	0	0	0	0	0	1	0	0	0	0	0	0	0	1	1	1	1	1	0	0	0	0	0	1	1	0	0	0	COG2001	J	MraZ, DNA-binding transcriptional regulator and inhibitor of RsmH methyltransferase activity
	0	0	0	0	0	0	0	0	0	0	1	1	0	0	0	1	0	0	0	0	0	0	0	0	0	0	0	0	0	0	0	0	1	0	0	0	0	0	0	0	COG2262	J	50S ribosomal subunit-associated GTPase HflX
	0	0	0	0	0	0	0	0	0	1	0	0	0	0	0	1	0	0	0	0	0	0	0	0	0	0	0	0	0	0	0	0	0	2	0	0	0	0	0	0	COG2265	J	tRNA/tmRNA/rRNA uracil-C5-methylase, TrmA/RlmC/RlmD family
	0	0	0	0	0	0	0	0	0	1	0	0	0	1	0	1	0	0	0	0	0	0	0	0	0	0	0	0	0	1	0	0	0	1	0	0	0	1	0	1	COG2269	J	Elongation factor P--beta-lysine ligase (EF-P beta-lysylation pathway)
	0	0	0	0	0	0	0	0	0	0	0	0	0	0	0	0	0	0	0	0	0	0	0	0	0	1	0	1	1	0	0	0	0	0	0	0	0	0	0	0	COG2384	J	tRNA A22 N-methylase
	0	0	0	0	0	0	0	0	0	0	0	0	0	0	0	0	0	0	0	0	0	0	0	0	0	2	0	0	0	0	0	0	0	0	0	0	0	0	0	0	COG2501	J	Ribosome-associated protein YbcJ, S4-like RNA binding protein
	0	0	0	0	0	0	0	0	0	0	0	0	0	0	0	0	0	1	0	0	0	0	0	0	0	0	0	0	0	0	0	0	0	0	0	0	0	0	0	0	COG2519	J	tRNA A58 N-methylase Trm61
	0	0	1	0	0	0	0	0	0	0	0	0	0	1	0	0	0	0	0	0	0	0	0	0	0	0	0	0	0	0	0	0	0	0	0	0	0	0	0	0	COG2813	J	16S rRNA G1207 methylase RsmC
	0	0	0	0	0	0	0	0	0	1	0	1	1	1	0	1	0	0	0	1	1	1	1	0	0	0	0	0	0	0	0	0	0	0	0	1	1	0	0	0	COG2867	J	Ribosome association toxin PasT (RatA) of the RatAB toxin-antitoxin module
	0	0	1	0	0	0	0	0	0	1	1	2	2	2	2	2	1	1	1	1	1	1	1	1	0	1	0	1	1	1	1	1	1	1	2	1	1	2	1	1	COG2890	J	Methylase of polypeptide chain release factors
	0	0	0	0	0	0	0	0	0	0	0	0	0	0	0	0	0	0	0	0	0	0	0	0	0	0	0	0	0	0	0	0	0	0	0	1	1	0	0	0	COG2904	J	NADPH-dependent 7-cyano-7-deazaguanine reductase QueF, N-terminal domain
	0	0	0	0	0	0	0	0	0	0	0	0	0	0	0	0	0	0	0	0	0	0	0	0	0	0	0	0	0	1	0	0	0	0	0	0	0	0	0	0	COG3041	J	mRNA-degrading endonuclease (mRNA interferase) YafQ, toxin component of the YafQ-DinJ toxin-antitoxin module
	0	0	0	0	0	0	0	0	0	0	0	0	0	0	0	0	0	0	0	0	0	0	0	0	1	0	0	1	1	0	0	0	0	0	0	0	0	0	0	0	COG3481	J	3'-5' exoribonuclease YhaM, can participate in 23S rRNA maturation, HD superfamily
	0	0	0	0	0	0	0	0	0	1	0	0	0	1	0	0	0	0	0	0	0	0	0	0	0	0	0	0	0	0	0	0	0	0	0	0	0	0	1	1	COG4108	J	Peptide chain release factor RF-3
	0	0	0	0	0	0	0	0	0	0	0	0	0	0	0	0	0	0	0	0	0	0	0	0	0	0	0	0	0	0	1	1	0	0	0	0	0	0	0	0	COG4121	J	tRNA U34 5-methylaminomethyl-2-thiouridine-forming methyltransferase MnmC
	0	0	0	0	0	0	0	0	0	0	0	0	0	0	0	0	0	0	0	0	0	0	0	0	0	1	0	1	1	0	0	0	0	0	0	0	0	0	0	0	COG4123	J	tRNA1(Val) A37 N6-methylase TrmN6
	0	0	0	0	0	0	0	0	0	0	1	0	0	0	0	0	0	0	0	0	0	0	0	0	0	0	0	0	0	0	0	0	0	0	0	0	0	0	0	0	COG4575	J	Membrane-anchored ribosome-binding protein, inhibits growth in stationary phase, ElaB/YqjD/DUF883 family
[R] General function prediction only	0	0	0	0	0	0	0	0	0	0	0	0	0	0	0	0	0	0	0	0	0	0	0	0	0	0	0	0	1	0	0	0	0	0	0	0	0	0	0	0	COG0110	R	Acetyltransferase (isoleucine patch superfamily)
	0	0	0	0	0	0	0	0	0	0	0	0	0	0	0	0	0	0	0	0	0	0	0	0	0	0	0	2	3	0	0	0	0	0	0	0	0	0	0	0	COG0300	R	Short-chain dehydrogenase
	0	0	0	0	0	0	0	0	0	2	0	2	0	2	0	0	0	0	2	2	2	2	2	0	2	0	0	0	0	0	0	0	0	0	2	0	0	2	0	0	COG0312	R	Predicted Zn-dependent protease or its inactivated homolog
	0	0	0	0	0	0	0	0	0	1	1	1	1	1	0	0	1	0	0	0	0	0	0	0	0	0	0	0	0	0	0	0	0	1	0	0	0	0	0	1	COG0325	R	Uncharacterized pyridoxal phosphate-containing protein, affects Ilv metabolism, UPF0001 family
	0	0	0	0	0	0	0	0	0	0	0	0	0	0	0	0	0	0	0	0	0	0	0	0	0	0	0	0	0	0	0	0	0	0	0	0	1	0	0	0	COG0384	R	Predicted epimerase YddE/YHI9, PhzF superfamily
	0	0	0	0	0	0	0	0	0	1	1	0	0	0	0	0	0	0	0	0	0	0	0	0	1	0	0	0	0	1	0	0	0	0	0	0	0	0	0	0	COG0388	R	Predicted amidohydrolase
	0	0	0	0	0	0	0	0	0	0	0	0	0	0	0	0	1	1	0	1	1	1	0	0	0	0	0	0	0	0	0	0	1	0	0	1	1	1	0	0	COG0400	R	Predicted esterase
	0	0	0	0	0	0	0	0	0	0	0	0	0	0	0	0	0	0	0	1	0	0	0	0	0	0	0	0	0	20	0	0	0	0	0	0	0	0	0	0	COG0457	R	Tetratricopeptide (TPR) repeat
	0	0	0	0	0	0	0	0	0	2	0	0	0	0	0	0	0	1	0	0	0	0	0	0	0	0	0	1	1	1	1	1	1	0	0	1	0	0	0	1	COG0488	R	ATPase components of ABC transporters with duplicated ATPase domains
	0	0	0	0	0	0	0	0	0	3	2	2	2	1	0	2	0	0	0	0	0	0	0	0	0	0	0	1	2	0	0	0	0	1	1	0	0	1	1	2	COG0491	R	Glyoxylase or a related metal-dependent hydrolase, beta-lactamase superfamily II
	0	0	0	0	0	0	0	0	0	1	0	0	0	1	0	0	0	0	0	0	0	0	0	0	0	0	0	0	1	0	0	0	0	0	0	1	0	0	0	1	COG0602	R	Organic radical activating enzyme
	0	0	0	0	0	0	0	0	0	0	1	0	0	0	0	0	2	0	0	3	3	3	3	1	0	0	0	0	0	0	1	1	0	0	0	1	1	0	0	0	COG0612	R	Predicted Zn-dependent peptidase
	0	0	0	0	0	0	0	0	0	1	1	0	0	0	0	0	0	0	0	0	0	0	0	0	0	0	0	0	0	0	0	0	0	0	0	0	0	0	0	0	COG0613	R	Predicted metal-dependent phosphoesterase TrpH, contains PHP domain
	0	0	0	0	0	0	0	0	0	1	0	0	0	0	0	0	0	0	0	0	0	0	0	0	0	0	1	0	0	1	0	0	0	0	0	0	0	0	0	0	COG0622	R	Predicted phosphodiesterase
	0	0	0	0	0	0	1	0	0	0	0	1	2	2	0	1	0	1	0	1	1	1	1	0	0	0	0	0	0	1	1	1	0	1	1	1	1	1	1	1	COG0628	R	Predicted PurR-regulated permease PerM
	0	0	0	0	0	0	0	0	0	0	0	0	0	0	0	0	0	0	0	1	0	1	1	0	0	2	0	0	0	1	0	0	1	0	0	0	0	0	0	0	COG0658	R	Predicted membrane metal-binding protein
	0	0	0	0	0	0	0	0	0	0	0	0	0	0	0	0	0	0	0	1	1	1	1	0	0	0	0	0	0	0	0	0	0	0	0	1	0	0	0	0	COG0663	R	Carbonic anhydrase or acetyltransferase, isoleucine patch superfamily
	0	0	0	0	0	0	0	0	0	0	1	0	0	0	0	0	0	0	0	0	0	0	0	0	0	0	0	1	1	0	0	1	0	0	0	0	0	1	0	0	COG0667	R	Predicted oxidoreductase (related to aryl-alcohol dehydrogenase)
	0	0	0	0	0	0	0	0	0	1	0	1	1	0	0	0	0	0	0	1	1	1	1	0	0	0	0	0	0	0	1	1	1	1	0	1	1	1	0	1	COG0670	R	Integral membrane protein, interacts with FtsH
	0	0	0	0	0	0	0	0	0	0	1	0	0	0	0	0	0	0	0	0	0	0	0	0	0	0	0	1	1	0	0	0	0	0	0	0	0	1	0	0	COG0673	R	Predicted dehydrogenase
	0	0	0	0	0	0	0	0	0	0	0	0	0	0	0	0	0	0	0	1	1	1	1	0	0	0	0	1	0	0	0	0	0	0	0	2	1	0	0	0	COG0679	R	Predicted permease
	0	0	0	0	0	0	0	0	0	0	1	0	0	0	0	0	0	0	0	0	0	0	0	0	1	0	1	2	1	1	1	1	0	0	0	0	0	0	0	0	COG0693	R	Putative intracellular protease/amidase
	0	0	0	0	0	0	0	0	0	0	0	0	0	0	0	0	0	0	0	1	1	1	0	0	0	0	0	0	0	0	0	0	0	0	0	0	1	0	0	0	COG0702	R	Uncharacterized conserved protein YbjT, contains NAD(P)-binding and DUF2867 domains
	0	1	0	0	0	0	0	0	0	0	1	0	0	0	0	0	0	0	0	0	0	0	0	0	0	0	0	0	1	1	1	1	0	0	0	0	0	0	0	0	COG0714	R	MoxR-like ATPase
	0	0	1	0	0	0	0	0	0	1	0	0	1	0	0	1	0	0	1	1	1	1	1	0	1	1	1	0	0	0	1	1	1	0	0	1	1	1	1	0	COG0718	R	Conserved DNA-binding protein YbaB (function unknown)
	0	0	0	0	0	0	0	0	0	0	0	0	0	0	0	0	0	0	0	0	0	0	0	0	0	0	0	0	0	1	0	0	1	0	0	0	0	0	0	0	COG0733	R	Na+-dependent transporter, SNF family
	0	0	0	0	0	0	0	0	0	1	0	0	0	0	0	0	0	0	0	0	0	0	0	0	0	0	0	0	0	1	1	1	0	0	0	0	0	0	0	0	COG1033	R	Predicted exporter protein, RND superfamily
	0	0	0	0	0	0	0	0	0	0	0	0	0	0	0	0	0	1	0	1	0	1	1	0	0	0	0	0	0	1	1	0	0	0	0	0	0	0	0	0	COG1040	R	Predicted amidophosphoribosyltransferases
	0	0	1	0	0	0	0	0	0	0	0	0	1	1	0	1	0	0	0	1	1	1	1	0	1	0	0	0	0	0	0	0	1	0	1	1	0	0	1	1	COG1054	R	Predicted sulfurtransferase
	0	0	0	0	0	0	0	0	0	0	0	0	0	0	0	0	0	0	0	0	0	0	0	0	0	0	0	0	0	0	0	0	0	0	0	0	0	1	0	0	COG1058	R	Predicted nucleotide-utilizing enzyme related to molybdopterin-biosynthesis enzyme MoeA
	0	0	0	0	0	0	0	0	0	0	0	0	0	0	0	0	0	0	0	0	0	0	0	0	1	3	1	1	1	0	0	0	0	0	0	0	0	0	0	0	COG1078	R	HD superfamily phosphohydrolase
	0	0	0	0	0	0	0	0	0	0	0	0	0	0	0	0	0	0	0	0	0	0	0	0	0	1	1	1	1	2	2	2	0	0	0	0	0	0	0	0	COG1079	R	ABC-type uncharacterized transport system, permease component
	0	0	0	0	0	0	0	0	0	0	0	0	0	0	0	0	0	0	0	0	0	0	0	0	0	0	0	0	1	0	0	0	0	0	0	0	0	0	0	0	COG1098	R	Predicted RNA-binding protein, contains ribosomal protein S1 (RPS1) domain
	0	0	0	0	0	0	0	0	0	0	0	0	0	0	0	0	0	0	0	0	0	0	0	0	0	0	0	0	0	0	0	0	0	0	0	1	1	1	0	0	COG1101	R	ABC-type uncharacterized transport system, ATPase component
	1	0	1	0	1	0	1	1	0	1	1	1	1	1	1	1	1	1	1	1	1	1	1	0	1	3	1	1	1	1	1	1	1	1	1	1	1	1	1	1	COG1160	R	Predicted GTPases
	0	0	0	0	0	0	0	0	0	0	3	0	0	1	0	0	2	0	1	1	0	0	0	0	1	2	1	0	0	4	1	1	3	1	0	0	1	0	0	0	COG1253	R	Hemolysin or related protein, contains CBS domains
	0	0	0	0	0	0	0	0	0	0	1	0	0	0	0	0	1	0	0	0	0	0	0	0	0	0	0	0	0	0	0	0	1	0	0	0	0	0	0	0	COG1259	R	Bifunctional DNase/RNase
	0	0	0	0	0	0	0	0	0	0	0	0	0	0	0	0	0	0	0	0	0	0	0	0	0	0	0	1	1	0	1	1	0	0	0	0	0	0	0	0	COG1288	R	Uncharacterized membrane protein YfcC, ion transporter superfamily
	0	0	0	0	0	0	0	0	0	0	0	0	0	0	0	0	0	0	0	0	0	0	0	0	0	0	0	0	0	0	0	0	1	0	0	0	0	0	0	0	COG1331	R	Uncharacterized conserved protein YyaL, SSP411 family, contains thoiredoxin and six-hairpin glycosidase-like domains
	0	0	0	0	0	0	0	0	0	0	0	0	0	0	0	0	0	1	0	0	0	0	0	0	0	0	0	0	0	0	0	0	1	0	0	0	0	0	0	0	COG1408	R	Predicted phosphohydrolase, MPP superfamily
	0	0	0	0	0	0	0	0	0	0	0	0	0	0	0	0	0	0	0	0	0	0	0	0	0	0	0	0	0	2	1	1	1	0	0	0	0	0	0	0	COG1413	R	HEAT repeat
	0	0	0	0	0	0	0	0	0	0	1	0	0	0	0	0	0	0	0	0	0	0	0	0	0	0	0	0	0	0	0	0	1	0	0	0	0	0	0	0	COG1427	R	Predicted periplasmic solute-binding protein
	0	0	0	0	0	0	0	0	0	0	0	0	0	0	0	0	0	0	0	0	0	0	0	0	0	0	0	0	0	0	0	0	0	0	0	1	0	0	0	0	COG1434	R	Uncharacterized SAM-binding protein YcdF, DUF218 family
	0	0	0	0	0	0	0	0	0	0	0	0	0	0	0	0	0	0	0	0	0	0	0	0	0	1	0	1	1	0	0	0	0	0	0	0	0	0	0	0	COG1451	R	Predicted metal-dependent hydrolase
	0	0	0	0	0	0	0	0	0	0	0	0	0	0	0	0	0	0	0	0	0	0	0	0	1	1	1	1	1	0	0	0	0	0	0	0	0	0	0	0	COG1461	R	Predicted kinase related to dihydroxyacetone kinase
	0	0	0	0	0	0	0	0	0	0	0	0	0	0	0	0	0	0	0	0	0	0	0	0	0	0	0	0	0	1	0	0	0	0	0	0	0	0	0	0	COG1480	R	Membrane-associated HD superfamily phosphohydrolase
	0	0	0	0	0	0	0	0	0	0	0	0	1	0	0	0	0	0	1	1	0	1	0	0	0	0	0	0	0	0	0	0	0	0	0	0	1	0	0	0	COG1485	R	Predicted ATPase
	0	0	0	0	0	0	0	0	0	0	0	0	0	0	0	0	0	0	0	0	1	0	0	0	0	0	0	0	0	0	0	0	0	0	0	1	0	0	0	0	COG1563	R	Uncharacterized MnhB-related membrane protein
	1	0	0	0	0	0	0	0	0	1	0	0	0	0	0	0	0	0	1	1	0	1	1	0	0	0	0	0	0	0	0	0	0	0	0	1	1	0	0	0	COG1565	R	SAM-dependent methyltransferase, MidA family
	0	0	0	0	1	0	0	0	0	0	1	0	0	0	0	0	1	1	0	0	0	0	0	0	0	0	0	0	0	1	1	1	1	0	0	0	0	0	0	0	COG1579	R	Predicted nucleic acid-binding protein, contains Zn-ribbon domain
	0	0	0	0	0	0	0	0	0	0	0	0	0	0	0	0	0	0	0	0	0	0	0	0	0	0	0	0	0	1	1	1	0	0	0	0	0	0	0	0	COG1582	R	Uncharacterized protein YlzI, FlbEa/FlbD family
	0	0	0	0	0	0	0	0	0	0	0	0	0	0	0	0	0	0	0	0	0	0	0	0	0	0	0	0	0	0	0	0	1	0	0	0	1	0	0	0	COG1611	R	Predicted Rossmann fold nucleotide-binding protein
	0	0	0	0	0	0	0	0	0	1	0	0	0	0	0	0	0	0	0	0	0	0	0	0	0	0	0	0	0	0	0	0	0	0	0	1	0	0	0	0	COG1636	R	Predicted ATPase, Adenine nucleotide alpha hydrolases (AANH) superfamily
	0	0	0	0	0	0	0	0	0	0	1	0	0	0	0	0	0	0	0	0	0	0	0	1	1	2	1	1	1	0	2	2	0	0	0	0	0	0	0	0	COG1692	R	Calcineurin-like phosphoesterase
	0	0	0	0	0	0	0	0	0	0	0	0	0	0	0	0	0	0	0	0	0	0	0	0	1	1	1	1	1	1	0	0	0	0	0	0	0	0	0	0	COG1713	R	HD superfamily phosphohydrolase YqeK (fused to NMNAT in mycoplasms)
	0	0	0	0	0	0	0	0	0	0	0	1	1	0	0	0	0	0	0	0	0	0	1	0	0	0	0	0	0	1	1	0	0	0	0	1	1	1	0	0	COG1729	R	Periplasmic TolA-binding protein (function unknown)
	0	0	0	0	0	0	0	0	0	0	0	0	0	0	0	0	0	1	0	0	0	0	0	0	0	0	0	0	0	0	0	0	0	0	0	0	0	0	0	0	COG1735	R	Predicted metal-dependent hydrolase, phosphotriesterase family
	0	0	0	0	0	0	0	0	0	0	0	0	0	0	0	0	0	0	0	0	0	0	0	0	0	1	0	1	1	0	1	1	0	0	0	0	0	0	0	0	COG1739	R	Putative translation regulator, IMPACT (imprinted ancient) protein family
	0	0	0	0	0	0	0	0	0	0	0	0	0	0	0	0	0	0	0	0	0	0	0	0	0	0	0	0	0	1	0	0	0	0	0	1	0	0	0	0	COG1752	R	Predicted acylesterase/phospholipase RssA, containd patatin domain
	1	0	0	0	0	0	0	0	0	1	0	0	0	0	0	0	0	0	0	0	0	0	0	0	0	0	1	0	0	0	0	0	0	0	0	0	0	0	0	0	COG1765	R	Uncharacterized OsmC-related protein
	0	0	0	0	0	0	0	0	0	0	0	0	0	0	0	0	0	0	0	0	0	0	0	0	0	0	0	0	0	0	0	0	1	0	0	0	0	0	0	0	COG1768	R	Predicted phosphohydrolase
	0	0	0	0	0	0	0	0	0	0	0	0	0	0	0	0	0	1	0	0	0	0	0	0	0	0	0	0	0	2	1	1	2	0	0	0	0	0	0	0	COG1837	R	Predicted RNA-binding protein YlqC, contains KH domain, UPF0109 family
	0	0	0	0	0	0	0	0	0	0	0	0	0	0	0	0	0	1	0	0	0	0	0	0	0	0	0	0	0	1	1	1	0	0	0	0	0	0	0	0	COG1847	R	Predicted RNA-binding protein Jag, conains KH and R3H domains
	0	0	0	0	0	0	0	0	0	0	0	0	0	0	0	0	0	0	0	0	0	0	0	0	0	0	0	0	0	0	0	0	1	0	0	0	0	0	0	0	COG1875	R	Predicted ribonuclease YlaK, contains NYN-type RNase and PhoH-family ATPase domains
	0	0	0	0	0	0	0	0	0	0	0	0	0	0	0	0	0	0	0	0	0	0	0	0	0	0	0	0	0	0	0	0	1	0	0	0	0	0	0	0	COG1881	R	Uncharacterized conserved protein, phosphatidylethanolamine-binding protein (PEBP) family
	0	0	0	0	0	0	0	0	0	0	0	0	0	0	0	0	0	0	0	0	0	0	0	0	0	0	0	0	0	1	1	1	0	0	0	0	0	0	0	0	COG1963	R	Acid phosphatase family membrane protein YuiD
	0	0	0	0	0	0	0	0	0	0	0	0	1	0	1	0	0	0	0	0	0	0	0	0	0	0	0	0	0	0	0	0	0	1	1	0	0	0	0	0	COG1988	R	Membrane-bound metal-dependent hydrolase YbcI, DUF457 family
	0	0	0	0	0	0	0	0	0	0	0	0	0	0	0	0	0	0	1	2	2	2	2	0	0	0	0	0	0	0	0	0	0	0	0	0	0	0	0	0	COG2070	R	NAD(P)H-dependent flavin oxidoreductase YrpB, nitropropane dioxygenase family
	0	0	0	0	0	0	0	0	0	0	1	0	0	0	0	0	0	0	0	0	0	0	0	0	0	0	0	0	0	0	0	0	1	0	0	0	0	0	0	0	COG2107	R	Predicted periplasmic solute-binding protein
	0	0	0	0	0	0	0	0	0	0	0	0	0	0	0	0	0	0	0	0	0	0	0	0	0	0	0	1	1	0	0	0	0	0	0	0	0	0	0	0	COG2153	R	Predicted N-acyltransferase, GNAT family
	0	0	0	0	0	0	0	0	0	0	0	0	0	0	0	0	0	0	0	0	0	0	0	0	1	0	0	0	1	0	0	0	0	0	0	0	0	1	0	0	COG2179	R	Predicted phosphohydrolase YqeG, HAD superfamily
	0	0	0	0	0	0	0	0	0	0	0	0	0	0	0	0	1	0	0	0	0	0	0	0	0	2	0	0	0	0	0	0	0	0	0	0	0	0	1	0	COG2249	R	Putative NADPH-quinone reductase (modulator of drug activity B)
	0	0	0	0	0	0	0	0	0	0	0	0	0	0	0	0	0	0	0	0	0	0	0	0	0	0	0	0	0	0	1	1	0	0	0	0	0	0	0	0	COG2304	R	Secreted protein containing bacterial Ig-like domain and vWFA domain
	0	0	0	0	0	0	0	0	0	0	0	0	0	0	0	0	0	1	0	0	0	0	0	0	0	0	0	2	1	0	0	0	0	0	0	0	0	0	0	0	COG2333	R	Metal-dependent hydrolase, beta-lactamase superfamily II
	0	0	0	0	0	0	0	0	0	0	0	0	0	0	0	0	0	0	0	2	0	1	1	0	0	0	0	0	0	0	0	0	0	0	0	1	1	0	0	0	COG2358	R	TRAP-type uncharacterized transport system, periplasmic component
	0	0	0	0	0	0	0	0	0	0	0	0	0	0	0	0	0	0	0	0	0	0	0	1	0	0	0	0	0	0	0	0	0	0	0	1	0	0	0	0	COG2373	R	Uncharacterized conserved protein YfaS, alpha-2-macroglobulin family
	0	0	0	0	0	0	0	0	0	0	0	0	0	0	0	0	0	0	0	0	0	0	0	0	0	1	0	0	0	1	0	0	0	1	0	0	0	0	0	0	COG2374	R	Predicted extracellular nuclease
	0	0	0	0	0	0	0	0	0	0	0	0	0	0	0	0	0	0	0	0	0	0	0	0	0	3	0	0	0	0	0	0	0	0	0	0	0	0	0	0	COG2503	R	Predicted secreted acid phosphatase
	0	0	0	0	0	0	0	0	0	0	0	0	0	0	0	0	0	0	0	0	0	0	0	0	0	1	0	0	0	0	0	0	0	0	0	0	0	0	0	0	COG2517	R	Predicted RNA-binding protein, contains C-terminal EMAP domain
	0	0	0	0	0	0	0	0	0	0	0	0	0	0	0	0	0	0	0	0	0	0	0	0	1	1	1	1	1	0	0	0	0	0	0	0	0	0	0	0	COG2740	R	Predicted RNA-binding protein YlxR, DUF448 family
	0	0	0	0	0	0	0	0	0	0	0	0	0	0	0	0	0	0	0	0	0	0	0	0	0	0	0	0	0	1	0	0	0	0	0	0	0	0	0	0	COG2888	R	Predicted RNA-binding protein involved in translation, contains Zn-ribbon domain, DUF1610 family
	0	0	0	0	0	0	0	0	0	0	0	0	0	0	0	0	0	0	1	1	1	1	1	0	0	0	0	0	0	0	0	0	0	0	0	1	1	0	0	0	COG2945	R	Alpha/beta superfamily hydrolase
	0	0	0	0	0	0	0	0	0	0	0	0	0	0	0	0	0	0	0	0	0	1	0	0	0	0	0	0	0	0	0	0	0	0	0	0	0	0	0	0	COG2947	R	Predicted RNA-binding protein, contains PUA-like domain
	0	0	0	0	0	0	0	0	0	0	0	0	0	0	0	0	0	0	0	0	0	0	0	0	0	1	0	0	0	0	0	0	0	0	0	0	0	0	0	0	COG2954	R	CYTH domain, found in class IV adenylate cyclase and various triphosphatases
	0	0	0	0	0	0	0	0	0	0	0	0	0	0	0	0	0	0	0	0	0	0	0	0	0	0	0	0	0	0	0	0	0	1	1	0	0	0	0	1	COG2969	R	Stringent starvation protein B
	0	0	0	0	0	0	0	0	0	0	0	0	0	0	0	0	0	0	0	0	0	0	0	0	0	0	0	0	0	0	0	0	1	0	0	1	1	2	0	0	COG2984	R	ABC-type uncharacterized transport system, periplasmic component
	0	0	0	0	0	0	0	0	0	0	0	0	0	0	0	1	0	0	0	0	0	0	0	0	0	0	0	0	0	0	0	0	0	0	0	0	0	0	0	0	COG3021	R	Uncharacterized conserved protein YafD, endonuclease/exonuclease/phosphatase (EEP) superfamily
	0	0	0	0	0	0	0	0	0	0	0	0	0	0	0	0	0	0	0	0	0	0	0	0	0	0	0	0	0	0	0	0	0	1	0	0	0	0	0	0	COG3030	R	Protein affecting phage T7 exclusion by the F plasmid, UPF0716 family
	0	0	0	0	0	0	0	0	0	1	0	0	0	0	0	0	0	0	0	0	0	0	0	0	0	0	0	0	0	0	0	0	0	0	0	0	0	0	0	0	COG3103	R	Uncharacterized conserved protein YgiM, contains N-terminal SH3 domain, DUF1202 family
	0	0	0	0	0	0	0	0	0	0	0	0	0	0	0	0	0	0	0	0	0	0	0	0	0	0	0	0	0	0	0	0	0	0	0	0	1	0	0	0	COG3178	R	Predicted phosphotransferase, aminoglycoside/choline kinase (APH/ChoK) family
	0	0	0	0	0	0	0	0	0	0	0	0	0	0	0	0	0	0	0	0	0	0	0	0	0	1	1	1	1	0	0	0	0	0	0	0	0	0	0	0	COG3331	R	Penicillin-binding protein-related factor A, putative recombinase
	0	0	0	0	0	0	0	0	0	0	0	0	0	0	0	0	0	0	0	0	0	0	0	0	0	0	0	1	0	0	0	0	0	0	0	0	0	0	0	0	COG3341	R	RNase HI-related protein, contains viroplasmin and RNaseH domains
	0	0	0	0	0	0	0	0	0	0	0	0	0	0	0	0	0	0	0	0	0	0	0	0	0	0	0	0	0	0	0	0	0	0	0	0	0	1	0	0	COG3349	R	Uncharacterized conserved protein, contains NAD-binding domain and a Fe-S cluster
	0	0	0	0	0	0	0	0	0	0	0	0	0	0	0	0	0	0	0	0	0	0	0	0	0	0	0	0	0	1	0	0	0	0	0	0	0	0	0	0	COG3391	R	DNA-binding beta-propeller fold protein YncE
	0	0	0	0	0	0	0	0	0	0	0	0	0	0	0	0	0	0	0	0	0	0	0	0	0	0	0	0	0	1	0	0	0	0	0	0	0	0	0	0	COG3393	R	Predicted acetyltransferase, GNAT family
	0	0	0	0	0	0	0	0	0	0	0	0	0	0	0	0	0	1	0	0	0	0	0	0	0	0	0	0	0	0	0	0	0	0	0	0	0	0	0	0	COG3442	R	Glutamine amidotransferase related to the GATase domain of CobQ
	0	0	0	0	0	0	0	0	0	1	0	0	0	0	0	0	0	0	0	0	0	0	0	0	0	0	0	0	0	0	0	0	0	0	0	0	0	0	0	0	COG3488	R	Uncharacterized conserved protein with two CxxC motifs, DUF1111 family
	0	0	0	0	0	0	0	0	0	0	0	0	0	0	0	0	0	1	0	0	0	0	0	0	0	0	0	0	0	0	0	0	0	0	0	0	0	0	0	0	COG3568	R	Metal-dependent hydrolase, endonuclease/exonuclease/phosphatase family
	0	0	0	0	0	0	0	0	0	0	0	0	0	0	0	0	0	0	0	1	1	0	0	0	0	0	0	0	0	0	0	0	0	0	0	1	0	0	0	0	COG3577	R	Predicted aspartyl protease
	0	0	0	0	0	0	0	0	0	0	0	0	0	0	0	0	0	0	0	1	0	0	0	0	0	0	0	0	0	0	0	0	0	0	0	1	0	0	0	0	COG3621	R	Patatin-like phospholipase/acyl hydrolase
	0	0	0	0	0	0	0	0	0	0	0	0	0	0	0	0	0	0	0	0	0	0	0	0	0	0	0	0	0	1	0	0	0	0	0	0	0	0	0	0	COG3683	R	ABC-type uncharacterized transport system, periplasmic component
	0	0	0	0	0	0	0	0	0	0	0	0	0	0	0	0	0	0	0	0	0	0	0	0	0	0	0	0	0	1	0	0	0	0	0	0	0	0	0	0	COG3809	R	Predicted nucleic acid-binding protein, contains Zn-finger domain
	0	0	0	0	0	0	0	0	0	0	0	0	0	0	0	0	0	0	0	0	0	0	0	0	0	1	1	1	1	2	1	1	0	0	0	0	0	0	0	0	COG3845	R	ABC-type uncharacterized transport system, ATPase component
	0	0	0	0	0	0	0	0	0	1	0	0	0	0	0	0	0	0	0	0	0	0	0	0	0	0	0	0	0	0	0	0	0	0	0	0	0	0	0	0	COG3864	R	Predicted metal-dependent peptidase
	0	0	0	0	0	0	0	0	0	0	0	0	0	0	0	0	0	0	0	0	0	0	0	0	0	0	0	0	0	1	0	0	0	0	0	0	0	0	0	0	COG3956	R	Uncharacterized conserved protein YabN, contains tetrapyrrole methylase and MazG-like pyrophosphatase domain
	0	0	0	0	0	0	0	0	0	0	0	0	0	0	0	0	0	0	0	0	0	0	0	0	0	0	0	0	1	0	0	0	0	0	0	0	0	0	0	0	COG3964	R	Predicted amidohydrolase
	0	0	0	0	0	0	0	0	0	0	0	0	0	0	0	0	0	0	0	0	0	0	0	0	0	0	0	1	0	0	0	0	0	0	0	0	0	0	0	0	COG3981	R	Predicted acetyltransferase
	0	0	0	0	0	0	0	0	0	0	0	0	0	0	0	0	0	0	0	0	0	0	0	0	0	0	0	0	0	0	0	0	0	0	0	1	1	1	0	0	COG4120	R	ABC-type uncharacterized transport system, permease component
	0	0	0	0	0	0	0	0	0	0	0	0	0	0	0	0	0	1	0	1	1	1	1	0	1	0	0	0	0	0	0	0	0	0	0	0	1	0	0	0	COG4122	R	Predicted O-methyltransferase YrrM
	0	0	0	0	0	0	0	0	0	1	0	0	0	0	0	0	0	0	0	0	0	0	0	0	0	0	0	0	0	0	0	0	0	0	0	0	0	0	0	0	COG4137	R	ABC-type uncharacterized transport system, permease component
	0	0	0	0	0	0	0	0	0	0	0	0	0	0	0	0	0	0	0	0	0	0	0	0	0	0	0	0	0	0	0	0	0	0	0	0	1	0	0	0	COG4178	R	ABC-type uncharacterized transport system, permease and ATPase components
	0	0	0	0	0	0	0	0	0	0	0	0	0	0	0	0	0	0	0	0	0	0	0	0	0	0	0	0	0	0	0	0	1	0	0	0	0	0	0	0	COG4285	R	Uncharacterized conserved protein , conains N-terminal glutamine amidotransferase (GATase1)-like domain
	0	0	0	0	0	0	0	0	0	0	0	0	0	0	0	0	0	0	0	0	0	0	0	0	0	0	0	0	0	1	0	0	0	0	0	0	0	0	0	0	COG4328	R	Predicted nuclease (RNAse H fold)
	0	0	0	0	0	0	0	0	0	0	0	0	0	0	0	0	1	1	0	0	0	0	0	0	0	0	0	0	0	0	1	1	0	0	0	0	0	0	0	0	COG4589	R	Predicted CDP-diglyceride synthetase/phosphatidate cytidylyltransferase
	0	0	0	0	0	0	0	0	0	0	0	0	0	0	0	0	0	0	0	0	0	0	0	0	0	3	1	1	1	2	2	2	0	0	0	0	0	0	0	0	COG4603	R	ABC-type uncharacterized transport system, permease component
	0	0	0	0	0	0	0	0	0	0	0	0	0	0	0	0	0	0	0	1	0	0	0	0	0	0	0	0	0	0	0	0	0	0	0	0	0	0	0	0	COG4666	R	TRAP-type uncharacterized transport system, fused permease components
	0	0	0	0	0	0	0	0	0	0	0	0	0	0	0	0	0	0	0	1	1	1	0	0	0	0	0	0	0	1	0	0	0	0	0	0	1	1	0	0	COG4783	R	Putative Zn-dependent protease, contains TPR repeats
	0	0	0	0	0	0	0	0	0	0	0	0	0	0	0	0	0	0	0	0	0	0	0	0	0	0	0	0	0	0	0	0	0	0	0	2	0	0	0	0	COG4797	R	Predicted regulatory domain of a methyltransferase
	0	0	0	0	0	0	0	0	0	0	0	0	0	0	0	0	0	0	0	1	1	1	0	0	0	0	0	0	0	0	0	0	0	0	0	0	0	0	0	0	COG4976	R	Predicted methyltransferase, contains TPR repeat
	0	0	0	0	0	0	0	0	0	0	0	0	0	0	0	0	0	0	0	1	0	0	0	0	0	1	0	0	0	0	0	0	0	0	0	0	0	0	0	0	COG4980	R	Gas vesicle protein
	0	0	0	0	0	0	0	0	0	0	0	0	0	0	0	0	0	0	0	1	2	0	0	0	0	1	0	0	0	0	0	0	0	0	0	0	0	0	0	0	COG5606	R	Predicted DNA-binding protein, XRE-type HTH domain
[S] Function unknown	0	0	0	0	0	0	0	0	0	0	0	0	0	0	0	0	0	0	0	0	0	0	0	0	0	2	1	0	0	0	0	0	0	0	0	0	1	0	0	0	COG0392	S	Uncharacterized membrane protein YbhN, UPF0104 family
	0	0	0	0	0	0	0	0	0	0	1	0	0	0	0	0	0	0	0	0	0	0	0	0	0	0	0	0	0	0	0	0	0	0	0	0	0	0	0	0	COG0393	S	Uncharacterized conserved protein YbjQ, UPF0145 family
	0	0	0	0	0	0	0	0	0	0	1	1	1	1	2	1	1	2	0	0	0	0	0	0	0	0	0	0	0	1	1	1	0	1	0	0	1	1	1	1	COG0586	S	Uncharacterized membrane protein DedA, SNARE-associated domain
	0	0	0	0	0	0	0	0	0	0	0	0	0	0	0	0	0	0	0	0	0	0	1	0	0	0	0	0	0	0	0	0	0	0	0	0	1	0	0	0	COG0730	S	Uncharacterized membrane protein YfcA
	0	0	0	0	0	0	0	0	0	0	0	0	0	1	0	0	0	0	0	1	0	0	0	0	0	0	0	0	0	1	0	0	1	1	1	0	0	0	1	1	COG0762	S	Uncharacterized conserved protein YggT, Ycf19 family
	0	0	0	0	0	0	0	0	0	1	0	0	0	0	0	0	0	0	0	1	1	1	0	1	0	0	0	0	0	0	0	0	0	0	0	1	0	0	0	0	COG1238	S	Uncharacterized membrane protein YqaA, SNARE-associated domain
	0	0	0	0	0	0	0	0	0	0	0	0	0	0	0	0	1	0	0	0	0	0	0	0	0	1	2	0	0	0	1	1	1	0	0	0	0	0	0	0	COG1284	S	Uncharacterized membrane-anchored protein YitT, contains DUF161 and DUF2179 domains
	0	0	0	0	0	0	0	0	0	0	0	0	0	0	0	0	0	0	0	0	0	0	0	0	0	0	0	0	0	1	0	0	0	0	0	0	0	0	0	0	COG1285	S	Uncharacterized membrane protein YhiD, involved in acid resistance
	0	0	0	0	0	0	0	0	0	0	0	0	1	1	0	1	0	0	0	1	0	0	0	0	0	0	0	0	0	1	1	1	0	1	0	1	1	0	1	1	COG1286	S	Uncharacterized membrane protein, required for colicin V production
	0	0	0	0	0	0	0	0	0	0	0	0	0	0	0	0	0	0	0	1	1	1	1	0	0	1	0	0	0	0	0	0	1	0	0	1	1	0	0	0	COG1295	S	Uncharacterized membrane protein, BrkB/YihY/UPF0761 family (not an RNase)
	0	0	0	0	0	0	0	0	0	0	0	0	0	0	0	0	0	0	0	0	0	0	0	0	0	0	0	0	0	0	0	0	1	0	0	0	0	0	0	0	COG1302	S	Uncharacterized conserved protein YloU, alkaline shock protein (Asp23) family
	0	0	0	0	0	0	0	0	0	0	0	0	0	0	0	0	0	0	0	0	0	0	0	0	0	0	0	0	0	1	1	1	0	0	0	0	0	0	0	0	COG1306	S	Uncharacterized protein
	0	0	0	0	0	0	0	0	0	0	0	0	0	0	0	0	0	0	0	0	0	0	0	0	0	0	0	0	0	1	1	1	0	0	0	0	0	0	0	0	COG1315	S	Uncharacterized conserved protein, DUF342 family
	0	0	0	0	0	0	0	0	0	0	1	0	0	0	0	0	0	0	0	1	1	1	1	0	0	0	0	0	0	1	0	0	0	0	0	1	1	0	0	0	COG1357	S	Uncharacterized protein YjbI, contains pentapeptide repeats
	0	0	0	0	0	0	0	0	0	1	0	0	0	0	0	0	0	0	0	0	0	0	0	0	0	0	0	0	0	0	0	0	1	0	0	0	0	1	0	0	COG1392	S	Uncharacterized conserved protein YkaA, distantly related to PhoU, UPF0111/DUF47 family
	0	0	0	0	0	0	0	0	0	1	0	0	0	0	0	0	0	0	0	0	0	0	0	0	0	0	0	1	0	0	0	0	0	0	0	0	0	0	0	0	COG1399	S	Uncharacterized metal-binding protein YceD, DUF177 family
	0	0	0	0	0	0	0	0	0	0	0	0	0	0	0	0	0	0	0	0	0	0	0	0	0	1	0	0	0	0	0	0	0	0	0	0	0	0	0	0	COG1422	S	Uncharacterized archaeal membrane protein, DUF106 family, distantly related to YidC/Oxa1
	0	0	0	0	0	0	0	0	0	0	0	0	0	0	0	0	1	0	0	0	0	0	0	0	0	0	0	0	0	1	1	1	0	0	0	0	0	0	0	0	COG1430	S	Uncharacterized conserved membrane protein, UPF0127 family
	0	0	0	0	0	0	0	0	0	0	0	0	0	0	0	0	0	0	0	0	0	0	0	0	0	0	0	0	0	2	0	0	0	0	0	0	0	0	0	0	COG1432	S	Uncharacterized conserved protein, LabA/DUF88 family
	0	0	0	0	0	0	0	0	0	0	0	0	0	0	0	0	0	0	0	0	0	0	0	0	0	1	0	0	0	0	0	0	0	0	0	0	0	0	0	0	COG1479	S	Uncharacterized conserved protein, contains ParB-like and HNH nuclease domains
	0	0	0	0	0	0	0	0	0	0	0	0	0	0	0	0	0	1	0	0	0	0	0	0	0	0	0	0	0	0	0	0	0	0	0	0	0	0	0	0	COG1507	S	Uncharacterized protein
	0	0	0	0	0	0	0	0	0	0	0	0	0	0	0	0	0	0	0	0	0	0	0	0	0	0	0	1	0	0	0	0	0	0	0	0	0	0	0	0	COG1511	S	Uncharacterized membrane protein YhgE, phage infection protein (PIP) family
	0	0	0	0	0	0	0	0	0	0	0	0	0	0	0	0	1	0	0	2	0	0	0	0	0	0	0	0	0	1	0	0	0	0	0	0	0	0	0	0	COG1512	S	Uncharacterized membrane protein YgcG, contains a TPM-fold domain
	0	0	0	0	0	0	0	0	0	0	0	1	1	0	1	1	0	0	0	0	0	0	0	0	0	0	0	0	0	0	1	1	0	1	1	0	0	0	0	2	COG1561	S	Uncharacterized conserved protein YicC, UPF0701 family
	0	0	0	0	0	0	0	0	0	0	0	0	0	0	0	0	0	1	0	0	0	0	0	0	0	0	0	0	0	0	0	0	0	0	0	0	0	0	0	0	COG1615	S	Uncharacterized membrane protein, UPF0182 family
	0	0	0	0	0	0	0	0	0	0	1	0	0	0	1	0	0	0	0	0	0	0	0	0	0	0	0	0	0	0	0	0	0	0	0	0	0	0	0	0	COG1649	S	Uncharacterized lipoprotein YddW, UPF0748 family
	0	0	0	0	0	0	0	0	0	0	0	0	0	0	0	0	0	0	0	0	0	0	0	0	0	0	0	0	0	3	0	0	0	0	0	0	0	0	0	0	COG1652	S	Nucleoid-associated protein YgaU, contains BON and LysM domains
	0	0	0	0	0	0	0	0	0	0	0	0	0	0	0	0	0	0	0	0	0	0	0	0	0	0	0	0	0	1	1	1	0	0	0	0	0	0	0	0	COG1655	S	Uncharacterized protein, DUF2225 family
	0	0	0	0	0	0	0	0	0	0	0	0	0	0	0	0	0	0	0	0	0	0	0	0	0	0	0	0	0	1	0	0	0	0	0	0	0	0	0	0	COG1656	S	Uncharacterized conserved protein, contains PIN domain
	0	0	0	0	0	0	0	0	0	0	0	0	0	0	0	0	0	0	0	0	0	0	0	0	0	0	0	0	0	1	1	1	0	0	0	0	0	0	0	0	COG1671	S	Uncharacterized conserved protein YaiI, UPF0178 family
	0	0	0	0	0	0	0	0	0	1	0	0	0	0	0	0	1	1	0	0	0	0	0	0	0	1	0	0	1	1	0	0	0	0	0	0	0	0	0	0	COG1704	S	Uncharacterized conserved protein
	0	0	0	0	0	0	0	0	0	0	0	0	0	0	0	0	0	0	0	1	0	0	0	0	0	0	0	0	0	0	0	0	0	0	0	1	1	0	0	0	COG1714	S	Uncharacterized membrane protein YckC, RDD family
	0	0	0	0	0	0	0	0	0	0	0	0	0	0	0	0	0	0	0	0	0	0	0	0	0	0	0	0	0	0	0	0	1	0	0	1	1	0	0	0	COG1723	S	Uncharacterized protein, Rmd1/YagE family
	0	0	0	0	0	0	0	0	0	0	0	0	0	0	0	0	0	0	0	0	0	0	0	0	0	0	0	0	0	1	1	1	0	0	0	0	0	0	0	0	COG1728	S	Uncharacterized protein YaaR, TM1646/DUF327 family
	0	0	0	0	0	0	0	0	0	0	0	0	0	0	0	0	0	1	0	0	0	0	1	0	0	0	0	0	0	0	1	2	1	0	0	0	0	0	0	0	COG1738	S	Uncharacterized PurR-regulated membrane protein YhhQ, DUF165 family
	0	0	0	0	0	0	0	0	0	0	0	0	0	0	0	0	0	0	0	1	0	0	0	0	0	0	0	0	0	0	0	0	0	0	0	0	0	0	0	0	COG1745	S	Uncharacterized protein
	0	0	0	0	0	0	0	0	0	0	0	0	0	0	0	0	0	0	0	0	0	0	0	0	0	0	0	0	0	1	1	1	1	0	0	0	0	0	0	0	COG1747	S	Uncharacterized N-terminal domain of the transcription elongation factor GreA
	0	0	0	0	0	0	0	0	0	0	0	0	0	0	0	0	0	0	0	1	0	1	0	0	0	0	0	0	0	0	0	0	0	0	0	0	0	0	0	0	COG1754	S	Uncharacterized C-terminal domain of topoisomerase IA
	0	0	0	0	0	0	0	0	0	0	0	0	0	0	0	0	0	0	0	0	0	0	0	0	0	1	0	0	0	0	0	0	0	0	0	0	0	0	0	0	COG1852	S	Uncharacterized protein
	0	0	0	0	0	0	0	0	0	0	0	0	0	0	0	0	0	0	0	0	0	0	0	0	0	0	0	0	0	0	0	0	1	0	0	1	0	0	0	0	COG1872	S	Uncharacterized conserved protein YggU, UPF0235/DUF167 family
	0	0	0	0	0	0	0	0	0	0	0	0	0	0	0	0	0	0	0	0	0	0	0	0	0	1	0	0	0	0	0	0	0	0	0	0	0	0	0	0	COG1906	S	Uncharacterized protein
	0	0	0	0	0	0	0	0	0	0	0	0	0	0	0	0	0	0	0	0	0	0	0	0	0	0	0	0	0	1	1	1	0	0	0	0	0	0	0	0	COG1916	S	Pheromone shutdown protein TraB, contains GTxH motif (function unknown)
	0	0	0	0	0	0	0	0	0	0	1	0	0	0	0	0	0	0	0	0	0	0	0	0	0	0	0	0	0	0	0	0	0	0	0	0	0	0	0	0	COG1950	S	Uncharacterized membrane protein YvlD, DUF360 family
	0	0	0	0	0	0	0	0	0	1	0	0	0	0	0	0	0	0	0	1	1	1	1	0	0	0	0	0	0	0	0	0	0	0	0	1	1	0	0	0	COG1981	S	Uncharacterized membrane protein
	0	0	0	0	0	0	0	0	0	0	0	0	0	0	0	0	0	0	0	0	0	0	0	0	0	0	0	0	0	1	1	1	0	0	0	0	0	0	0	0	COG2035	S	Uncharacterized membrane protein
	0	0	0	0	0	0	0	0	0	0	1	0	0	0	0	0	0	0	0	0	0	0	0	0	0	0	0	0	0	0	0	0	0	0	0	1	0	1	0	0	COG2121	S	Uncharacterized conserved protein, lysophospholipid acyltransferase (LPLAT) superfamily
	0	0	0	0	0	0	0	0	0	0	0	0	0	0	0	0	0	0	0	0	0	0	0	0	0	1	0	0	0	0	0	0	0	0	0	0	0	0	0	0	COG2149	S	Uncharacterized membrane protein YidH, DUF202 family
	0	0	0	0	0	0	0	0	0	0	0	0	0	0	0	0	0	0	0	0	0	0	0	0	0	0	0	0	0	0	0	0	1	0	0	1	0	0	0	0	COG2155	S	Uncharacterized membrane protein YuzA, DUF378 family
	0	0	0	0	0	0	0	0	0	0	0	0	0	0	0	0	0	0	0	1	0	0	0	0	0	0	0	0	0	0	0	0	0	0	0	0	0	0	0	0	COG2245	S	Uncharacterized membrane protein
	0	0	0	0	0	0	0	0	0	0	1	0	0	0	0	0	0	0	0	0	0	0	0	0	0	0	0	0	0	0	0	0	0	0	0	0	0	0	0	0	COG2322	S	Uncharacterized membrane protein YozB, DUF420 family
	0	0	0	0	0	0	0	0	0	0	0	0	0	0	0	0	0	0	0	0	0	0	0	0	0	0	0	0	0	0	0	1	0	0	0	0	0	0	0	0	COG2340	S	Uncharacterized conserved protein YkwD, contains CAP (CSP/antigen 5/PR1) domain
	0	0	0	0	0	0	0	0	0	1	0	0	0	0	0	0	0	0	0	0	0	0	0	0	0	0	0	0	0	0	0	0	0	0	0	0	0	0	0	0	COG2363	S	Uncharacterized membrane protein YgdD, TMEM256/DUF423 family
	0	0	0	0	0	0	0	0	0	0	0	0	0	0	0	0	0	0	0	0	0	0	0	0	0	0	0	0	1	0	0	0	0	0	0	0	0	0	0	0	COG2364	S	Uncharacterized membrane protein YczE
	0	0	0	0	0	0	0	0	0	0	0	0	0	0	0	0	0	0	0	0	0	0	0	0	0	0	0	0	1	0	0	0	0	0	0	0	0	0	0	0	COG2425	S	Uncharacterized protein, contains a von Willebrand factor type A (vWA) domain
	0	0	0	0	0	0	0	0	0	0	0	0	0	0	0	0	0	0	0	0	0	0	0	0	0	0	0	0	0	1	0	0	0	0	0	0	0	0	0	0	COG2604	S	Uncharacterized conserved protein
	0	0	0	0	0	0	0	0	0	1	0	1	1	1	0	0	0	0	0	1	1	1	1	0	0	0	0	0	0	0	0	0	0	0	1	1	1	1	0	1	COG2823	S	Osmotically-inducible protein OsmY, contains BON domain
	0	0	0	0	0	0	0	0	0	1	0	0	1	1	1	1	0	0	0	1	0	1	0	0	0	0	0	0	0	0	0	0	0	1	0	0	0	1	0	0	COG2835	S	Uncharacterized conserved protein YbaR, Trm112 family
	0	0	0	0	0	0	0	0	0	0	0	0	0	0	0	0	0	0	0	0	0	0	0	0	0	0	0	0	0	1	0	0	0	0	0	0	0	0	0	0	COG2845	S	Uncharacterized protein
	0	0	0	0	0	0	0	0	0	1	0	0	0	0	1	1	0	0	0	0	0	0	0	0	0	0	0	0	0	0	0	0	0	1	0	0	0	0	0	0	COG2862	S	Uncharacterized membrane protein YqhA
	0	0	0	0	0	0	0	0	0	0	0	0	0	0	0	0	0	0	0	0	0	0	0	0	1	1	1	1	1	1	1	1	0	0	0	0	0	0	0	0	COG2868	S	Uncharacterized conserved protein YsxB, DUF464 family
	0	0	0	0	0	0	0	0	0	0	1	0	0	0	0	0	0	0	0	0	0	0	0	0	0	0	0	0	0	0	0	0	0	0	0	0	0	0	0	0	COG2881	S	Uncharacterized protein
	0	0	0	0	0	0	0	0	0	0	0	0	0	0	0	0	0	0	0	0	0	0	0	0	0	0	0	0	0	0	0	0	0	0	0	0	0	0	0	1	COG2900	S	Uncharacterized coiled-coil protein SlyX (sensitive to lysis X)
	0	0	0	0	0	0	0	0	0	1	0	0	0	0	0	0	0	0	0	0	0	0	0	0	0	0	0	0	0	0	0	0	0	0	0	0	0	0	0	0	COG2922	S	Uncharacterized conserved protein Smg, DUF494 family
	0	0	0	0	0	0	0	0	0	0	0	1	0	0	0	0	0	0	0	0	0	0	0	0	0	0	0	0	0	0	0	0	0	0	0	0	0	0	0	1	COG2926	S	Uncharacterized conserved protein YeeX, DUF496 family
	0	0	0	0	0	0	0	0	0	1	1	0	0	0	0	0	0	0	0	0	0	0	0	0	0	0	0	0	0	0	0	0	1	0	0	0	0	0	0	0	COG2928	S	Uncharacterized membrane protein
	0	0	0	0	0	0	0	0	0	0	0	1	0	1	0	1	0	0	0	0	0	0	0	0	0	0	0	0	0	0	0	0	0	0	0	0	0	0	0	0	COG2960	S	Uncharacterized conserved protein YqiC, BMFP domain
	0	0	0	0	0	0	0	0	0	0	0	0	0	0	0	0	0	0	0	0	0	0	0	0	0	0	0	0	0	0	0	0	0	0	0	0	0	1	0	0	COG2962	S	Uncharacterized membrane protein RarD, contains two EamA domains
	0	0	0	0	0	0	0	0	0	0	0	0	0	0	0	0	0	0	0	1	0	0	0	0	0	0	0	0	0	0	0	0	0	0	0	0	0	0	0	0	COG3056	S	Uncharacterized lipoprotein YajG
	0	0	0	0	0	0	0	0	0	0	0	0	0	0	0	0	0	0	0	0	0	0	0	0	0	0	0	0	0	0	0	0	0	0	1	0	0	0	0	0	COG3085	S	Uncharacterized conserved protein YifE, UPF0438 family
	0	0	0	0	0	0	0	0	0	0	0	0	0	0	0	0	0	0	0	0	0	0	0	0	0	0	0	0	0	0	0	0	0	1	0	0	0	0	0	0	COG3089	S	Uncharacterized conserved protein YheU, UPF0270 family
	0	0	0	0	0	0	0	0	0	0	0	0	0	0	0	0	0	0	0	0	0	0	0	0	0	0	0	0	0	0	0	0	0	1	0	0	0	0	0	0	COG3092	S	Uncharacterized membrane protein YfbV, UPF0208 family
	0	0	0	0	0	0	0	0	0	0	0	1	1	0	0	0	0	0	0	0	0	0	0	0	0	0	0	0	0	0	0	0	0	0	0	0	0	0	0	0	COG3105	S	Uncharacterized membrane-anchored protein YhcB, DUF1043 family
	0	0	0	0	0	0	0	0	0	0	0	0	0	0	0	0	0	0	0	0	0	0	0	0	0	0	0	0	0	0	0	0	0	0	1	0	0	0	0	0	COG3140	S	Uncharacterized conserved protein YoaH, UPF0181 family
	0	0	0	0	0	0	0	0	0	0	0	0	0	0	0	0	0	0	0	0	0	0	0	0	0	0	0	0	0	0	0	0	0	1	0	0	0	0	0	0	COG3164	S	Uncharacterized conserved protein YhdP, contains DUF3971 and AsmA2 domains
	0	0	0	0	0	0	0	0	0	1	0	0	0	0	0	0	0	0	0	0	0	0	0	0	0	0	0	0	0	0	0	0	0	0	0	0	0	0	0	0	COG3216	S	Uncharacterized conserved protein, DUF2062 family
	0	0	0	0	0	0	0	0	0	0	0	0	0	0	0	0	0	0	0	0	0	0	0	0	0	1	0	0	0	0	0	0	0	0	0	0	0	0	0	0	COG3219	S	Uncharacterized protein
	0	0	0	0	0	0	0	0	0	1	0	0	0	1	0	0	0	0	0	0	0	0	0	0	0	0	0	0	0	0	0	0	0	0	0	0	0	0	0	0	COG3317	S	Uncharacterized lipoprotein
	0	0	0	0	0	0	0	0	0	0	0	0	0	0	0	0	0	0	0	0	0	0	0	0	0	0	0	0	0	0	0	0	1	0	0	0	0	0	0	0	COG3318	S	Uncharacterized conserved protein YecA, UPF0149 family, contains C-terminal Zn-binding SEC-C motif
	0	0	0	0	0	0	0	0	0	0	0	0	0	0	0	0	0	0	0	0	0	0	0	0	0	0	0	1	0	0	0	0	0	0	0	0	0	0	0	0	COG3410	S	Uncharacterized protein, DUF2075 family
	0	0	0	0	0	0	0	0	0	0	0	0	0	0	0	0	0	0	0	0	0	0	0	0	0	3	0	0	0	0	0	0	0	0	0	0	0	0	0	0	COG3421	S	Uncharacterized protein
	0	0	0	0	0	0	0	0	0	0	0	0	0	0	0	0	0	0	0	0	0	0	0	0	0	0	0	0	0	1	0	0	0	0	0	0	0	0	0	0	COG3439	S	Uncharacterized conserved protein, DUF302 family
	0	0	0	0	0	0	0	0	0	1	0	0	0	0	0	0	0	0	0	0	0	0	0	0	0	0	0	0	0	0	0	0	0	0	0	0	0	0	0	0	COG3487	S	Uncharacterized iron-regulated protein
	0	0	0	0	0	0	0	0	0	0	1	0	0	0	0	0	0	0	0	0	0	0	0	0	0	0	0	0	0	0	0	0	0	0	0	1	1	0	0	0	COG3494	S	Uncharacterized conserved protein, DUF1009 family
	0	0	0	0	0	0	0	0	0	1	0	0	0	0	0	0	0	0	0	0	0	0	0	0	0	0	0	0	0	0	0	0	0	0	0	0	0	0	0	0	COG3536	S	Uncharacterized conserved protein, DUF971 family
	0	0	0	0	0	0	0	0	0	0	0	0	0	0	0	0	0	0	0	0	0	0	0	0	0	2	0	0	1	0	0	0	0	0	0	0	0	0	0	0	COG3557	S	Uncharacterized domain/protein associated with RNAses G and E
	0	0	0	0	0	0	0	0	0	0	0	0	0	0	0	0	0	0	0	0	0	0	0	0	0	0	0	0	2	0	0	0	0	0	0	0	0	0	0	0	COG3589	S	Uncharacterized protein
	0	0	0	0	0	0	0	0	0	0	0	0	0	0	0	0	0	0	0	0	0	0	0	0	0	0	0	0	0	1	0	0	0	0	0	0	0	0	0	0	COG3641	S	Uncharacterized membrane protein (does not regulate perfringolysin O expression)
	0	0	0	0	0	0	0	0	0	0	0	0	0	0	0	0	0	0	0	0	0	0	0	0	0	0	0	0	0	0	0	0	0	0	0	1	0	0	0	0	COG3671	S	Uncharacterized membrane protein
	0	0	0	0	0	0	0	0	0	0	0	0	0	0	0	0	0	0	0	0	0	0	0	0	0	0	0	0	0	0	0	0	0	0	0	0	0	0	0	1	COG3714	S	Uncharacterized membrane protein YhhN
	0	0	0	0	0	0	0	0	0	0	0	0	0	0	0	0	0	0	0	0	0	0	0	0	0	0	0	0	0	1	0	0	0	0	0	0	0	0	0	0	COG3735	S	Uncharacterized conserved protein YbaP, TraB family
	0	0	0	0	0	0	0	0	0	1	0	0	0	0	0	0	0	0	1	1	1	1	0	0	0	0	0	0	0	0	0	0	0	0	0	0	0	0	0	0	COG3737	S	Uncharacterized conserved protein, contains Mth938-like domain
	0	0	0	0	0	0	0	0	0	0	0	0	0	0	0	0	0	0	1	0	0	0	0	0	0	0	0	0	0	0	0	0	0	0	0	0	0	0	0	0	COG3749	S	Uncharacterized conserved protein, DUF934 family
	0	0	0	0	0	0	0	0	0	0	0	0	0	0	0	0	0	0	0	0	1	1	0	0	0	0	0	0	0	0	0	0	0	0	0	1	0	0	0	0	COG3750	S	Uncharacterized conserved protein, UPF0335 family
	0	0	0	0	0	0	0	0	0	0	0	0	0	0	0	0	0	0	0	0	0	0	0	0	0	0	0	0	0	1	0	0	0	0	0	0	0	0	0	0	COG3762	S	Uncharacterized membrane protein
	0	0	0	0	0	0	0	0	0	0	0	0	0	0	0	0	0	0	0	0	0	0	0	0	1	1	1	1	1	0	0	0	0	0	0	0	0	0	0	0	COG3763	S	Uncharacterized protein YneF, UPF0154 family
	0	0	0	0	0	0	0	0	0	0	0	0	0	0	0	0	0	0	0	0	0	0	0	0	0	0	0	0	0	0	0	0	0	1	0	0	0	0	1	0	COG3771	S	Uncharacterized membrane protein YciS, DUF1049 family
	0	0	0	0	0	0	0	0	0	0	0	0	0	0	0	0	0	0	0	0	0	0	0	0	0	0	0	0	0	0	0	0	0	1	0	0	0	0	0	0	COG3776	S	Uncharacterized conserved protein YhhL, DUF1145 family
	0	0	0	0	0	0	0	0	0	0	0	0	0	0	0	0	0	0	0	0	0	0	0	0	0	0	0	0	0	0	0	0	0	0	0	1	1	0	0	0	COG3807	S	SH3-like domain
	0	0	0	0	0	0	0	0	0	0	0	0	0	0	0	0	0	0	0	1	1	1	1	1	0	0	0	0	0	0	0	0	0	0	0	1	1	0	0	0	COG3814	S	Uncharacterized protein
	0	0	0	0	0	0	0	0	0	0	0	0	0	0	0	0	0	0	0	1	1	1	0	0	0	0	0	0	0	0	0	0	0	0	0	1	1	0	0	0	COG3820	S	Uncharacterized protein
	0	0	0	0	0	0	0	0	0	0	0	0	0	0	0	0	0	0	0	0	0	0	0	0	1	0	0	0	0	0	0	0	0	0	0	0	0	0	0	0	COG3870	S	Uncharacterized protein YaaQ
	0	0	0	0	0	0	0	0	0	0	0	0	0	0	0	0	0	0	0	0	0	0	0	0	0	0	0	0	0	0	0	0	1	0	0	0	0	0	0	0	COG3876	S	Uncharacterized conserved protein YbbC, DUF1343 family
	0	0	0	0	0	0	0	0	0	0	0	0	0	0	0	0	0	0	0	1	0	0	0	0	0	0	0	0	0	0	0	0	0	0	0	0	0	0	0	0	COG3898	S	Uncharacterized membrane-anchored protein
	0	0	0	0	0	0	0	0	0	0	0	0	0	0	0	0	0	0	0	1	1	1	1	0	0	0	0	0	0	0	0	0	0	0	0	0	0	0	0	0	COG3932	S	Uncharacterized conserved protein
	0	0	0	0	0	0	0	0	0	0	0	0	0	0	0	0	0	0	0	0	0	0	0	0	0	1	0	0	0	0	0	0	0	0	0	0	0	0	0	0	COG4081	S	Uncharacterized protein
	0	0	0	0	0	0	0	0	0	0	0	0	0	0	0	0	0	0	0	0	0	0	0	0	0	3	0	0	1	0	0	0	0	0	0	0	0	0	0	0	COG4095	S	Uncharacterized conserved protein, contains PQ loop repeat
	0	0	0	0	0	0	0	0	0	0	0	0	0	0	0	0	0	1	0	0	0	0	0	0	0	0	0	0	0	0	0	0	0	0	0	0	0	0	0	0	COG4129	S	Uncharacterized membrane protein YgaE, UPF0421/DUF939 family
	0	0	0	0	0	0	0	0	0	0	0	0	0	0	0	0	0	0	0	0	0	0	0	0	0	0	0	1	1	0	0	0	0	0	0	0	0	0	0	0	COG4224	S	Uncharacterized protein YnzC, UPF0291/DUF896 family
	0	0	0	0	0	0	0	0	0	0	0	0	0	0	0	0	0	1	0	0	0	0	0	0	0	0	0	0	0	0	0	0	0	0	0	0	0	0	0	0	COG4243	S	Uncharacterized membrane protein
	0	0	0	0	0	0	0	0	0	0	0	0	0	0	0	0	0	0	1	0	0	0	0	0	0	0	0	0	0	0	0	0	0	0	0	0	0	0	0	0	COG4255	S	Uncharacterized protein
	0	0	0	0	0	0	0	0	0	0	0	0	0	0	0	0	0	0	0	0	0	0	0	0	0	0	0	0	0	0	0	0	1	0	0	0	0	0	0	0	COG4286	S	Uncharacterized protein, UPF0160 family
	0	0	0	0	0	0	0	0	0	0	0	0	0	0	0	0	0	0	0	1	0	0	0	0	0	0	0	0	0	0	0	0	0	0	0	0	0	0	0	0	COG4291	S	Uncharacterized membrane protein
	0	0	0	0	0	0	0	0	0	0	1	0	0	0	0	0	0	0	0	0	0	0	0	0	0	0	0	0	0	0	0	0	0	0	0	0	0	0	0	0	COG4293	S	Uncharacterized protein
	0	0	0	0	0	0	0	0	0	0	0	0	0	0	0	0	0	0	0	0	0	0	0	0	0	0	0	0	0	1	0	0	0	0	0	0	0	0	0	0	COG4330	S	Uncharacterized membrane protein
	0	0	0	0	0	0	0	0	0	0	0	0	0	0	0	0	0	0	0	1	0	0	0	0	0	0	0	0	0	0	0	0	0	0	0	1	1	0	0	0	COG4391	S	Uncharacterized conserved protein, contains Zn-finger domain
	0	0	0	0	0	0	0	0	0	0	0	0	0	0	0	0	0	1	0	0	0	0	0	0	0	0	0	0	0	0	0	0	0	0	0	0	0	0	0	0	COG4420	S	Uncharacterized membrane protein
	0	0	0	0	0	0	0	0	0	0	0	0	0	0	0	0	0	0	0	0	0	0	0	0	0	0	0	0	0	1	0	0	0	0	0	0	0	0	0	0	COG4443	S	Uncharacterized protein
	0	0	0	0	0	0	0	0	0	0	0	0	0	0	0	0	0	0	0	1	0	0	0	0	0	0	0	1	0	0	0	0	0	0	0	0	0	0	0	0	COG4481	S	Uncharacterized protein
	0	0	0	0	0	0	0	0	0	1	0	0	0	0	0	0	0	0	0	0	0	0	0	0	0	3	1	0	0	0	0	0	0	0	0	0	0	0	0	0	COG4487	S	Uncharacterized protein
	0	0	0	0	0	0	0	0	0	0	0	0	0	0	0	0	0	0	0	0	0	0	0	0	0	0	0	0	0	0	0	0	0	0	0	1	0	0	0	0	COG4625	S	Uncharacterized conserved protein, contains a C-terminal beta-barrel porin domain
	0	0	0	0	0	0	0	0	0	0	0	0	0	0	0	0	0	0	0	1	0	1	0	0	0	0	0	0	0	0	0	0	0	0	0	0	0	0	0	0	COG4649	S	Uncharacterized protein
	0	0	0	0	0	0	0	0	0	0	0	0	0	1	0	1	0	0	0	0	0	0	0	0	0	0	0	0	0	0	0	0	0	1	1	0	0	0	0	1	COG4701	S	Uncharacterized protein
	0	0	0	0	0	0	0	0	0	0	0	0	0	0	0	0	0	0	0	0	0	0	0	0	1	0	0	0	1	0	0	0	0	0	0	0	0	0	0	0	COG4720	S	Uncharacterized membrane protein
	0	0	0	0	0	0	0	0	0	0	0	0	0	0	0	0	0	0	0	0	0	0	0	0	0	0	0	0	0	1	1	1	0	0	0	0	0	0	0	0	COG4731	S	Uncharacterized conserved protein, DUF2147 family
	0	0	0	0	0	0	0	0	0	0	0	0	0	0	0	0	0	0	0	0	0	0	0	0	0	1	0	0	0	0	0	0	0	0	0	0	0	0	0	0	COG4749	S	Uncharacterized protein
	0	0	0	0	0	0	0	0	0	0	0	0	0	0	0	0	0	0	0	0	0	0	0	0	0	1	0	0	0	0	0	0	0	0	0	0	0	0	0	0	COG4758	S	Predicted membrane protein
	0	0	0	0	0	0	0	0	0	0	0	0	0	0	0	0	0	0	0	0	0	0	0	0	1	0	0	0	0	0	0	0	0	0	0	0	0	0	0	0	COG4760	S	Uncharacterized membrane protein, YccA/Bax inhibitor family
	0	0	0	0	0	0	0	0	0	0	0	0	0	0	0	0	0	1	0	0	0	0	0	0	0	0	0	0	0	0	0	0	0	0	0	0	0	0	0	0	COG4762	S	Uncharacterized protein, UPF0548 family
	0	0	0	0	0	0	0	0	0	1	0	0	0	0	0	0	0	0	0	0	0	0	0	0	0	0	0	0	0	0	0	0	0	0	0	0	0	0	0	0	COG4764	S	Uncharacterized protein
	0	0	0	0	0	0	0	0	0	0	0	0	0	0	0	0	0	0	0	0	0	0	0	0	0	0	0	0	0	0	0	0	0	0	0	1	1	0	0	0	COG4765	S	Uncharacterized protein
	0	0	0	0	0	0	0	0	0	0	0	0	0	0	0	0	0	0	0	0	0	0	0	0	0	0	0	0	0	1	0	0	0	0	0	0	0	0	0	0	COG4769	S	Uncharacterized membrane protein
	0	0	0	0	0	0	0	0	0	0	0	0	0	0	0	0	0	0	0	0	0	0	0	0	0	0	0	0	0	1	0	0	0	0	0	0	0	0	0	0	COG4856	S	Uncharacterized protein, YbbR domain
	0	0	0	0	0	0	0	0	0	0	0	0	0	0	0	0	0	0	0	1	0	0	0	0	0	0	0	0	0	0	0	0	0	0	0	0	0	0	0	0	COG4858	S	Uncharacterized membrane-anchored protein
	0	0	0	0	0	0	0	0	0	0	1	0	0	0	0	0	0	0	0	0	0	0	0	0	0	0	0	0	0	0	0	0	0	0	0	0	0	0	0	0	COG4864	S	Uncharacterized protein YqfA, UPF0365 family
	0	0	0	0	0	0	0	0	0	0	0	0	0	0	0	0	0	0	0	0	0	0	0	0	0	2	0	0	0	0	0	0	0	0	0	0	0	0	0	0	COG4866	S	Uncharacterized protein
	0	0	0	0	0	0	0	0	0	0	0	0	0	0	0	0	0	0	0	3	0	0	0	0	0	0	0	0	0	0	0	0	0	0	0	0	0	0	0	0	COG4881	S	Predicted membrane protein
	0	0	0	0	0	0	0	0	0	0	0	0	0	0	0	0	0	0	0	0	0	0	0	0	0	0	0	0	0	0	0	0	0	0	1	0	0	0	0	0	COG4890	S	Predicted outer membrane lipoprotein
	0	0	0	0	0	0	0	0	0	0	0	0	0	0	0	0	0	0	0	0	0	0	0	0	0	0	0	0	1	0	0	0	0	0	0	0	0	0	0	0	COG4891	S	Uncharacterized protein
	0	0	0	0	0	0	0	0	0	0	0	0	0	0	0	0	0	0	0	0	0	0	0	0	0	0	0	0	0	1	0	0	0	0	0	0	0	0	0	0	COG4939	S	Major membrane immunogen, membrane-anchored lipoprotein
	0	0	0	0	0	0	0	0	0	0	0	0	0	0	0	0	0	1	0	0	0	0	0	0	0	0	0	0	0	0	0	0	0	0	0	0	0	0	0	0	COG5282	S	Uncharacterized conserved protein, DUF2342 family
	0	0	0	0	0	0	0	0	0	0	0	0	0	0	0	0	0	0	0	0	0	0	0	0	0	1	0	0	0	0	0	0	0	0	0	0	0	0	0	0	COG5293	S	Uncharacterized protein YydD, contains DUF2326 domain
	0	0	0	0	0	0	0	0	0	0	0	0	0	0	0	0	0	0	0	0	0	0	0	0	0	0	0	0	0	1	0	0	0	0	0	0	0	0	0	0	COG5341	S	Uncharacterized protein
	0	0	0	0	0	0	0	0	0	0	0	0	0	0	0	0	0	0	0	0	0	0	0	0	0	0	0	0	0	0	0	0	0	0	0	1	1	0	0	0	COG5346	S	Uncharacterized membrane protein
	0	0	0	0	0	0	0	0	0	0	0	0	0	0	0	0	0	0	0	0	0	0	0	0	0	0	0	0	0	0	0	0	0	0	0	1	1	0	0	0	COG5375	S	Uncharacterized protein
	0	0	0	0	0	0	0	0	0	0	0	0	0	0	0	0	0	0	0	1	0	1	0	0	0	0	0	0	0	0	0	0	0	0	0	0	0	0	0	0	COG5385	S	Uncharacterized protein
	0	0	0	0	0	0	0	0	0	0	0	0	0	0	0	0	0	0	0	1	0	0	0	0	0	0	0	0	0	0	0	0	0	0	0	0	0	0	0	0	COG5388	S	Uncharacterized protein
	0	0	0	0	0	0	0	0	0	0	0	0	0	0	0	0	0	0	0	1	0	0	0	0	0	0	0	0	0	0	0	0	0	0	0	0	1	0	0	0	COG5389	S	Uncharacterized protein
	0	0	0	0	0	0	0	0	0	0	0	0	0	0	0	0	0	0	0	0	0	0	0	0	0	1	0	0	0	0	0	0	0	0	0	0	0	0	0	0	COG5393	S	Uncharacterized membrane protein YqjE
	0	0	0	0	0	0	0	0	0	0	0	0	0	0	0	0	0	0	0	1	0	1	1	0	0	0	0	0	0	0	0	0	0	0	0	0	0	0	0	0	COG5410	S	Uncharacterized protein
	0	0	0	0	0	0	0	0	0	0	0	0	0	0	0	0	0	0	0	0	0	0	0	0	0	0	0	0	0	1	0	0	0	0	0	0	0	0	0	0	COG5416	S	Uncharacterized integral membrane protein
	0	0	0	0	0	0	0	0	0	0	0	0	0	0	0	0	0	0	0	1	0	0	0	0	0	0	0	0	0	0	0	0	0	0	0	0	0	0	0	0	COG5437	S	Predicted secreted protein
	0	0	0	0	0	0	0	0	0	0	0	0	0	0	0	0	0	0	0	1	0	1	0	0	0	1	0	0	0	0	0	0	0	0	0	0	0	0	0	0	COG5448	S	Uncharacterized protein
	0	0	0	0	0	0	0	0	0	0	0	0	0	0	0	0	0	0	0	1	0	1	0	0	0	0	0	0	0	0	0	0	0	0	0	0	0	0	0	0	COG5449	S	Uncharacterized protein
	0	0	0	0	0	0	0	0	0	0	0	0	0	0	0	0	0	0	0	1	0	0	0	0	0	0	0	0	0	0	0	0	0	0	0	0	0	0	0	0	COG5454	S	Predicted secreted protein
	0	0	0	0	0	0	0	0	0	0	0	0	0	0	0	0	0	0	0	1	0	0	0	0	0	0	0	0	0	0	0	0	0	0	0	0	0	0	0	0	COG5462	S	Predicted secreted (periplasmic) protein
	0	0	0	0	0	0	0	0	0	0	0	0	0	0	0	0	0	0	0	0	0	0	0	0	0	0	0	0	0	0	0	0	1	0	0	0	0	0	0	0	COG5465	S	Uncharacterized protein
	0	0	0	0	0	0	0	0	0	1	0	0	0	0	0	0	0	0	0	0	0	0	0	0	0	0	0	0	0	0	0	0	0	0	0	0	0	0	0	0	COG5473	S	Uncharacterized membrane protein
	0	0	0	0	0	0	0	0	0	0	0	0	0	0	0	0	0	0	0	0	0	0	0	0	0	0	0	0	0	1	0	1	0	0	0	0	0	0	0	0	COG5497	S	Predicted secreted protein
	0	0	0	0	0	0	0	0	0	1	0	0	0	0	0	0	0	0	0	0	0	0	0	0	0	0	0	0	0	0	0	0	0	0	0	0	0	0	0	0	COG5501	S	Predicted secreted protein
	0	0	0	0	0	0	0	0	0	0	0	0	0	0	0	0	0	0	0	0	0	0	0	0	0	0	0	0	0	1	0	0	0	0	0	0	0	0	0	0	COG5522	S	Uncharacterized membrane protein YwaF
	0	0	0	0	0	0	0	0	0	0	0	0	0	0	0	0	0	0	0	2	0	0	0	0	0	0	0	0	0	0	0	0	0	0	0	0	0	0	0	0	COG5547	S	Uncharacterized membrane protein
	0	0	0	0	0	0	0	0	0	0	0	0	0	1	0	0	0	0	0	0	0	0	0	0	0	0	0	0	0	0	0	0	0	0	0	0	0	0	0	0	COG5563	S	Uncharacterized membrane protein
	0	0	0	0	0	0	0	0	0	0	0	0	0	0	0	0	0	0	0	0	0	0	0	0	0	0	0	0	0	1	0	0	0	0	0	0	0	0	0	0	COG5567	S	Predicted small periplasmic lipoprotein YifL (function unknown0
	0	0	0	0	0	0	0	0	0	0	0	0	0	0	0	0	0	0	0	0	0	0	0	0	0	1	0	0	0	0	0	0	0	0	0	0	0	0	0	0	COG5582	S	Uncharacterized protein YpiB, UPF0302 family
	0	0	0	0	0	0	0	0	0	0	0	0	0	0	0	0	0	0	0	0	0	0	0	0	0	1	0	0	0	0	0	0	0	0	0	0	0	0	0	0	COG5613	S	Uncharacterized protein
	0	0	0	0	0	0	0	0	0	0	0	0	0	0	0	0	0	0	0	0	0	0	0	0	0	1	0	0	0	0	0	0	0	0	0	0	0	0	0	0	COG5617	S	Uncharacterized membrane protein
	0	0	0	0	0	0	0	0	0	0	0	0	0	0	0	0	0	0	0	0	0	0	0	0	0	1	0	0	0	0	0	0	0	0	0	0	0	0	0	0	COG5634	S	Uncharacterized protein YukJ
	0	0	0	0	0	0	0	0	0	0	0	0	0	0	0	0	0	0	0	1	0	0	0	0	0	0	0	0	0	0	0	0	0	0	0	0	0	0	0	0	COG5645	S	Uncharacterized conserved protein YceK
	0	0	0	0	0	0	0	0	0	0	0	0	0	0	0	0	0	0	0	0	0	0	0	0	0	1	0	0	0	0	0	0	0	0	0	0	0	0	0	0	COG5646	S	Uncharacterized conserved protein YdhG, YjbR/CyaY-like superfamily, DUF1801 family
	0	0	0	0	0	0	0	0	0	0	0	0	0	0	0	0	0	0	0	0	0	0	0	0	0	0	0	0	0	1	0	0	0	0	0	0	0	0	0	0	COG5652	S	VanZ like family protein (function unknown)
