# Supplementary material for: A human respiratory tract-associated bacterium with an extremely small genome
Source: Commun Biol. 2021 May 26;4:628. doi: 10.1038/s42003-021-02162-6 (PMC8155191; doi:10.1038/s42003-021-02162-6)
Supplement: Supplementary file 8 — Supplementary Data 5 [file 42003_2021_2162_MOESM8_ESM.xlsx]

## Sheet: S-Data 4
Supplementary Data 5. Primer sequences used for the amplification and sequencing of 12 genome segments of IOLA.
PCR product	genome position	amplicon length (bp)	name	sequence (5' to 3')	genome position	purpose	CDS	function
IOLA-PCR1	456-1485	1030	PCR1-nF	GTTTGAAGACTTAATATTTTATGATACTG	318-346	1st PCR
			PCR1-nR	CTATATTGCTCTAATGATACTATTAC	1501-1526	1st PCR
			PCR1-F	CATTACAAGCGATGAAGG	438-455	2nd PCR, sequencing	IOLA_001	hypothetical protein
			PCR1-mf	GAGATAGATGAAGTGTGG	799-816	sequencing
			PCR1-mr	CTTAATATCAACACATCCTTTAAATTGC	1002-1029	sequencing
			PCR1-R	GATACTATTACAATATTAGGCATAGC	1486-1511	2nd PCR, sequencing
IOLA-PCR25	24749-25885	1137	PCR25-nF	GGAGTTAATTTCGGTAAAATAGTTC	24628-24652	1st PCR
			PCR25-nR	CTTGTGCTGCATATTGTAATTG	26058-26079	1st PCR
			PCR25-F	CTGATACACACTTTGGAG	24731-24748	2nd PCR, sequencing	IOLA_023	arginyl-tRNA synthetase
			PCR25-mf	GTTGATAAAAGACAAAGCCTTC	25240-25261	sequencing
			PCR25-mr	CAACATTTACTTCATTTCTACTAC	25361-25384	sequencing
			PCR25-R	GCTGATATTGTGGATATTATAATTCC	25886-25911	2nd PCR, sequencing
IOLA-PCR50	50054-51090	1037	PCR50-nF	GTAATCATTCCAATTAATGATACAG	49974-49998	1st PCR
			PCR50-nR	CTACTTATTTACTACTATAACGACAATTC	51100-51128	1st PCR
			PCR50-F	CCTCCAATTGAAGATGC	50037-50053	2nd PCR, sequencing	IOLA_047	acriflavine resistance protein B
			PCR50-mf	GAGCATTGCAAATATGATATGG	50533-50554	sequencing
			PCR50-mr	GTTGGAAATTTTGAACCTATATCATC	50649-50674	sequencing
			PCR50-R	CTACTATAACGACAATTCTAATTGTAC	51091-51117	2nd PCR, sequencing
IOLA-PCR75	74936-76055	1120	PCR75-nF	GCAAATGATTCAACATTTTGAGC	74866-74888	1st PCR
			PCR75-nR	CCCATCTCAATGTAATAAAATGC	76085-76107	1st PCR
			PCR75-F	CTAGATCAAGAGATTGTTCTAC	74914-74935	2nd PCR, sequencing	IOLA_072	hypothetical protein
			PCR75-mf	CTGATACCTGATTAATGAATCTATG	75454-75478	sequencing
			PCR75-mr	CTTAATAAGCGCTAAACTAAGAG	75595-75617	sequencing
			PCR75-R	GCTCTAGTTTATAATGCTAATATTGG	76056-76081	2nd PCR, sequencing
IOLA-PCR100	99831-100820	990	PCR100-nF	GAGTTTAAAAAACCTAATCATGAGG	99780-99804	1st PCR
			PCR100-nR	AAGAAAGATCCTATAATAACTGTAAG	100844-100869	1st PCR
			PCR100-F	CCTAATCATGAGGAAATAGATG	99809-99830	2nd PCR, sequencing	IOLA_096	hypothetical protein
			PCR100-mf	GAGAATATATCAAGCAAAACAACAG	100250-100274	sequencing	IOLA_097	DNA polymerase III subunit epsilon
			PCR100-mr	CTTCTGAACATGAATGTTTAGC	100437-100458	sequencing	IOLA_098	hypothetical protein
			PCR100-R	GAATCAGAGTCAGATATTCAC	100821-100841	2nd PCR, sequencing
IOLA-PCR125	124985-126034	1050	PCR125-nF	CTTTCCATATCTTGTATACTATAGTTAG	124875-124902	1st PCR
			PCR125-nR	GATATTAGATCACTTGATGGC	126130-126150	1st PCR
			PCR125-F	CTATAAAGTTGTCCTGCATTG	124964-124984	2nd PCR, sequencing	IOLA_119	hypothetical protein
			PCR125-mf	CCAACCCAATATAGAACTATC	125471-125491	sequencing	IOLA_120	hypothetical protein
			PCR125-mr	GGGTTTTAAAAGATTCTGAATATGC	125614-125638	sequencing
			PCR125-R	CTGAACCAGTTATATACGATTTTATTG	126035-126061	2nd PCR, sequencing
IOLA-PCR150	150597-151559	963	PCR150-nF	GGGTTTAATATAAATGATTTTTGCG	150509-150533	1st PCR
			PCR150-nR	GCTTTCATACTAGATATATCTTCTATATC	151556-151584	1st PCR
			PCR150-F	CATGACTTGGATCTTAGTTTATC	150574-150596	2nd PCR, sequencing	IOLA_156	hypothetical protein
			PCR150-mf	GATTTAATATCAAGCATCAAAGCAATG	151028-151054	sequencing	IOLA_157	hypothetical protein
			PCR150-mr	GACATTTATGCTAAAAACCTATATAAGG	151215-151242	sequencing
			PCR150-R	CTTCTATATCAAATACTACTGGC	151560-151582	2nd PCR, sequencing
IOLA-PCR175	174567-175624	1058	PCR175-nF	GATTAATAGGATTTGAACCCATAATG	174507-175632	1st PCR
			PCR175-nR	GATAACTGGTAGTTCACAAATG	175636-175657	1st PCR
			PCR175-F	GCTAGTTTTGGAGACTAG	174549-174566	2nd PCR, sequencing	IOLA_188	elongation factor Tu
			PCR175-mf	GCTTTAGCAGATTGTCTAG	175036-175054	sequencing
			PCR175-mr	CTGGAATTATTTCTCAAGGAAC	175144-175165	sequencing
			PCR175-R	GTGTAATTTTAGTAGTATCTGCTG	175625-175648	2nd PCR, sequencing
IOLA-PCR200	199854-200844	991	PCR200-nF	GGACACACAGTTTTTGTATTTATTG	199783-199807	1st PCR
			PCR200-nR	GAATTTATTGATGTAATAGGAATAAGTGG	200836-200864	1st PCR
			PCR200-F	CTAGATTAGCTAGAGCATAC	199834-199853	2nd PCR, sequencing	IOLA_219	transcription termination factor Rho
			PCR200-mf	GTAGAACAAAAATAGCAGCTATTG	200191-200214	sequencing	IOLA_220	hypothetical protein
			PCR200-mr	GTGATCAATGGTTCAAATTAGG	200433-200454	sequencing
			PCR200-R	GTAATAGGAATAAGTGGTAGTATAC	200845-200869	2nd PCR, sequencing
IOLA-PCR225	224958-225974	1017	PCR225-nF	CTCTACCTATTTTTGCATGC	224908-224927	1st PCR
			PCR225-nR	CTCTTTTCTTATTTCCAGAATATCC	225970-225994	1st PCR
			PCR225-F	GCATGCTTACTAAAAGCTC	224939-224957	2nd PCR, sequencing	IOLA_244	30S ribosomal protein S18
			PCR225-mf	CTTCTAATTGATCTAAATTTTGCATATC	225367-225394	sequencing	IOLA_245	hypothetical protein
			PCR225-mr	GCACAAAAAGTTACTACTAATTTC	225617-225640	sequencing		50S ribosomal protein L4
			PCR225-R	CCAGAATATCCAAATTTAACAGC	225975-225997	2nd PCR, sequencing
IOLA-PCR250	250362-251392	1031	PCR250-nF	CTCCTAAATTGAATTTAGAAATAGGC	250303-250308	1st PCR
			PCR250-nR	GATGCATTTAATAAAAGATGTGGAC	251403-251427	1st PCR
			PCR250-F	GAAATAGGCACTTGTTCTAATATAG	250337-250361	2nd PCR, sequencing	IOLA_266	hypothetical protein
			PCR250-mf	GTCTTCAAGTCCTGATATTAAAG	250831-250853	sequencing	IOLA_267	hypothetical protein
			PCR250-mr	CTAAGCAATAATAATATGCATACTTC	250913-250938	sequencing
			PCR250-R	GATATGTGTATAATTACAACTCGTG	251393-251417	2nd PCR, sequencing
IOLA-PCR275	274991-275976	986	PCR275-nF	CTCAGATATTACTAATATATCTGAGAAC	274888-274915	1st PCR
			PCR275-nR	GTAACTTCAGGTATTTTTGAGTAG	276050-276073	1st PCR
			PCR275-F	GCTAGAAATGATATAGATTTAGACATAG	274963-274990	2nd PCR, sequencing	IOLA_286	cardiolipin synthase
			PCR275-mf	CGAACAGATCTCCAAAAC	275393-275410	sequencing
			PCR275-mr	CTTCAAAGGAAGATCCATG	275539-275557	sequencing
			PCR275-R	GATTGATTCAACATATGGATGATG	275977-276000	2nd PCR, sequencing
